# Supplementary material for: Genetic Variation in Schizothorax kozlovi Nikolsky in the Upper Reaches of the Chinese Yangtze River Based on Genotyping for Simplified Genome Sequencing
Source: Animals (Basel). 2022 Aug 25;12(17):2181. doi: 10.3390/ani12172181 (PMC9454844; doi:10.3390/ani12172181)
Supplement: Supplementary file 1 [file animals-12-02181-s001.zip]

Archive with 4 entries (4 files):
- Dataset S1_SNP density.xls
- Dataset S2_SNPs_sites.xls
- File S1-Dataset S3_KEGG enrichment_Selected different SNPS.xlsx
- File S2-Dataset S4_GO enrichment_Selected different SNPS.xlsx
