# Supplementary material for: Genetic Variation in Schizothorax kozlovi Nikolsky in the Upper Reaches of the Chinese Yangtze River Based on Genotyping for Simplified Genome Sequencing
Source: Animals (Basel). 2022 Aug 25;12(17):2181. doi: 10.3390/ani12172181 (PMC9454844; doi:10.3390/ani12172181)
Supplement: Supplementary file 1 [file animals-12-02181-s001.zip › Dataset S1_SNP density.xls]

CHR	START	END	SNP_COUNT	VARIANTS/KB
ctg1	1	500000	74	0.148
ctg1	500001	1000000	65	0.13
ctg1	1000001	1500000	139	0.278
ctg1	1500001	2000000	40	0.08
ctg1	2000001	2500000	53	0.106
ctg1	2500001	3000000	128	0.256
ctg1	3000001	3500000	140	0.28
ctg1	3500001	4000000	121	0.242
ctg1	4000001	4500000	158	0.316
ctg1	4500001	5000000	49	0.098
ctg1	5000001	5500000	122	0.244
ctg1	5500001	6000000	56	0.112
ctg1	6000001	6500000	18	0.036
ctg1	6500001	7000000	83	0.166
ctg1	7000001	7500000	100	0.2
ctg1	7500001	8000000	95	0.19
ctg1	8000001	8500000	88	0.176
ctg1	8500001	8753147	12	0.024
ctg10	1	500000	59	0.118
ctg10	500001	1000000	149	0.298
ctg10	1000001	1500000	132	0.264
ctg10	1500001	2000000	55	0.11
ctg10	2000001	2500000	240	0.48
ctg10	2500001	3000000	83	0.166
ctg10	3000001	3500000	62	0.124
ctg10	3500001	3993834	88	0.176
ctg100	1	500000	98	0.196
ctg100	500001	1000000	111	0.222
ctg100	1000001	1500000	112	0.224
ctg100	1500001	1932781	201	0.402
ctg1000	1	329123	69	0.138
ctg10002	1	40222	11	0.022
ctg1001	1	339025	49	0.098
ctg1002	1	356588	48	0.096
ctg10027	1	35409	13	0.026
ctg1003	1	346340	193	0.386
ctg10044	1	39950	5	0.01
ctg10052	1	39965	4	0.008
ctg10055	1	40063	7	0.014
ctg1007	1	346164	31	0.062
ctg10074	1	39962	12	0.024
ctg1008	1	359414	171	0.342
ctg10085	1	39918	13	0.026
ctg1009	1	317283	58	0.116
ctg10093	1	39938	8	0.016
ctg101	1	500000	204	0.408
ctg101	500001	1000000	230	0.46
ctg101	1000001	1500000	149	0.298
ctg101	1500001	1869845	72	0.144
ctg1010	1	336704	149	0.298
ctg10104	1	39848	14	0.028
ctg1011	1	364608	41	0.082
ctg1012	1	288353	5	0.01
ctg10128	1	39764	2	0.004
ctg1013	1	343940	65	0.13
ctg1014	1	336274	127	0.254
ctg10147	1	39664	12	0.024
ctg1015	1	326170	56	0.112
ctg10156	1	39764	17	0.034
ctg1016	1	332874	36	0.072
ctg1017	1	343482	71	0.142
ctg1018	1	337902	59	0.118
ctg1019	1	334686	133	0.266
ctg10192	1	41130	4	0.008
ctg102	1	500000	103	0.206
ctg102	500001	1000000	194	0.388
ctg102	1000001	1500000	190	0.38
ctg102	1500001	1870054	81	0.162
ctg1020	1	324816	33	0.066
ctg10222	1	39470	9	0.018
ctg10226	1	39496	9	0.018
ctg1023	1	345344	97	0.194
ctg10230	1	39429	9	0.018
ctg1025	1	339667	95	0.19
ctg10256	1	39318	34	0.068
ctg1026	1	327547	6	0.012
ctg1027	1	314114	76	0.152
ctg10276	1	39342	19	0.038
ctg1028	1	342863	185	0.37
ctg1029	1	334553	4	0.008
ctg103	1	500000	110	0.22
ctg103	500001	1000000	121	0.242
ctg103	1000001	1500000	153	0.306
ctg103	1500001	1878195	22	0.044
ctg1030	1	331334	98	0.196
ctg1031	1	317453	178	0.356
ctg1032	1	342115	138	0.276
ctg1033	1	332901	102	0.204
ctg10335	1	39151	6	0.012
ctg10337	1	39108	17	0.034
ctg1034	1	331817	45	0.09
ctg1035	1	327308	2	0.004
ctg10373	1	39016	3	0.006
ctg1038	1	334193	24	0.048
ctg1039	1	334271	35	0.07
ctg104	1	500000	59	0.118
ctg104	500001	1000000	149	0.298
ctg104	1000001	1500000	80	0.16
ctg104	1500001	1807767	93	0.186
ctg1040	1	329791	89	0.178
ctg10406	1	39016	5	0.01
ctg1041	1	331171	17	0.034
ctg1043	1	330300	67	0.134
ctg1044	1	333092	309	0.618
ctg10450	1	6460	4	0.008
ctg1048	1	326127	56	0.112
ctg10480	1	38716	3	0.006
ctg1049	1	331148	125	0.25
ctg105	1	500000	75	0.15
ctg105	500001	1000000	100	0.2
ctg105	1000001	1500000	50	0.1
ctg105	1500001	1825337	6	0.012
ctg1050	1	329996	53	0.106
ctg10502	1	38635	10	0.02
ctg1051	1	318902	9	0.018
ctg10521	1	38770	13	0.026
ctg1053	1	313870	96	0.192
ctg1054	1	322827	66	0.132
ctg10546	1	38393	27	0.054
ctg1055	1	323616	84	0.168
ctg10564	1	38479	2	0.004
ctg1057	1	323239	28	0.056
ctg1058	1	354369	9	0.018
ctg10598	1	38592	9	0.018
ctg106	1	500000	307	0.614
ctg106	500001	1000000	78	0.156
ctg106	1000001	1500000	218	0.436
ctg106	1500001	1850644	88	0.176
ctg1061	1	315691	130	0.26
ctg1062	1	320586	17	0.034
ctg1063	1	325331	52	0.104
ctg10632	1	38543	13	0.026
ctg1064	1	303753	194	0.388
ctg1065	1	315705	86	0.172
ctg10655	1	38177	16	0.032
ctg1066	1	329283	24	0.048
ctg10664	1	38302	3	0.006
ctg1067	1	319387	26	0.052
ctg1068	1	318505	40	0.08
ctg1069	1	345477	2	0.004
ctg10695	1	38101	8	0.016
ctg107	1	500000	214	0.428
ctg107	500001	1000000	95	0.19
ctg107	1000001	1500000	174	0.348
ctg107	1500001	1890370	159	0.318
ctg1070	1	326397	40	0.08
ctg1071	1	329473	77	0.154
ctg1072	1	310323	42	0.084
ctg1073	1	289349	136	0.272
ctg10731	1	38087	2	0.004
ctg10737	1	37986	12	0.024
ctg1074	1	309055	36	0.072
ctg10745	1	38399	10	0.02
ctg1075	1	321904	42	0.084
ctg10750	1	38079	4	0.008
ctg1076	1	303526	4	0.008
ctg1077	1	315242	10	0.02
ctg10772	1	38017	7	0.014
ctg10778	1	38116	11	0.022
ctg1078	1	327455	28	0.056
ctg1079	1	316961	19	0.038
ctg1080	1	308503	53	0.106
ctg1081	1	299952	63	0.126
ctg10811	1	37857	9	0.018
ctg10819	1	37727	15	0.03
ctg1082	1	314830	135	0.27
ctg10825	1	37843	2	0.004
ctg1083	1	307529	76	0.152
ctg1084	1	306894	34	0.068
ctg10841	1	37944	15	0.03
ctg1085	1	296714	61	0.122
ctg10850	1	37781	9	0.018
ctg10856	1	37707	7	0.014
ctg10858	1	37510	4	0.008
ctg1086	1	329231	87	0.174
ctg1087	1	300649	95	0.19
ctg10877	1	37679	8	0.016
ctg1088	1	298878	23	0.046
ctg1089	1	338803	20	0.04
ctg1090	1	311341	7	0.014
ctg1091	1	311858	4	0.008
ctg10918	1	37517	14	0.028
ctg1092	1	307171	25	0.05
ctg1093	1	310622	104	0.208
ctg1095	1	500000	30	0.06
ctg1095	500001	604494	3	0.006
ctg1096	1	294086	115	0.23
ctg1097	1	295255	164	0.328
ctg1098	1	310843	23	0.046
ctg1099	1	310395	38	0.076
ctg10990	1	37466	1	0.002
ctg10992	1	40190	4	0.008
ctg11	1	500000	111	0.222
ctg11	500001	1000000	154	0.308
ctg11	1000001	1500000	133	0.266
ctg11	1500001	2000000	26	0.052
ctg11	2000001	2500000	82	0.164
ctg11	2500001	3000000	79	0.158
ctg11	3000001	3500000	191	0.382
ctg11	3500001	3801723	45	0.09
ctg110	1	500000	161	0.322
ctg110	500001	1000000	106	0.212
ctg110	1000001	1500000	62	0.124
ctg110	1500001	1800770	40	0.08
ctg1100	1	301334	119	0.238
ctg1101	1	380533	35	0.07
ctg1102	1	321045	118	0.236
ctg11027	1	37362	1	0.002
ctg1103	1	291836	72	0.144
ctg1105	1	323215	118	0.236
ctg1106	1	322289	24	0.048
ctg11064	1	37031	4	0.008
ctg11067	1	37056	8	0.016
ctg1108	1	307996	36	0.072
ctg11082	1	36937	4	0.008
ctg1109	1	293889	51	0.102
ctg111	1	500000	141	0.282
ctg111	500001	1000000	117	0.234
ctg111	1000001	1500000	194	0.388
ctg111	1500001	1866141	75	0.15
ctg1110	1	318871	156	0.312
ctg11105	1	37032	20	0.04
ctg1111	1	308082	22	0.044
ctg1112	1	327009	112	0.224
ctg11121	1	37126	1	0.002
ctg1113	1	306441	29	0.058
ctg11131	1	37474	33	0.066
ctg11139	1	36865	8	0.016
ctg1114	1	292697	113	0.226
ctg1115	1	295803	89	0.178
ctg11151	1	36860	3	0.006
ctg11168	1	36915	13	0.026
ctg1117	1	305463	9	0.018
ctg1119	1	294863	64	0.128
ctg112	1	500000	37	0.074
ctg112	500001	1000000	85	0.17
ctg112	1000001	1500000	133	0.266
ctg112	1500001	1817141	37	0.074
ctg1121	1	309337	10	0.02
ctg11217	1	36664	9	0.018
ctg11226	1	36642	7	0.014
ctg1124	1	287368	80	0.16
ctg11242	1	38002	6	0.012
ctg1125	1	297358	130	0.26
ctg11254	1	36637	23	0.046
ctg1126	1	291975	158	0.316
ctg1127	1	295880	150	0.3
ctg11276	1	36602	12	0.024
ctg11278	1	36507	3	0.006
ctg1128	1	309076	85	0.17
ctg1129	1	302658	62	0.124
ctg1130	1	300739	69	0.138
ctg1133	1	296135	28	0.056
ctg11335	1	36363	18	0.036
ctg1134	1	304672	44	0.088
ctg1137	1	302937	5	0.01
ctg11388	1	36457	22	0.044
ctg1139	1	284169	33	0.066
ctg114	1	500000	46	0.092
ctg114	500001	1000000	96	0.192
ctg114	1000001	1500000	12	0.024
ctg114	1500001	1772738	41	0.082
ctg1140	1	296695	193	0.386
ctg1141	1	292486	24	0.048
ctg1142	1	290884	8	0.016
ctg1143	1	298118	133	0.266
ctg11430	1	36210	9	0.018
ctg11439	1	36174	4	0.008
ctg1144	1	303956	96	0.192
ctg11458	1	36132	2	0.004
ctg1146	1	292629	22	0.044
ctg1148	1	275080	96	0.192
ctg1149	1	296443	7	0.014
ctg115	1	500000	110	0.22
ctg115	500001	1000000	186	0.372
ctg115	1000001	1500000	258	0.516
ctg115	1500001	1795994	76	0.152
ctg1150	1	299560	77	0.154
ctg11519	1	36051	1	0.002
ctg11528	1	35841	4	0.008
ctg11534	1	35890	15	0.03
ctg1154	1	286652	46	0.092
ctg11545	1	35801	2	0.004
ctg1155	1	289120	3	0.006
ctg1157	1	289433	54	0.108
ctg1158	1	291948	109	0.218
ctg11580	1	35924	3	0.006
ctg1159	1	293457	11	0.022
ctg11595	1	27094	17	0.034
ctg11596	1	35861	10	0.02
ctg116	1	500000	246	0.492
ctg116	500001	1000000	69	0.138
ctg116	1000001	1500000	49	0.098
ctg116	1500001	1804763	0	0
ctg1160	1	292435	50	0.1
ctg11600	1	35619	23	0.046
ctg1161	1	295443	235	0.47
ctg11614	1	35733	4	0.008
ctg11615	1	35860	2	0.004
ctg1162	1	365193	17	0.034
ctg1163	1	306761	79	0.158
ctg1164	1	303556	14	0.028
ctg11656	1	35836	2	0.004
ctg1166	1	269676	100	0.2
ctg11670	1	35504	3	0.006
ctg11678	1	35561	2	0.004
ctg117	1	500000	235	0.47
ctg117	500001	1000000	355	0.71
ctg117	1000001	1500000	435	0.87
ctg117	1500001	1761820	55	0.11
ctg11717	1	35521	25	0.05
ctg1172	1	259624	39	0.078
ctg1173	1	290162	92	0.184
ctg11732	1	35351	16	0.032
ctg1174	1	293323	89	0.178
ctg1175	1	288618	74	0.148
ctg1176	1	288076	124	0.248
ctg11778	1	35311	14	0.028
ctg11795	1	35278	1	0.002
ctg118	1	500000	86	0.172
ctg118	500001	1000000	116	0.232
ctg118	1000001	1500000	66	0.132
ctg118	1500001	1698169	92	0.184
ctg1180	1	283093	1	0.002
ctg1181	1	288814	169	0.338
ctg11816	1	35224	2	0.004
ctg1182	1	282850	45	0.09
ctg11823	1	35347	2	0.004
ctg11829	1	35208	6	0.012
ctg1183	1	280403	59	0.118
ctg11839	1	35073	4	0.008
ctg1184	1	287655	54	0.108
ctg1186	1	276243	46	0.092
ctg1187	1	291967	27	0.054
ctg11879	1	35073	17	0.034
ctg1188	1	269014	39	0.078
ctg1189	1	285595	9	0.018
ctg11899	1	34933	8	0.016
ctg119	1	500000	163	0.326
ctg119	500001	1000000	76	0.152
ctg119	1000001	1500000	233	0.466
ctg119	1500001	1708031	55	0.11
ctg1190	1	285214	44	0.088
ctg11912	1	35061	2	0.004
ctg11920	1	34933	2	0.004
ctg11930	1	34921	6	0.012
ctg1194	1	284587	8	0.016
ctg1195	1	270283	120	0.24
ctg1196	1	281790	21	0.042
ctg1197	1	278550	41	0.082
ctg1199	1	273997	53	0.106
ctg11994	1	34849	8	0.016
ctg12	1	500000	385	0.77
ctg12	500001	1000000	439	0.878
ctg12	1000001	1500000	306	0.612
ctg12	1500001	2000000	294	0.588
ctg12	2000001	2500000	732	1.464
ctg12	2500001	3000000	368	0.736
ctg12	3000001	3500000	430	0.86
ctg12	3500001	3716197	84	0.168
ctg120	1	500000	78	0.156
ctg120	500001	1000000	111	0.222
ctg120	1000001	1500000	56	0.112
ctg120	1500001	1691803	30	0.06
ctg1200	1	278658	70	0.14
ctg12001	1	34723	19	0.038
ctg1201	1	283047	82	0.164
ctg12035	1	34772	6	0.012
ctg1204	1	279880	24	0.048
ctg1206	1	272399	94	0.188
ctg1207	1	253906	17	0.034
ctg1208	1	286087	103	0.206
ctg12085	1	34538	25	0.05
ctg12090	1	34514	9	0.018
ctg121	1	500000	0	0
ctg121	500001	1000000	103	0.206
ctg121	1000001	1500000	172	0.344
ctg121	1500001	1668753	14	0.028
ctg12125	1	34511	13	0.026
ctg1213	1	289655	4	0.008
ctg12138	1	34372	5	0.01
ctg1214	1	277557	97	0.194
ctg1215	1	295061	82	0.164
ctg12162	1	34282	1	0.002
ctg1217	1	240227	8	0.016
ctg12179	1	34207	5	0.01
ctg1219	1	279273	111	0.222
ctg12191	1	34593	1	0.002
ctg12193	1	34471	4	0.008
ctg122	1	500000	488	0.976
ctg122	500001	1000000	424	0.848
ctg122	1000001	1500000	404	0.808
ctg122	1500001	1693180	73	0.146
ctg1222	1	267000	18	0.036
ctg1223	1	272907	150	0.3
ctg12242	1	34241	4	0.008
ctg12254	1	34228	9	0.018
ctg1228	1	260021	65	0.13
ctg1229	1	261388	32	0.064
ctg12294	1	34079	9	0.018
ctg123	1	500000	292	0.584
ctg123	500001	1000000	290	0.58
ctg123	1000001	1500000	265	0.53
ctg123	1500001	1687912	65	0.13
ctg1230	1	270277	27	0.054
ctg1231	1	269233	223	0.446
ctg1232	1	259591	4	0.008
ctg12331	1	33951	7	0.014
ctg12335	1	34234	6	0.012
ctg1234	1	245148	18	0.036
ctg1236	1	267220	6	0.012
ctg1237	1	256101	24	0.048
ctg12371	1	33934	2	0.004
ctg1239	1	255333	77	0.154
ctg124	1	500000	86	0.172
ctg124	500001	1000000	104	0.208
ctg124	1000001	1500000	138	0.276
ctg124	1500001	1703780	9	0.018
ctg1240	1	275571	9	0.018
ctg1241	1	277110	1	0.002
ctg1242	1	265282	67	0.134
ctg1243	1	266849	103	0.206
ctg12434	1	33808	3	0.006
ctg12438	1	47826	1	0.002
ctg1244	1	258983	35	0.07
ctg12462	1	33677	3	0.006
ctg12471	1	33819	6	0.012
ctg12479	1	33857	9	0.018
ctg1248	1	265756	62	0.124
ctg1249	1	262130	8	0.016
ctg125	1	500000	307	0.614
ctg125	500001	1000000	708	1.416
ctg125	1000001	1500000	189	0.378
ctg125	1500001	1666197	48	0.096
ctg1250	1	267528	35	0.07
ctg1251	1	267922	39	0.078
ctg1252	1	256525	127	0.254
ctg1254	1	255341	69	0.138
ctg1255	1	231090	5	0.01
ctg1256	1	263003	14	0.028
ctg12564	1	33477	12	0.024
ctg1258	1	251916	8	0.016
ctg1259	1	262580	14	0.028
ctg126	1	500000	327	0.654
ctg126	500001	1000000	390	0.78
ctg126	1000001	1500000	452	0.904
ctg126	1500001	1645206	79	0.158
ctg1260	1	253481	31	0.062
ctg12600	1	33561	20	0.04
ctg1261	1	253078	3	0.006
ctg1262	1	250303	18	0.036
ctg1264	1	248349	13	0.026
ctg1265	1	259684	115	0.23
ctg1267	1	255675	53	0.106
ctg1268	1	328290	7	0.014
ctg1269	1	258319	13	0.026
ctg127	1	500000	162	0.324
ctg127	500001	1000000	251	0.502
ctg127	1000001	1500000	445	0.89
ctg127	1500001	1683044	44	0.088
ctg1270	1	257093	24	0.048
ctg12705	1	33279	3	0.006
ctg12724	1	32078	21	0.042
ctg12725	1	33332	12	0.024
ctg1274	1	273459	26	0.052
ctg12752	1	33047	21	0.042
ctg1276	1	234300	6	0.012
ctg12765	1	33145	7	0.014
ctg1278	1	255671	82	0.164
ctg12789	1	33093	3	0.006
ctg1279	1	259697	2	0.004
ctg12790	1	33141	8	0.016
ctg128	1	500000	359	0.718
ctg128	500001	1000000	409	0.818
ctg128	1000001	1500000	260	0.52
ctg128	1500001	1637220	110	0.22
ctg1280	1	261085	8	0.016
ctg1281	1	267283	91	0.182
ctg12814	1	33027	4	0.008
ctg12817	1	33261	1	0.002
ctg1282	1	252469	45	0.09
ctg1283	1	254636	1	0.002
ctg12835	1	32869	4	0.008
ctg1284	1	245703	22	0.044
ctg1285	1	258222	7	0.014
ctg1286	1	238364	46	0.092
ctg12869	1	32932	11	0.022
ctg1287	1	236134	24	0.048
ctg12882	1	32940	6	0.012
ctg12883	1	32686	5	0.01
ctg12897	1	32729	11	0.022
ctg12907	1	32692	9	0.018
ctg1291	1	241691	28	0.056
ctg12919	1	32818	7	0.014
ctg12923	1	33466	9	0.018
ctg12927	1	32721	4	0.008
ctg1293	1	237990	66	0.132
ctg1294	1	223028	50	0.1
ctg12944	1	32766	9	0.018
ctg1295	1	242212	151	0.302
ctg12959	1	32656	6	0.012
ctg1296	1	293669	18	0.036
ctg12960	1	32656	2	0.004
ctg12965	1	32822	33	0.066
ctg12967	1	32695	10	0.02
ctg1297	1	245069	82	0.164
ctg1298	1	268987	9	0.018
ctg12985	1	32626	5	0.01
ctg1299	1	253173	4	0.008
ctg13	1	500000	219	0.438
ctg13	500001	1000000	114	0.228
ctg13	1000001	1500000	89	0.178
ctg13	1500001	2000000	204	0.408
ctg13	2000001	2500000	219	0.438
ctg13	2500001	3000000	128	0.256
ctg13	3000001	3500000	195	0.39
ctg13	3500001	3565320	0	0
ctg130	1	500000	59	0.118
ctg130	500001	1000000	134	0.268
ctg130	1000001	1500000	296	0.592
ctg130	1500001	1674824	149	0.298
ctg13003	1	32568	14	0.028
ctg13004	1	33192	6	0.012
ctg13007	1	32734	32	0.064
ctg1301	1	240023	19	0.038
ctg1302	1	247807	3	0.006
ctg13027	1	32448	2	0.004
ctg1305	1	247778	205	0.41
ctg1306	1	245356	55	0.11
ctg1307	1	244725	1	0.002
ctg13071	1	32492	17	0.034
ctg1308	1	246618	1	0.002
ctg1309	1	259872	16	0.032
ctg13095	1	32356	3	0.006
ctg131	1	500000	19	0.038
ctg131	500001	1000000	119	0.238
ctg131	1000001	1500000	238	0.476
ctg131	1500001	1640741	10	0.02
ctg13104	1	32392	21	0.042
ctg1311	1	245960	1	0.002
ctg1312	1	243960	5	0.01
ctg13124	1	32378	15	0.03
ctg1313	1	242556	69	0.138
ctg1316	1	238833	24	0.048
ctg1317	1	244248	21	0.042
ctg13170	1	33239	6	0.012
ctg1318	1	250316	8	0.016
ctg1319	1	235318	93	0.186
ctg1321	1	237486	21	0.042
ctg13213	1	32134	3	0.006
ctg1322	1	250806	7	0.014
ctg1323	1	233663	30	0.06
ctg1324	1	241879	102	0.204
ctg1325	1	246787	14	0.028
ctg13252	1	31851	2	0.004
ctg1326	1	243207	36	0.072
ctg13261	1	32163	51	0.102
ctg1327	1	255448	9	0.018
ctg1328	1	251350	83	0.166
ctg13294	1	34346	10	0.02
ctg13297	1	31492	2	0.004
ctg133	1	500000	172	0.344
ctg133	500001	1000000	44	0.088
ctg133	1000001	1500000	170	0.34
ctg133	1500001	1637881	10	0.02
ctg1332	1	239856	134	0.268
ctg1334	1	230778	60	0.12
ctg13342	1	31971	2	0.004
ctg1335	1	241570	5	0.01
ctg13367	1	31914	3	0.006
ctg134	1	500000	349	0.698
ctg134	500001	1000000	349	0.698
ctg134	1000001	1500000	237	0.474
ctg134	1500001	1637215	48	0.096
ctg1340	1	258175	33	0.066
ctg1341	1	240640	18	0.036
ctg1342	1	240159	135	0.27
ctg1343	1	244457	14	0.028
ctg13446	1	31861	1	0.002
ctg1348	1	239274	15	0.03
ctg1350	1	243554	22	0.044
ctg1351	1	231818	3	0.006
ctg1352	1	234838	15	0.03
ctg1353	1	253218	89	0.178
ctg1354	1	231642	5	0.01
ctg13540	1	31619	26	0.052
ctg1355	1	240811	21	0.042
ctg13559	1	31537	4	0.008
ctg1356	1	234426	7	0.014
ctg13562	1	31527	10	0.02
ctg1357	1	236286	128	0.256
ctg1358	1	243786	11	0.022
ctg13581	1	31479	6	0.012
ctg13585	1	31545	11	0.022
ctg13590	1	31367	1	0.002
ctg136	1	500000	76	0.152
ctg136	500001	1000000	88	0.176
ctg136	1000001	1500000	72	0.144
ctg136	1500001	1647343	0	0
ctg1360	1	235527	97	0.194
ctg13603	1	45232	10	0.02
ctg1361	1	231132	46	0.092
ctg13613	1	16225	6	0.012
ctg1362	1	259840	18	0.036
ctg1364	1	235806	9	0.018
ctg13655	1	31361	25	0.05
ctg1366	1	204199	16	0.032
ctg1367	1	236045	2	0.004
ctg1369	1	233619	53	0.106
ctg13691	1	31295	7	0.014
ctg137	1	500000	374	0.748
ctg137	500001	1000000	443	0.886
ctg137	1000001	1500000	347	0.694
ctg137	1500001	1609988	43	0.086
ctg1370	1	243077	11	0.022
ctg1373	1	249367	24	0.048
ctg1375	1	236478	42	0.084
ctg13755	1	30746	1	0.002
ctg13759	1	31382	9	0.018
ctg1376	1	236840	98	0.196
ctg13760	1	12308	9	0.018
ctg13766	1	31198	1	0.002
ctg13775	1	31174	2	0.004
ctg13776	1	31110	1	0.002
ctg1378	1	215382	24	0.048
ctg138	1	500000	354	0.708
ctg138	500001	1000000	308	0.616
ctg138	1000001	1500000	236	0.472
ctg138	1500001	1652451	81	0.162
ctg1380	1	230257	27	0.054
ctg1381	1	217782	8	0.016
ctg13810	1	31094	4	0.008
ctg13827	1	31166	13	0.026
ctg1383	1	225170	17	0.034
ctg13831	1	31024	19	0.038
ctg1384	1	262432	12	0.024
ctg1385	1	225205	83	0.166
ctg1386	1	230451	10	0.02
ctg1387	1	247087	16	0.032
ctg1388	1	220710	5	0.01
ctg1389	1	224076	17	0.034
ctg139	1	500000	243	0.486
ctg139	500001	1000000	478	0.956
ctg139	1000001	1500000	309	0.618
ctg139	1500001	1633383	19	0.038
ctg1390	1	230271	26	0.052
ctg1392	1	216975	100	0.2
ctg13929	1	31512	17	0.034
ctg13934	1	30785	13	0.026
ctg1394	1	239480	18	0.036
ctg1396	1	228450	4	0.008
ctg1397	1	228050	86	0.172
ctg13985	1	30749	1	0.002
ctg14	1	500000	47	0.094
ctg14	500001	1000000	65	0.13
ctg14	1000001	1500000	86	0.172
ctg14	1500001	2000000	114	0.228
ctg14	2000001	2500000	65	0.13
ctg14	2500001	3000000	52	0.104
ctg14	3000001	3500000	83	0.166
ctg14	3500001	3523588	0	0
ctg140	1	500000	134	0.268
ctg140	500001	1000000	92	0.184
ctg140	1000001	1500000	52	0.104
ctg140	1500001	1600594	0	0
ctg1400	1	232850	41	0.082
ctg1401	1	222889	21	0.042
ctg14012	1	30649	5	0.01
ctg1402	1	228582	3	0.006
ctg1403	1	230720	158	0.316
ctg14035	1	30657	5	0.01
ctg14061	1	30734	27	0.054
ctg14063	1	30565	2	0.004
ctg14065	1	30627	10	0.02
ctg14076	1	26669	35	0.07
ctg1408	1	215676	4	0.008
ctg14098	1	30451	3	0.006
ctg141	1	500000	267	0.534
ctg141	500001	1000000	149	0.298
ctg141	1000001	1500000	237	0.474
ctg141	1500001	1568661	32	0.064
ctg1410	1	232705	8	0.016
ctg1411	1	4312	2	0.004
ctg14123	1	30432	8	0.016
ctg1413	1	196999	9	0.018
ctg1414	1	224891	28	0.056
ctg1416	1	226060	70	0.14
ctg1418	1	209776	12	0.024
ctg14182	1	30364	13	0.026
ctg1419	1	226681	49	0.098
ctg142	1	500000	36	0.072
ctg142	500001	1000000	120	0.24
ctg142	1000001	1500000	76	0.152
ctg142	1500001	1550435	6	0.012
ctg1420	1	225809	43	0.086
ctg1421	1	222957	8	0.016
ctg1422	1	197011	85	0.17
ctg1423	1	229100	22	0.044
ctg1424	1	218333	45	0.09
ctg14249	1	30210	26	0.052
ctg1425	1	224401	8	0.016
ctg1426	1	213672	4	0.008
ctg1427	1	225900	49	0.098
ctg1428	1	219541	44	0.088
ctg14304	1	30300	2	0.004
ctg1431	1	223664	21	0.042
ctg1432	1	223824	8	0.016
ctg1433	1	217541	12	0.024
ctg14335	1	30103	2	0.004
ctg1434	1	211511	1	0.002
ctg1439	1	238400	139	0.278
ctg1442	1	222548	38	0.076
ctg1443	1	221371	13	0.026
ctg1444	1	221231	24	0.048
ctg14444	1	29924	1	0.002
ctg1445	1	216179	41	0.082
ctg1448	1	133424	8	0.016
ctg1449	1	213300	134	0.268
ctg14509	1	29743	8	0.016
ctg1451	1	210594	25	0.05
ctg14511	1	30588	9	0.018
ctg1452	1	207532	55	0.11
ctg1453	1	228991	9	0.018
ctg146	1	500000	88	0.176
ctg146	500001	1000000	225	0.45
ctg146	1000001	1500000	105	0.21
ctg146	1500001	1502113	0	0
ctg1460	1	212083	9	0.018
ctg14609	1	29511	2	0.004
ctg1461	1	234461	10	0.02
ctg1463	1	222256	90	0.18
ctg1467	1	221265	32	0.064
ctg1468	1	209284	71	0.142
ctg1469	1	213776	13	0.026
ctg14692	1	29542	5	0.01
ctg147	1	500000	207	0.414
ctg147	500001	1000000	86	0.172
ctg147	1000001	1500000	107	0.214
ctg147	1500001	1575463	0	0
ctg1470	1	218941	1	0.002
ctg1471	1	205550	8	0.016
ctg14712	1	29097	4	0.008
ctg1475	1	220459	20	0.04
ctg14756	1	29283	8	0.016
ctg1476	1	202722	7	0.014
ctg1477	1	227249	19	0.038
ctg14779	1	29337	13	0.026
ctg1478	1	203577	49	0.098
ctg148	1	500000	333	0.666
ctg148	500001	1000000	340	0.68
ctg148	1000001	1500000	189	0.378
ctg148	1500001	1567317	0	0
ctg14807	1	29154	5	0.01
ctg1481	1	208929	16	0.032
ctg1482	1	213149	53	0.106
ctg1483	1	221672	141	0.282
ctg14830	1	29251	22	0.044
ctg1487	1	212791	28	0.056
ctg1488	1	212878	3	0.006
ctg149	1	500000	83	0.166
ctg149	500001	1000000	64	0.128
ctg149	1000001	1500000	201	0.402
ctg149	1500001	1535210	0	0
ctg1490	1	205133	34	0.068
ctg1491	1	211003	9	0.018
ctg1493	1	189535	7	0.014
ctg14935	1	29022	2	0.004
ctg1495	1	211123	31	0.062
ctg14957	1	29066	11	0.022
ctg14980	1	29093	2	0.004
ctg15	1	500000	46	0.092
ctg15	500001	1000000	59	0.118
ctg15	1000001	1500000	7	0.014
ctg15	1500001	2000000	83	0.166
ctg15	2000001	2500000	90	0.18
ctg15	2500001	3000000	53	0.106
ctg15	3000001	3487602	5	0.01
ctg150	1	500000	35	0.07
ctg150	500001	1000000	31	0.062
ctg150	1000001	1500000	79	0.158
ctg150	1500001	1526841	0	0
ctg1500	1	210071	6	0.012
ctg15010	1	29145	23	0.046
ctg15013	1	28857	1	0.002
ctg1503	1	212376	57	0.114
ctg1504	1	212668	92	0.184
ctg1505	1	72095	7	0.014
ctg15063	1	28753	2	0.004
ctg15064	1	28792	5	0.01
ctg1509	1	204200	64	0.128
ctg151	1	500000	107	0.214
ctg151	500001	1000000	101	0.202
ctg151	1000001	1500000	67	0.134
ctg151	1500001	1548159	0	0
ctg1512	1	197009	19	0.038
ctg1516	1	204049	26	0.052
ctg15171	1	28572	1	0.002
ctg15193	1	28613	8	0.016
ctg15198	1	28494	5	0.01
ctg152	1	500000	150	0.3
ctg152	500001	1000000	312	0.624
ctg152	1000001	1500000	72	0.144
ctg152	1500001	1540197	0	0
ctg15208	1	28470	3	0.006
ctg1521	1	201097	9	0.018
ctg1522	1	230859	26	0.052
ctg15228	1	28501	15	0.03
ctg1523	1	206992	53	0.106
ctg15238	1	28466	13	0.026
ctg1526	1	206156	13	0.026
ctg1527	1	198323	6	0.012
ctg1529	1	205726	12	0.024
ctg153	1	500000	80	0.16
ctg153	500001	1000000	80	0.16
ctg153	1000001	1500000	115	0.23
ctg153	1500001	1567627	19	0.038
ctg1530	1	212461	24	0.048
ctg1532	1	205027	16	0.032
ctg1533	1	208081	22	0.044
ctg1534	1	160038	78	0.156
ctg1535	1	211207	17	0.034
ctg15351	1	28217	3	0.006
ctg1537	1	208087	35	0.07
ctg1539	1	188321	23	0.046
ctg154	1	500000	314	0.628
ctg154	500001	1000000	220	0.44
ctg154	1000001	1496862	223	0.446
ctg1541	1	203690	34	0.068
ctg1542	1	205730	16	0.032
ctg15429	1	15059	2	0.004
ctg1545	1	200442	15	0.03
ctg1549	1	202069	50	0.1
ctg155	1	500000	282	0.564
ctg155	500001	1000000	410	0.82
ctg155	1000001	1500000	301	0.602
ctg155	1500001	1516412	0	0
ctg1550	1	183164	24	0.048
ctg1552	1	201760	3	0.006
ctg1553	1	195061	7	0.014
ctg1555	1	199604	11	0.022
ctg15552	1	27987	1	0.002
ctg156	1	500000	67	0.134
ctg156	500001	1000000	190	0.38
ctg156	1000001	1488026	74	0.148
ctg1560	1	200133	4	0.008
ctg15619	1	27870	2	0.004
ctg1563	1	187009	3	0.006
ctg1564	1	193314	18	0.036
ctg1565	1	253173	4	0.008
ctg1569	1	200670	39	0.078
ctg157	1	500000	46	0.092
ctg157	500001	1000000	44	0.088
ctg157	1000001	1500000	27	0.054
ctg157	1500001	1503767	0	0
ctg1570	1	191715	15	0.03
ctg1572	1	204826	10	0.02
ctg15748	1	27691	1	0.002
ctg1575	1	201206	16	0.032
ctg15755	1	27619	17	0.034
ctg1576	1	207600	22	0.044
ctg1577	1	189741	10	0.02
ctg1578	1	187721	38	0.076
ctg158	1	500000	46	0.092
ctg158	500001	1000000	218	0.436
ctg158	1000001	1500000	113	0.226
ctg158	1500001	1524445	0	0
ctg15807	1	27548	18	0.036
ctg1581	1	197101	6	0.012
ctg15823	1	27619	6	0.012
ctg1587	1	176490	44	0.088
ctg1588	1	195925	17	0.034
ctg1589	1	220397	30	0.06
ctg159	1	500000	69	0.138
ctg159	500001	1000000	119	0.238
ctg159	1000001	1500000	95	0.19
ctg159	1500001	1531099	0	0
ctg1590	1	191519	104	0.208
ctg15900	1	15430	10	0.02
ctg1593	1	202976	12	0.024
ctg15940	1	27347	6	0.012
ctg15951	1	27324	3	0.006
ctg1596	1	200792	6	0.012
ctg1597	1	189069	14	0.028
ctg1598	1	180889	16	0.032
ctg16	1	500000	346	0.692
ctg16	500001	1000000	297	0.594
ctg16	1000001	1500000	412	0.824
ctg16	1500001	2000000	411	0.822
ctg16	2000001	2500000	441	0.882
ctg16	2500001	3000000	519	1.038
ctg16	3000001	3500000	185	0.37
ctg16	3500001	3538162	0	0
ctg160	1	500000	364	0.728
ctg160	500001	1000000	375	0.75
ctg160	1000001	1478102	298	0.596
ctg16009	1	27227	12	0.024
ctg1601	1	197249	5	0.01
ctg16048	1	27149	32	0.064
ctg1606	1	186161	9	0.018
ctg1607	1	187350	1	0.002
ctg16072	1	27176	1	0.002
ctg161	1	500000	384	0.768
ctg161	500001	1000000	480	0.96
ctg161	1000001	1488665	291	0.582
ctg1611	1	191385	1	0.002
ctg16112	1	27178	2	0.004
ctg1612	1	191365	5	0.01
ctg16125	1	27221	4	0.008
ctg16133	1	27049	6	0.012
ctg16166	1	26950	12	0.024
ctg1618	1	197762	5	0.01
ctg162	1	500000	68	0.136
ctg162	500001	1000000	180	0.36
ctg162	1000001	1500000	145	0.29
ctg162	1500001	1506547	0	0
ctg1620	1	194977	13	0.026
ctg1621	1	187718	110	0.22
ctg16267	1	26711	11	0.022
ctg1627	1	201262	25	0.05
ctg1628	1	196499	95	0.19
ctg1629	1	192294	45	0.09
ctg163	1	500000	155	0.31
ctg163	500001	1000000	102	0.204
ctg163	1000001	1489546	195	0.39
ctg1632	1	188660	33	0.066
ctg1633	1	191770	11	0.022
ctg1635	1	190627	21	0.042
ctg1636	1	206721	54	0.108
ctg164	1	500000	92	0.184
ctg164	500001	1000000	82	0.164
ctg164	1000001	1497870	43	0.086
ctg1640	1	183213	15	0.03
ctg1642	1	193244	22	0.044
ctg1643	1	189769	4	0.008
ctg16448	1	26440	1	0.002
ctg1645	1	189690	24	0.048
ctg1646	1	182924	59	0.118
ctg1647	1	196923	25	0.05
ctg16473	1	26397	6	0.012
ctg1648	1	185598	27	0.054
ctg1649	1	178315	46	0.092
ctg165	1	500000	105	0.21
ctg165	500001	1000000	45	0.09
ctg165	1000001	1459883	46	0.092
ctg1650	1	189857	78	0.156
ctg1651	1	179072	10	0.02
ctg1652	1	219054	122	0.244
ctg16521	1	34265	14	0.028
ctg16554	1	27007	7	0.014
ctg1656	1	169746	65	0.13
ctg1658	1	188111	2	0.004
ctg1659	1	185968	3	0.006
ctg166	1	500000	278	0.556
ctg166	500001	1000000	363	0.726
ctg166	1000001	1490231	472	0.944
ctg1660	1	167498	20	0.04
ctg1664	1	179850	29	0.058
ctg1665	1	205932	23	0.046
ctg16657	1	26036	1	0.002
ctg1666	1	196481	32	0.064
ctg1667	1	187159	3	0.006
ctg16682	1	26126	15	0.03
ctg1669	1	191213	43	0.086
ctg167	1	500000	57	0.114
ctg167	500001	1000000	94	0.188
ctg167	1000001	1455303	82	0.164
ctg16717	1	27370	14	0.028
ctg16719	1	26008	11	0.022
ctg1672	1	183807	25	0.05
ctg1673	1	186327	1	0.002
ctg1674	1	185391	40	0.08
ctg1675	1	190955	26	0.052
ctg1676	1	187242	10	0.02
ctg1678	1	182376	40	0.08
ctg1679	1	185696	6	0.012
ctg16792	1	25843	7	0.014
ctg168	1	500000	169	0.338
ctg168	500001	1000000	164	0.328
ctg168	1000001	1471957	52	0.104
ctg1680	1	186455	22	0.044
ctg16814	1	25718	12	0.024
ctg1682	1	185039	8	0.016
ctg16820	1	26191	5	0.01
ctg1685	1	192480	42	0.084
ctg1686	1	211849	23	0.046
ctg16867	1	25788	5	0.01
ctg1688	1	178356	2	0.004
ctg1689	1	156627	70	0.14
ctg169	1	318884	73	0.146
ctg1690	1	183484	21	0.042
ctg1691	1	186031	11	0.022
ctg16921	1	37497	3	0.006
ctg16930	1	25514	9	0.018
ctg1694	1	184136	19	0.038
ctg16949	1	25601	15	0.03
ctg1695	1	168339	27	0.054
ctg16950	1	25509	1	0.002
ctg1697	1	183650	2	0.004
ctg1698	1	181922	2	0.004
ctg16981	1	25517	2	0.004
ctg1699	1	200597	55	0.11
ctg17	1	500000	396	0.792
ctg17	500001	1000000	247	0.494
ctg17	1000001	1500000	197	0.394
ctg17	1500001	2000000	399	0.798
ctg17	2000001	2500000	287	0.574
ctg17	2500001	3000000	300	0.6
ctg17	3000001	3418945	291	0.582
ctg170	1	500000	184	0.368
ctg170	500001	1000000	297	0.594
ctg170	1000001	1460366	185	0.37
ctg1701	1	164011	7	0.014
ctg1702	1	180568	7	0.014
ctg1703	1	171735	22	0.044
ctg17038	1	25407	2	0.004
ctg1704	1	194773	59	0.118
ctg1705	1	173779	80	0.16
ctg1706	1	179784	10	0.02
ctg1707	1	186764	120	0.24
ctg1709	1	181694	11	0.022
ctg171	1	500000	191	0.382
ctg171	500001	1000000	165	0.33
ctg171	1000001	1462335	333	0.666
ctg1710	1	179795	132	0.264
ctg17106	1	19371	7	0.014
ctg17109	1	25246	2	0.004
ctg1711	1	184718	10	0.02
ctg1712	1	189062	80	0.16
ctg17132	1	25243	12	0.024
ctg1717	1	173289	43	0.086
ctg1718	1	276646	58	0.116
ctg1719	1	180758	57	0.114
ctg172	1	500000	243	0.486
ctg172	500001	1000000	166	0.332
ctg172	1000001	1429147	133	0.266
ctg1720	1	183135	81	0.162
ctg1721	1	179957	22	0.044
ctg1722	1	173815	14	0.028
ctg17225	1	25030	2	0.004
ctg17232	1	25090	7	0.014
ctg1724	1	172706	32	0.064
ctg1726	1	172486	6	0.012
ctg1728	1	187496	6	0.012
ctg17285	1	24967	20	0.04
ctg1729	1	175746	43	0.086
ctg173	1	500000	357	0.714
ctg173	500001	1000000	490	0.98
ctg173	1000001	1463777	210	0.42
ctg1730	1	167937	14	0.028
ctg1732	1	173629	11	0.022
ctg1733	1	179525	9	0.018
ctg17343	1	24763	4	0.008
ctg1735	1	183535	59	0.118
ctg1736	1	190042	1	0.002
ctg1737	1	177566	26	0.052
ctg1738	1	177236	34	0.068
ctg1739	1	161402	7	0.014
ctg174	1	500000	281	0.562
ctg174	500001	1000000	284	0.568
ctg174	1000001	1441527	232	0.464
ctg1740	1	187152	45	0.09
ctg1741	1	177331	1	0.002
ctg1742	1	177103	5	0.01
ctg1743	1	176885	29	0.058
ctg17443	1	24835	8	0.016
ctg1746	1	166027	17	0.034
ctg17469	1	24662	7	0.014
ctg1749	1	184315	27	0.054
ctg17497	1	24608	8	0.016
ctg175	1	500000	42	0.084
ctg175	500001	1000000	103	0.206
ctg175	1000001	1458777	123	0.246
ctg17509	1	24583	4	0.008
ctg1754	1	165006	7	0.014
ctg1756	1	159673	1	0.002
ctg17576	1	24440	9	0.018
ctg1758	1	175157	14	0.028
ctg1759	1	178398	16	0.032
ctg176	1	500000	77	0.154
ctg176	500001	1000000	119	0.238
ctg176	1000001	1429434	54	0.108
ctg1761	1	174973	6	0.012
ctg1763	1	158462	39	0.078
ctg1764	1	176215	16	0.032
ctg1769	1	169588	8	0.016
ctg177	1	500000	107	0.214
ctg177	500001	1000000	149	0.298
ctg177	1000001	1399631	56	0.112
ctg1770	1	174205	4	0.008
ctg1772	1	167427	51	0.102
ctg1773	1	178509	3	0.006
ctg1774	1	183483	2	0.004
ctg1775	1	167869	12	0.024
ctg1776	1	174526	38	0.076
ctg1777	1	185275	11	0.022
ctg17785	1	24244	3	0.006
ctg1779	1	173120	23	0.046
ctg17796	1	24079	3	0.006
ctg178	1	500000	369	0.738
ctg178	500001	1000000	72	0.144
ctg178	1000001	1393496	106	0.212
ctg1780	1	164351	4	0.008
ctg17800	1	24211	3	0.006
ctg1784	1	169450	8	0.016
ctg17843	1	23937	8	0.016
ctg1785	1	186719	10	0.02
ctg1786	1	172378	7	0.014
ctg1789	1	173805	22	0.044
ctg179	1	500000	139	0.278
ctg179	500001	1000000	33	0.066
ctg179	1000001	1419364	54	0.108
ctg1791	1	160694	1	0.002
ctg17916	1	24099	4	0.008
ctg1793	1	171614	3	0.006
ctg17932	1	23814	2	0.004
ctg17957	1	23318	3	0.006
ctg1798	1	162174	14	0.028
ctg17981	1	23681	1	0.002
ctg18	1	500000	90	0.18
ctg18	500001	1000000	19	0.038
ctg18	1000001	1500000	93	0.186
ctg18	1500001	2000000	106	0.212
ctg18	2000001	2500000	171	0.342
ctg18	2500001	3000000	118	0.236
ctg18	3000001	3382712	158	0.316
ctg180	1	500000	88	0.176
ctg180	500001	1000000	156	0.312
ctg180	1000001	1414862	44	0.088
ctg1800	1	170615	32	0.064
ctg1801	1	168127	9	0.018
ctg1803	1	165734	62	0.124
ctg1804	1	170493	70	0.14
ctg18046	1	23646	6	0.012
ctg1805	1	177087	4	0.008
ctg1807	1	169765	3	0.006
ctg1808	1	178210	52	0.104
ctg1809	1	173333	2	0.004
ctg18097	1	23599	8	0.016
ctg1810	1	180134	84	0.168
ctg1811	1	170181	1	0.002
ctg1812	1	170238	25	0.05
ctg18129	1	23445	12	0.024
ctg1813	1	172180	25	0.05
ctg18143	1	23568	18	0.036
ctg1816	1	169624	11	0.022
ctg18176	1	23411	1	0.002
ctg1818	1	169733	6	0.012
ctg18199	1	23513	21	0.042
ctg182	1	500000	132	0.264
ctg182	500001	1000000	62	0.124
ctg182	1000001	1383161	55	0.11
ctg18229	1	23321	21	0.042
ctg1823	1	170944	4	0.008
ctg1827	1	165309	44	0.088
ctg18286	1	23208	11	0.022
ctg183	1	500000	53	0.106
ctg183	500001	1000000	31	0.062
ctg183	1000001	1322158	35	0.07
ctg1831	1	171009	11	0.022
ctg18327	1	22736	8	0.016
ctg1835	1	175436	7	0.014
ctg18366	1	23230	1	0.002
ctg18386	1	23228	2	0.004
ctg1839	1	166647	6	0.012
ctg184	1	500000	273	0.546
ctg184	500001	1000000	167	0.334
ctg184	1000001	1428704	178	0.356
ctg1842	1	174000	4	0.008
ctg18427	1	23140	2	0.004
ctg18441	1	22901	1	0.002
ctg18444	1	29595	5	0.01
ctg1845	1	166465	31	0.062
ctg18456	1	23076	16	0.032
ctg185	1	500000	165	0.33
ctg185	500001	1000000	357	0.714
ctg185	1000001	1389534	183	0.366
ctg1850	1	164026	21	0.042
ctg18509	1	15515	7	0.014
ctg1851	1	150410	16	0.032
ctg1852	1	165252	15	0.03
ctg1853	1	158419	15	0.03
ctg1855	1	171502	4	0.008
ctg1856	1	166142	1	0.002
ctg18566	1	22793	29	0.058
ctg1857	1	154405	55	0.11
ctg1858	1	165381	22	0.044
ctg1859	1	154447	2	0.004
ctg18594	1	22810	2	0.004
ctg186	1	500000	104	0.208
ctg186	500001	1000000	73	0.146
ctg186	1000001	1384777	70	0.14
ctg1860	1	164126	12	0.024
ctg1862	1	176494	134	0.268
ctg1863	1	164662	19	0.038
ctg1864	1	165401	2	0.004
ctg18652	1	22595	2	0.004
ctg1866	1	164535	5	0.01
ctg1867	1	174114	23	0.046
ctg1868	1	170405	23	0.046
ctg1869	1	155113	3	0.006
ctg18694	1	22721	13	0.026
ctg187	1	500000	86	0.172
ctg187	500001	1000000	72	0.144
ctg187	1000001	1363034	106	0.212
ctg1870	1	170268	6	0.012
ctg1871	1	161066	26	0.052
ctg1879	1	169292	19	0.038
ctg188	1	500000	95	0.19
ctg188	500001	1000000	150	0.3
ctg188	1000001	1387894	29	0.058
ctg1881	1	155632	3	0.006
ctg18818	1	22356	3	0.006
ctg18845	1	22476	10	0.02
ctg18861	1	22291	9	0.018
ctg1889	1	159277	12	0.024
ctg18892	1	22273	5	0.01
ctg189	1	500000	130	0.26
ctg189	500001	1000000	35	0.07
ctg189	1000001	1375382	55	0.11
ctg18909	1	22216	13	0.026
ctg1891	1	163207	35	0.07
ctg1892	1	162136	18	0.036
ctg1895	1	145681	6	0.012
ctg1896	1	156006	14	0.028
ctg18975	1	9576	10	0.02
ctg19	1	500000	137	0.274
ctg19	500001	1000000	80	0.16
ctg19	1000001	1500000	117	0.234
ctg19	1500001	2000000	114	0.228
ctg19	2000001	2500000	159	0.318
ctg19	2500001	3000000	138	0.276
ctg19	3000001	3404498	95	0.19
ctg190	1	500000	231	0.462
ctg190	500001	1000000	276	0.552
ctg190	1000001	1411083	247	0.494
ctg19012	1	22252	12	0.024
ctg19062	1	22009	21	0.042
ctg1913	1	152914	6	0.012
ctg1914	1	163973	43	0.086
ctg1916	1	172212	30	0.06
ctg1918	1	159936	1	0.002
ctg19185	1	21845	1	0.002
ctg19197	1	21882	1	0.002
ctg192	1	500000	361	0.722
ctg192	500001	1000000	356	0.712
ctg192	1000001	1382242	189	0.378
ctg1920	1	156069	72	0.144
ctg1921	1	145248	8	0.016
ctg1922	1	159404	77	0.154
ctg1923	1	153004	9	0.018
ctg1924	1	159267	105	0.21
ctg19244	1	24437	13	0.026
ctg1926	1	144968	8	0.016
ctg19267	1	21682	1	0.002
ctg193	1	500000	161	0.322
ctg193	500001	1000000	231	0.462
ctg193	1000001	1388449	150	0.3
ctg1930	1	157776	8	0.016
ctg19307	1	21517	12	0.024
ctg1932	1	160876	28	0.056
ctg1935	1	157378	3	0.006
ctg194	1	500000	122	0.244
ctg194	500001	719089	75	0.15
ctg19418	1	21467	34	0.068
ctg1942	1	157575	4	0.008
ctg1943	1	166011	3	0.006
ctg1944	1	156744	52	0.104
ctg19457	1	21195	9	0.018
ctg1946	1	158052	40	0.08
ctg1947	1	150507	10	0.02
ctg1948	1	158804	38	0.076
ctg1949	1	162925	39	0.078
ctg19496	1	21129	6	0.012
ctg195	1	500000	90	0.18
ctg195	500001	1000000	86	0.172
ctg195	1000001	1327461	7	0.014
ctg1951	1	156701	14	0.028
ctg19515	1	22240	13	0.026
ctg1955	1	156094	18	0.036
ctg1956	1	161320	22	0.044
ctg19579	1	20960	3	0.006
ctg1960	1	156008	10	0.02
ctg1961	1	146834	75	0.15
ctg1962	1	151916	25	0.05
ctg19626	1	20916	2	0.004
ctg19628	1	5337	16	0.032
ctg1964	1	146197	7	0.014
ctg19649	1	20922	25	0.05
ctg1965	1	155520	7	0.014
ctg19650	1	20934	8	0.016
ctg19665	1	20788	7	0.014
ctg19688	1	20703	7	0.014
ctg197	1	500000	188	0.376
ctg197	500001	1000000	76	0.152
ctg197	1000001	1334029	75	0.15
ctg1970	1	154648	39	0.078
ctg1971	1	159283	51	0.102
ctg19712	1	20742	16	0.032
ctg19729	1	20825	1	0.002
ctg1974	1	182409	12	0.024
ctg1976	1	154439	38	0.076
ctg1977	1	163744	3	0.006
ctg198	1	500000	229	0.458
ctg198	500001	1000000	158	0.316
ctg198	1000001	1354868	254	0.508
ctg1980	1	150932	14	0.028
ctg1985	1	153432	48	0.096
ctg1986	1	153245	3	0.006
ctg1987	1	153665	8	0.016
ctg1988	1	154021	7	0.014
ctg199	1	500000	139	0.278
ctg199	500001	1000000	87	0.174
ctg199	1000001	1378232	38	0.076
ctg1993	1	153163	1	0.002
ctg1994	1	164241	18	0.036
ctg1995	1	135075	9	0.018
ctg1998	1	148750	42	0.084
ctg1999	1	152852	21	0.042
ctg20	1	75397	5	0.01
ctg200	1	500000	47	0.094
ctg200	500001	1000000	88	0.176
ctg200	1000001	1302695	60	0.12
ctg20009	1	20171	1	0.002
ctg2002	1	152934	6	0.012
ctg2004	1	158304	4	0.008
ctg2005	1	152085	5	0.01
ctg20052	1	20234	3	0.006
ctg2007	1	140718	11	0.022
ctg20089	1	20014	18	0.036
ctg201	1	500000	303	0.606
ctg201	500001	1000000	358	0.716
ctg201	1000001	1294810	275	0.55
ctg2010	1	151788	17	0.034
ctg2011	1	159312	20	0.04
ctg2012	1	161537	30	0.06
ctg2013	1	148935	28	0.056
ctg2017	1	151933	16	0.032
ctg2020	1	151350	4	0.008
ctg20208	1	19803	4	0.008
ctg20218	1	19821	7	0.014
ctg20220	1	19736	6	0.012
ctg2024	1	144504	32	0.064
ctg2026	1	138946	31	0.062
ctg2027	1	150733	2	0.004
ctg20291	1	19859	2	0.004
ctg203	1	500000	53	0.106
ctg203	500001	1000000	95	0.19
ctg203	1000001	1367060	79	0.158
ctg2030	1	149707	1	0.002
ctg2035	1	160531	30	0.06
ctg2038	1	149410	52	0.104
ctg204	1	500000	321	0.642
ctg204	500001	1000000	273	0.546
ctg204	1000001	1266617	45	0.09
ctg2041	1	143664	42	0.084
ctg2042	1	150174	39	0.078
ctg2044	1	146616	19	0.038
ctg20465	1	19421	2	0.004
ctg20467	1	19369	30	0.06
ctg2048	1	149620	17	0.034
ctg2049	1	147932	12	0.024
ctg205	1	500000	264	0.528
ctg205	500001	1000000	258	0.516
ctg205	1000001	1332913	107	0.214
ctg2050	1	121817	29	0.058
ctg20513	1	19178	5	0.01
ctg2052	1	148591	3	0.006
ctg20521	1	19324	3	0.006
ctg20524	1	11206	4	0.008
ctg2053	1	123611	11	0.022
ctg2055	1	148140	7	0.014
ctg2056	1	125536	31	0.062
ctg2057	1	136627	4	0.008
ctg20570	1	19120	3	0.006
ctg2058	1	137996	60	0.12
ctg2059	1	147662	23	0.046
ctg206	1	500000	108	0.216
ctg206	500001	1000000	116	0.232
ctg206	1000001	1341664	53	0.106
ctg2060	1	147553	35	0.07
ctg2061	1	166060	2	0.004
ctg2062	1	147166	8	0.016
ctg2063	1	146784	17	0.034
ctg2064	1	147846	26	0.052
ctg2066	1	147093	14	0.028
ctg20662	1	18967	20	0.04
ctg2067	1	147566	20	0.04
ctg2069	1	156755	24	0.048
ctg207	1	500000	40	0.08
ctg207	500001	1000000	137	0.274
ctg207	1000001	1289132	47	0.094
ctg2071	1	147161	3	0.006
ctg2074	1	146910	2	0.004
ctg20757	1	31929	17	0.034
ctg2078	1	146148	19	0.038
ctg208	1	500000	110	0.22
ctg208	500001	1000000	210	0.42
ctg208	1000001	1274073	42	0.084
ctg2080	1	146462	3	0.006
ctg20849	1	18523	17	0.034
ctg20850	1	18550	6	0.012
ctg2086	1	127398	3	0.006
ctg209	1	500000	221	0.442
ctg209	500001	1000000	232	0.464
ctg209	1000001	1282817	38	0.076
ctg2090	1	131051	12	0.024
ctg20907	1	18251	9	0.018
ctg2091	1	145555	3	0.006
ctg2092	1	144770	6	0.012
ctg20934	1	18569	17	0.034
ctg2094	1	144996	20	0.04
ctg2095	1	141209	1	0.002
ctg2096	1	144712	1	0.002
ctg21	1	500000	81	0.162
ctg21	500001	1000000	358	0.716
ctg21	1000001	1500000	109	0.218
ctg21	1500001	2000000	54	0.108
ctg21	2000001	2500000	33	0.066
ctg21	2500001	3000000	108	0.216
ctg21	3000001	3268199	43	0.086
ctg210	1	500000	85	0.17
ctg210	500001	1000000	108	0.216
ctg210	1000001	1271378	128	0.256
ctg21007	1	18117	1	0.002
ctg2101	1	122896	52	0.104
ctg2102	1	140738	4	0.008
ctg2104	1	144407	12	0.024
ctg21065	1	18099	10	0.02
ctg21099	1	18248	2	0.004
ctg211	1	500000	327	0.654
ctg211	500001	1000000	289	0.578
ctg211	1000001	1271517	87	0.174
ctg21149	1	4374	2	0.004
ctg2115	1	143958	1	0.002
ctg2118	1	143219	2	0.004
ctg212	1	390071	47	0.094
ctg2121	1	133994	26	0.052
ctg2125	1	133943	10	0.02
ctg21289	1	17733	4	0.008
ctg213	1	500000	115	0.23
ctg213	500001	1000000	211	0.422
ctg213	1000001	1263225	25	0.05
ctg21325	1	17524	12	0.024
ctg2133	1	143336	10	0.02
ctg21352	1	17514	8	0.016
ctg2137	1	142015	46	0.092
ctg214	1	500000	344	0.688
ctg214	500001	1000000	353	0.706
ctg214	1000001	1276551	66	0.132
ctg2141	1	130145	23	0.046
ctg21415	1	17373	17	0.034
ctg21444	1	17922	12	0.024
ctg2146	1	141390	10	0.02
ctg21481	1	17288	15	0.03
ctg215	1	500000	146	0.292
ctg215	500001	1000000	126	0.252
ctg215	1000001	1217817	86	0.172
ctg2150	1	126658	23	0.046
ctg21511	1	17249	13	0.026
ctg21519	1	25028	16	0.032
ctg2152	1	141370	17	0.034
ctg2155	1	136379	13	0.026
ctg21565	1	17156	24	0.048
ctg2157	1	127291	8	0.016
ctg2159	1	140228	13	0.026
ctg216	1	500000	249	0.498
ctg216	500001	1000000	335	0.67
ctg216	1000001	1296422	93	0.186
ctg2160	1	130762	48	0.096
ctg2163	1	140386	14	0.028
ctg2165	1	140133	14	0.028
ctg21670	1	16837	4	0.008
ctg21673	1	16901	35	0.07
ctg2168	1	140022	1	0.002
ctg21681	1	16792	3	0.006
ctg2169	1	140881	42	0.084
ctg217	1	500000	149	0.298
ctg217	500001	1000000	187	0.374
ctg217	1000001	1252520	71	0.142
ctg21700	1	16752	11	0.022
ctg21729	1	16729	6	0.012
ctg2173	1	139814	23	0.046
ctg2174	1	137085	18	0.036
ctg2177	1	138971	79	0.158
ctg21785	1	16595	10	0.02
ctg218	1	500000	17	0.034
ctg218	500001	1000000	58	0.116
ctg218	1000001	1271879	38	0.076
ctg2181	1	139010	44	0.088
ctg21822	1	16478	3	0.006
ctg2183	1	139865	6	0.012
ctg21830	1	16233	8	0.016
ctg21833	1	16462	2	0.004
ctg2184	1	138835	2	0.004
ctg2187	1	138976	19	0.038
ctg2188	1	138057	9	0.018
ctg219	1	500000	43	0.086
ctg219	500001	1000000	134	0.268
ctg219	1000001	1268088	0	0
ctg2190	1	138155	7	0.014
ctg2192	1	138163	35	0.07
ctg22	1	500000	78	0.156
ctg22	500001	1000000	104	0.208
ctg22	1000001	1500000	83	0.166
ctg22	1500001	2000000	14	0.028
ctg22	2000001	2500000	24	0.048
ctg22	2500001	3000000	91	0.182
ctg22	3000001	3244822	0	0
ctg220	1	500000	100	0.2
ctg220	500001	1000000	105	0.21
ctg220	1000001	1252848	60	0.12
ctg2204	1	140547	1	0.002
ctg22085	1	16050	4	0.008
ctg2209	1	134078	11	0.022
ctg221	1	500000	207	0.414
ctg221	500001	1000000	146	0.292
ctg221	1000001	1198033	0	0
ctg2211	1	137321	68	0.136
ctg2214	1	137942	23	0.046
ctg2215	1	125146	10	0.02
ctg2216	1	130451	16	0.032
ctg2217	1	136907	4	0.008
ctg22175	1	15815	11	0.022
ctg2218	1	137947	3	0.006
ctg222	1	500000	248	0.496
ctg222	500001	1000000	307	0.614
ctg222	1000001	1260212	124	0.248
ctg2227	1	109093	25	0.05
ctg2228	1	141742	25	0.05
ctg22282	1	15664	30	0.06
ctg2229	1	110883	40	0.08
ctg223	1	500000	255	0.51
ctg223	500001	1000000	322	0.644
ctg223	1000001	1208049	25	0.05
ctg2231	1	126113	7	0.014
ctg2236	1	130935	6	0.012
ctg2237	1	129024	34	0.068
ctg224	1	500000	150	0.3
ctg224	500001	1000000	308	0.616
ctg224	1000001	1228571	109	0.218
ctg22402	1	15427	2	0.004
ctg2243	1	135117	40	0.08
ctg2244	1	135549	20	0.04
ctg22458	1	15367	6	0.012
ctg2248	1	130793	37	0.074
ctg2249	1	128833	71	0.142
ctg225	1	500000	194	0.388
ctg225	500001	1000000	368	0.736
ctg225	1000001	1219181	40	0.08
ctg2254	1	142038	4	0.008
ctg22541	1	15122	1	0.002
ctg226	1	500000	322	0.644
ctg226	500001	1000000	167	0.334
ctg226	1000001	1184161	79	0.158
ctg22600	1	14901	4	0.008
ctg2265	1	134109	13	0.026
ctg2266	1	134361	6	0.012
ctg2268	1	133303	19	0.038
ctg2269	1	133792	17	0.034
ctg227	1	500000	408	0.816
ctg227	500001	1000000	152	0.304
ctg227	1000001	1287834	49	0.098
ctg2270	1	126819	23	0.046
ctg22701	1	16137	7	0.014
ctg22757	1	14164	3	0.006
ctg2279	1	132972	51	0.102
ctg22797	1	15045	2	0.004
ctg228	1	500000	146	0.292
ctg228	500001	1000000	71	0.142
ctg228	1000001	1192116	0	0
ctg2280	1	113432	7	0.014
ctg22805	1	14421	9	0.018
ctg2281	1	128035	19	0.038
ctg2284	1	133468	33	0.066
ctg2287	1	119395	26	0.052
ctg22880	1	14300	17	0.034
ctg2289	1	132752	19	0.038
ctg229	1	500000	311	0.622
ctg229	500001	1000000	314	0.628
ctg229	1000001	1235408	158	0.316
ctg2290	1	128440	7	0.014
ctg22933	1	14151	10	0.02
ctg2295	1	134315	17	0.034
ctg2299	1	125492	37	0.074
ctg23	1	500000	118	0.236
ctg23	500001	1000000	78	0.156
ctg23	1000001	1500000	171	0.342
ctg23	1500001	2000000	199	0.398
ctg23	2000001	2500000	91	0.182
ctg23	2500001	3000000	76	0.152
ctg23	3000001	3265622	0	0
ctg230	1	500000	312	0.624
ctg230	500001	1000000	275	0.55
ctg230	1000001	1153615	53	0.106
ctg2304	1	124497	1	0.002
ctg2305	1	131589	18	0.036
ctg2306	1	131894	34	0.068
ctg2308	1	131471	18	0.036
ctg231	1	500000	78	0.156
ctg231	500001	1000000	65	0.13
ctg231	1000001	1206258	14	0.028
ctg2310	1	131503	2	0.004
ctg2313	1	126297	6	0.012
ctg23132	1	13741	8	0.016
ctg2316	1	128352	15	0.03
ctg23163	1	13752	6	0.012
ctg23164	1	13911	15	0.03
ctg2317	1	137552	3	0.006
ctg232	1	500000	317	0.634
ctg232	500001	1000000	240	0.48
ctg232	1000001	1205715	136	0.272
ctg2321	1	127200	3	0.006
ctg2329	1	107462	60	0.12
ctg2330	1	130016	24	0.048
ctg2337	1	131186	2	0.004
ctg2338	1	130194	83	0.166
ctg23497	1	13019	14	0.028
ctg2350	1	128674	4	0.008
ctg23504	1	4753	3	0.006
ctg2351	1	126834	92	0.184
ctg2352	1	129079	23	0.046
ctg2354	1	138472	5	0.01
ctg2357	1	128580	1	0.002
ctg2359	1	125129	3	0.006
ctg236	1	500000	141	0.282
ctg236	500001	1000000	204	0.408
ctg236	1000001	1194142	68	0.136
ctg2360	1	113328	22	0.044
ctg2362	1	122769	5	0.01
ctg2363	1	139355	7	0.014
ctg2364	1	128147	17	0.034
ctg2365	1	126946	32	0.064
ctg23660	1	12448	8	0.016
ctg23662	1	12503	27	0.054
ctg2367	1	128720	8	0.016
ctg2368	1	127612	31	0.062
ctg237	1	500000	168	0.336
ctg237	500001	1000000	404	0.808
ctg237	1000001	1203150	99	0.198
ctg2370	1	121221	12	0.024
ctg2371	1	144024	31	0.062
ctg2373	1	127398	16	0.032
ctg2374	1	132057	21	0.042
ctg2376	1	131992	4	0.008
ctg238	1	500000	89	0.178
ctg238	500001	1000000	81	0.162
ctg238	1000001	1207839	16	0.032
ctg2380	1	131775	23	0.046
ctg2381	1	127246	28	0.056
ctg2383	1	127142	33	0.066
ctg2385	1	123769	3	0.006
ctg23856	1	11962	71	0.142
ctg2389	1	126229	15	0.03
ctg239	1	426456	65	0.13
ctg2390	1	126884	8	0.016
ctg2395	1	126128	3	0.006
ctg2398	1	125635	2	0.004
ctg240	1	500000	239	0.478
ctg240	500001	1000000	410	0.82
ctg240	1000001	1168799	88	0.176
ctg24014	1	11575	35	0.07
ctg2404	1	124727	3	0.006
ctg2409	1	127636	9	0.018
ctg241	1	500000	159	0.318
ctg241	500001	1000000	325	0.65
ctg241	1000001	1174641	30	0.06
ctg2410	1	125351	13	0.026
ctg2416	1	125403	6	0.012
ctg2417	1	125916	12	0.024
ctg2419	1	125124	1	0.002
ctg242	1	500000	274	0.548
ctg242	500001	1000000	239	0.478
ctg242	1000001	1143919	59	0.118
ctg2420	1	113714	48	0.096
ctg2421	1	119362	21	0.042
ctg2422	1	125282	1	0.002
ctg2425	1	125250	6	0.012
ctg2428	1	125640	4	0.008
ctg2432	1	124753	26	0.052
ctg24323	1	10795	17	0.034
ctg2433	1	124955	1	0.002
ctg24397	1	10448	35	0.07
ctg244	1	500000	73	0.146
ctg244	500001	1000000	94	0.188
ctg244	1000001	1197787	16	0.032
ctg2440	1	124623	11	0.022
ctg2443	1	110074	2	0.004
ctg2445	1	124240	15	0.03
ctg24475	1	10435	3	0.006
ctg2449	1	110753	4	0.008
ctg245	1	500000	189	0.378
ctg245	500001	1000000	267	0.534
ctg245	1000001	1170028	61	0.122
ctg2451	1	125130	1	0.002
ctg24513	1	10303	11	0.022
ctg2456	1	117472	6	0.012
ctg2457	1	123992	17	0.034
ctg246	1	500000	149	0.298
ctg246	500001	1000000	91	0.182
ctg246	1000001	1152416	31	0.062
ctg2462	1	123704	6	0.012
ctg2463	1	128726	12	0.024
ctg2464	1	100174	19	0.038
ctg2467	1	123299	49	0.098
ctg2468	1	125621	38	0.076
ctg247	1	500000	83	0.166
ctg247	500001	1000000	76	0.152
ctg247	1000001	1146174	0	0
ctg2470	1	135864	17	0.034
ctg2473	1	121566	1	0.002
ctg2475	1	122460	14	0.028
ctg2477	1	124496	7	0.014
ctg2478	1	122661	35	0.07
ctg24788	1	9555	14	0.028
ctg24798	1	9614	2	0.004
ctg248	1	500000	87	0.174
ctg248	500001	1000000	36	0.072
ctg248	1000001	1138470	11	0.022
ctg2480	1	134199	8	0.016
ctg2481	1	119517	20	0.04
ctg24810	1	9429	13	0.026
ctg2484	1	117746	36	0.072
ctg2485	1	122327	32	0.064
ctg2487	1	124128	20	0.04
ctg249	1	500000	89	0.178
ctg249	500001	1000000	72	0.144
ctg249	1000001	1121388	11	0.022
ctg2490	1	132220	5	0.01
ctg2495	1	122679	1	0.002
ctg2496	1	127774	2	0.004
ctg2498	1	121959	2	0.004
ctg25	1	500000	108	0.216
ctg25	500001	1000000	48	0.096
ctg25	1000001	1500000	123	0.246
ctg25	1500001	2000000	72	0.144
ctg25	2000001	2500000	27	0.054
ctg25	2500001	3000000	62	0.124
ctg25	3000001	3268271	40	0.08
ctg250	1	500000	330	0.66
ctg250	500001	1000000	315	0.63
ctg250	1000001	1137587	9	0.018
ctg2500	1	121913	75	0.15
ctg2504	1	121995	9	0.018
ctg2508	1	121724	22	0.044
ctg2511	1	118679	4	0.008
ctg2515	1	121034	13	0.026
ctg2517	1	120798	4	0.008
ctg252	1	500000	238	0.476
ctg252	500001	1000000	441	0.882
ctg252	1000001	1139562	71	0.142
ctg2521	1	121406	13	0.026
ctg2522	1	117227	3	0.006
ctg2523	1	121750	9	0.018
ctg2524	1	120727	53	0.106
ctg25242	1	8532	2	0.004
ctg2528	1	103015	15	0.03
ctg25287	1	8193	7	0.014
ctg2529	1	120597	1	0.002
ctg253	1	500000	263	0.526
ctg253	500001	1000000	61	0.122
ctg253	1000001	1153806	24	0.048
ctg2532	1	128846	6	0.012
ctg2534	1	120045	5	0.01
ctg2537	1	131066	12	0.024
ctg2539	1	120148	5	0.01
ctg254	1	500000	110	0.22
ctg254	500001	1000000	101	0.202
ctg254	1000001	1151963	0	0
ctg2544	1	120074	16	0.032
ctg2545	1	118331	2	0.004
ctg2547	1	110507	14	0.028
ctg2548	1	113804	9	0.018
ctg2549	1	117618	5	0.01
ctg255	1	500000	308	0.616
ctg255	500001	1000000	263	0.526
ctg255	1000001	1151328	44	0.088
ctg25531	1	7440	3	0.006
ctg2554	1	115701	5	0.01
ctg2555	1	120623	8	0.016
ctg2559	1	118996	66	0.132
ctg256	1	500000	132	0.264
ctg256	500001	1000000	114	0.228
ctg256	1000001	1024471	7	0.014
ctg2560	1	121949	4	0.008
ctg2561	1	126057	22	0.044
ctg2563	1	130966	2	0.004
ctg2569	1	119676	35	0.07
ctg2570	1	121024	10	0.02
ctg2573	1	116547	2	0.004
ctg2576	1	118807	19	0.038
ctg2577	1	118812	19	0.038
ctg2578	1	118818	19	0.038
ctg258	1	500000	115	0.23
ctg258	500001	1000000	331	0.662
ctg258	1000001	1073796	0	0
ctg2580	1	118597	3	0.006
ctg2582	1	183296	62	0.124
ctg2584	1	110996	3	0.006
ctg2585	1	106985	1	0.002
ctg2588	1	120511	18	0.036
ctg2589	1	118430	12	0.024
ctg259	1	500000	112	0.224
ctg259	500001	1000000	116	0.232
ctg259	1000001	1094326	22	0.044
ctg2592	1	102174	2	0.004
ctg2594	1	118832	6	0.012
ctg2597	1	118486	7	0.014
ctg25982	1	5878	7	0.014
ctg2599	1	114727	25	0.05
ctg26	1	500000	32	0.064
ctg26	500001	538427	0	0
ctg260	1	500000	331	0.662
ctg260	500001	1000000	446	0.892
ctg260	1000001	1096778	33	0.066
ctg2600	1	116846	20	0.04
ctg2602	1	108215	20	0.04
ctg2606	1	118465	21	0.042
ctg2607	1	125499	19	0.038
ctg2608	1	108140	5	0.01
ctg2609	1	117033	41	0.082
ctg261	1	500000	358	0.716
ctg261	500001	1000000	458	0.916
ctg261	1000001	1119873	36	0.072
ctg26113	1	5404	16	0.032
ctg2613	1	119489	22	0.044
ctg2614	1	122502	5	0.01
ctg2616	1	118539	16	0.032
ctg2617	1	128416	4	0.008
ctg2618	1	121214	8	0.016
ctg262	1	500000	241	0.482
ctg262	500001	1000000	182	0.364
ctg262	1000001	1091413	0	0
ctg2620	1	117712	33	0.066
ctg2621	1	114387	20	0.04
ctg26231	1	4933	6	0.012
ctg2624	1	117534	7	0.014
ctg2626	1	117269	19	0.038
ctg2630	1	116381	30	0.06
ctg26311	1	4814	1	0.002
ctg2646	1	101609	6	0.012
ctg2649	1	116293	8	0.016
ctg265	1	500000	225	0.45
ctg265	500001	1000000	459	0.918
ctg265	1000001	1094931	37	0.074
ctg2652	1	116330	32	0.064
ctg2656	1	115995	29	0.058
ctg2657	1	117604	1	0.002
ctg2658	1	117664	6	0.012
ctg2659	1	112727	23	0.046
ctg266	1	500000	45	0.09
ctg266	500001	1000000	131	0.262
ctg266	1000001	1071740	37	0.074
ctg2664	1	115779	5	0.01
ctg26654	1	3058	4	0.008
ctg2666	1	116083	25	0.05
ctg26666	1	3000	4	0.008
ctg2668	1	19491	6	0.012
ctg2669	1	129381	5	0.01
ctg267	1	500000	205	0.41
ctg267	500001	1000000	103	0.206
ctg267	1000001	1084940	6	0.012
ctg2672	1	117718	38	0.076
ctg2675	1	115442	33	0.066
ctg268	1	500000	267	0.534
ctg268	500001	1000000	297	0.594
ctg268	1000001	1121260	46	0.092
ctg2682	1	109138	22	0.044
ctg269	1	500000	141	0.282
ctg269	500001	1000000	79	0.158
ctg269	1000001	1065459	0	0
ctg2690	1	128806	23	0.046
ctg2691	1	114981	5	0.01
ctg2695	1	121239	11	0.022
ctg2696	1	109045	21	0.042
ctg27	1	500000	217	0.434
ctg27	500001	1000000	230	0.46
ctg27	1000001	1500000	385	0.77
ctg27	1500001	2000000	315	0.63
ctg27	2000001	2500000	284	0.568
ctg27	2500001	3000000	308	0.616
ctg27	3000001	3110083	128	0.256
ctg270	1	500000	89	0.178
ctg270	500001	1000000	57	0.114
ctg270	1000001	1051187	0	0
ctg2706	1	114248	12	0.024
ctg2707	1	114356	12	0.024
ctg27079	1	17481	10	0.02
ctg27089	1	39937	8	0.016
ctg27090	1	34370	1	0.002
ctg271	1	500000	238	0.476
ctg271	500001	1000000	162	0.324
ctg271	1000001	1051288	0	0
ctg2713	1	132489	12	0.024
ctg2715	1	114306	2	0.004
ctg2721	1	113740	6	0.012
ctg2729	1	113503	11	0.022
ctg2736	1	98528	6	0.012
ctg2737	1	113446	45	0.09
ctg2739	1	113166	35	0.07
ctg274	1	500000	48	0.096
ctg274	500001	1000000	26	0.052
ctg274	1000001	1028787	0	0
ctg2740	1	107887	16	0.032
ctg2741	1	113195	1	0.002
ctg2749	1	92640	4	0.008
ctg275	1	500000	162	0.324
ctg275	500001	1000000	64	0.128
ctg275	1000001	1059978	0	0
ctg2750	1	113615	1	0.002
ctg2751	1	118477	5	0.01
ctg2752	1	117729	103	0.206
ctg2757	1	96879	40	0.08
ctg276	1	500000	64	0.128
ctg276	500001	1000000	39	0.078
ctg276	1000001	1059260	18	0.036
ctg2761	1	112982	3	0.006
ctg2763	1	114111	158	0.316
ctg277	1	500000	143	0.286
ctg277	500001	1000000	80	0.16
ctg277	1000001	1071315	0	0
ctg2771	1	112540	10	0.02
ctg2774	1	112290	3	0.006
ctg2777	1	112150	4	0.008
ctg2778	1	112395	17	0.034
ctg2779	1	112957	2	0.004
ctg278	1	500000	105	0.21
ctg278	500001	1000000	95	0.19
ctg278	1000001	1056632	23	0.046
ctg2784	1	112198	69	0.138
ctg279	1	500000	125	0.25
ctg279	500001	815947	43	0.086
ctg2790	1	112010	7	0.014
ctg2793	1	111606	23	0.046
ctg2794	1	111893	3	0.006
ctg2797	1	103947	1	0.002
ctg2798	1	111355	5	0.01
ctg28	1	500000	155	0.31
ctg28	500001	1000000	174	0.348
ctg28	1000001	1500000	164	0.328
ctg28	1500001	2000000	125	0.25
ctg28	2000001	2500000	132	0.264
ctg28	2500001	2989931	13	0.026
ctg280	1	500000	220	0.44
ctg280	500001	1000000	226	0.452
ctg280	1000001	1071061	0	0
ctg2801	1	112294	51	0.102
ctg2803	1	111717	9	0.018
ctg2805	1	111173	10	0.02
ctg2806	1	111195	7	0.014
ctg2807	1	111042	6	0.012
ctg281	1	500000	100	0.2
ctg281	500001	1000000	130	0.26
ctg281	1000001	1074406	38	0.076
ctg2811	1	104727	79	0.158
ctg2813	1	89378	12	0.024
ctg2816	1	111137	8	0.016
ctg2818	1	110788	16	0.032
ctg282	1	500000	277	0.554
ctg282	500001	1000000	366	0.732
ctg282	1000001	1098344	5	0.01
ctg2822	1	90603	8	0.016
ctg2824	1	110597	9	0.018
ctg283	1	500000	190	0.38
ctg283	500001	1000000	144	0.288
ctg283	1000001	1030445	0	0
ctg2837	1	137642	44	0.088
ctg284	1	500000	270	0.54
ctg284	500001	1000000	222	0.444
ctg284	1000001	1054907	0	0
ctg2843	1	121351	20	0.04
ctg2848	1	101235	19	0.038
ctg285	1	500000	130	0.26
ctg285	500001	1000000	91	0.182
ctg285	1000001	1085721	64	0.128
ctg2850	1	109241	12	0.024
ctg2851	1	104269	15	0.03
ctg2855	1	109470	3	0.006
ctg2859	1	103450	24	0.048
ctg286	1	500000	38	0.076
ctg286	500001	1000000	255	0.51
ctg286	1000001	1024707	0	0
ctg2862	1	109550	9	0.018
ctg2863	1	104710	12	0.024
ctg2868	1	109399	30	0.06
ctg287	1	500000	225	0.45
ctg287	500001	1000000	55	0.11
ctg287	1000001	1027506	0	0
ctg2872	1	108959	20	0.04
ctg2877	1	108639	4	0.008
ctg288	1	500000	381	0.762
ctg288	500001	982685	320	0.64
ctg2882	1	109398	10	0.02
ctg2884	1	108385	5	0.01
ctg289	1	500000	42	0.084
ctg289	500001	1000000	121	0.242
ctg289	1000001	1062631	0	0
ctg2892	1	108427	15	0.03
ctg2894	1	108266	11	0.022
ctg2896	1	108523	2	0.004
[truncated: 2,331 more rows]
