# Supplementary material for: Genetic Variation in Schizothorax kozlovi Nikolsky in the Upper Reaches of the Chinese Yangtze River Based on Genotyping for Simplified Genome Sequencing
Source: Animals (Basel). 2022 Aug 25;12(17):2181. doi: 10.3390/ani12172181 (PMC9454844; doi:10.3390/ani12172181)
Supplement: Supplementary file 1 [file animals-12-02181-s001.zip › Dataset S2_SNPs_sites.xls]

CHROM	POS	REF	ALT	SC1	SC10	SC11	SC12	SC13	SC14	SC15	SC16	SC17	SC18	SC19	SC2	SC20	SC21	SC22	SC23	SC24	SC25	SC26	SC27	SC29	SC3	SC30	SC31	SC32	SC33	SC34	SC35	SC36	SC37	SC38	SC39	SC4	SC40	SC44	SC45	SC48	SC49	SC5	SC59	SC6	SC60	SC61	SC62	SC63	SC68
ctg1	89959	G	C	GG	GG	GG	GG	GG	GG	GG	GG	GG	GG	GG	GG	--	--	--	--	--	GG	GG	GG	GG	GG	GG	GG	GG	GG	GG	GG	GG	GG	GG	GG	GG	GG	GG	GG	--	GG	GG	GG	GG	GG	GG	GG	GG	GG
ctg1	89978	C	T	CC	--	CC	CC	CC	CC	CC	CC	CC	CC	CC	CC	--	CC	--	CC	--	CC	CC	CC	--	--	CC	CC	CC	CC	CC	CC	CC	CC	CC	--	CC	CC	CC	CC	--	CC	CC	CC	CC	CC	CC	CC	CC	CC
ctg1	89986	C	T	CC	--	CC	CC	CC	CC	CC	CC	CC	CC	CC	CC	CC	CC	CC	CC	CC	CC	CC	CC	--	--	CC	CC	CC	CC	CC	CC	CC	CC	CC	--	CC	--	CC	CC	CC	CC	CC	CC	CC	CC	CC	CC	CC	CC
ctg1	93559	C	T	CT	CT	CT	CT	CT	CC	CT	CT	CT	CC	CT	CT	CT	CT	CT	TT	--	CT	CC	CT	CT	TT	CT	CT	CT	CT	CT	CT	--	CT	CT	CT	CT	CC	--	CT	--	CT	CT	CT	CC	CT	CC	CT	CT	CC
ctg1	93584	C	T	CC	CC	CC	CC	CC	CC	CC	CC	CC	CC	CC	CC	CC	CC	CC	CT	--	CT	CC	CC	CC	CC	CC	CC	CC	CC	CC	CC	--	CC	CC	CC	CC	CC	--	CC	--	CC	CC	CC	CC	CC	CC	CC	CT	CC
ctg1	93588	G	A	AG	GG	GG	GG	GG	GG	GG	GG	GG	GG	GG	AG	AG	GG	GG	GG	--	GG	GG	GG	GG	GG	GG	GG	GG	GG	GG	GG	--	GG	GG	GG	GG	GG	--	GG	--	GG	GG	GG	GG	GG	GG	GG	AG	GG
ctg1	93601	G	A	AG	AG	AG	AG	AG	AA	AG	AG	AG	AG	AG	AG	AG	GG	AG	GG	--	AG	AG	AG	AG	GG	AG	AG	AG	AG	AG	AG	--	AG	AG	AG	AG	AA	--	AG	--	AG	AG	AG	AA	AG	AG	AG	AG	AG
ctg1	93624	T	C	TT	TT	TT	TT	TT	TT	TT	TT	TT	TT	TT	TT	TT	TT	CT	TT	--	TT	TT	TT	TT	TT	TT	TT	TT	TT	TT	TT	--	TT	TT	TT	TT	TT	--	TT	--	TT	TT	TT	TT	TT	TT	TT	TT	TT
ctg1	93653	C	T	CT	CT	CT	CT	CT	CC	CT	CT	CT	CC	CT	CT	CT	CT	CT	TT	--	CT	CT	CT	CT	TT	CT	CC	CT	CT	CT	CT	--	CC	CT	CT	CT	CC	--	CT	--	CT	CT	CT	CC	CT	CC	CT	CT	CC
ctg1	93940	T	C	TT	TT	TT	TT	TT	TT	TT	TT	TT	TT	TT	TT	TT	TT	TT	TT	TT	TT	CT	--	CC	TT	CT	--	CT	CT	CT	CC	--	CT	CC	CC	TT	TT	--	TT	--	TT	TT	TT	TT	TT	--	TT	TT	TT
ctg1	93951	C	T	CC	CC	CC	CC	CC	CC	CC	CC	CC	CC	CC	CC	CC	CC	CC	CC	CC	CC	CC	--	CC	CC	CC	CC	CC	CC	CC	CC	--	CC	CC	CC	CC	CC	--	CC	CC	CC	CC	CC	CC	CC	CC	CC	CC	CC
ctg1	94024	T	C	TT	TT	TT	TT	TT	TT	TT	TT	TT	--	TT	TT	TT	TT	TT	TT	TT	TT	TT	--	TT	TT	TT	TT	CT	TT	TT	TT	--	TT	TT	TT	TT	--	--	TT	--	TT	TT	TT	TT	TT	TT	TT	TT	--
ctg1	94033	G	A	GG	GG	GG	GG	GG	GG	GG	GG	GG	--	GG	GG	GG	GG	GG	GG	GG	GG	GG	--	GG	GG	GG	GG	AG	GG	GG	GG	--	GG	GG	GG	GG	--	--	GG	--	GG	GG	GG	GG	GG	GG	GG	GG	--
ctg1	179208	C	T	CC	CC	CC	CC	--	CC	CC	CC	CC	--	CC	--	--	--	CC	CC	CC	CC	CC	CC	CC	CC	--	CC	CC	CC	CC	CC	CC	CC	CC	CC	CC	CC	CC	CC	CC	CC	CC	CC	--	CC	--	CC	CC	CC
ctg1	179217	G	A	AA	AA	AA	AA	--	AA	AA	AA	AG	--	AA	--	--	--	AA	AA	AA	AA	AA	AA	AA	AA	--	AA	AA	AA	AA	AG	AA	AA	AA	AA	AA	AA	AA	AA	AA	AA	AA	AA	--	AA	--	AA	AA	AA
ctg1	284985	G	A	GG	GG	GG	GG	GG	GG	GG	GG	GG	--	--	GG	GG	GG	GG	GG	GG	GG	GG	GG	GG	GG	GG	--	GG	GG	GG	GG	GG	AG	GG	GG	GG	GG	GG	GG	GG	GG	GG	GG	--	GG	GG	GG	GG	GG
ctg1	323155	C	A	AA	AA	AA	AA	AA	--	AA	AA	AA	AA	AA	AA	AA	AA	AA	AA	AA	AA	AA	AA	AA	AA	--	AA	AA	AA	AC	AA	AA	AA	AA	AA	AA	AA	AA	AA	AA	AA	AA	AA	AA	AA	AA	AA	AA	AA
ctg1	323166	C	T	CC	CC	CC	CC	CC	CC	CC	CC	CC	CC	CC	CC	CC	CC	CC	CC	CC	CC	CC	CC	CC	CT	--	CC	CC	CC	CC	CC	CC	CC	CC	CC	CC	CC	CC	CC	CC	CC	CC	CC	CC	CC	CT	CC	CC	CC
ctg1	331384	C	A	CC	CC	CC	CC	CC	CC	CC	CC	CC	CC	CC	CC	CC	CC	CC	CC	CC	CC	CC	CC	CC	CC	CC	CC	CC	CC	CC	CC	CC	CC	CC	CC	CC	CC	CC	CC	CC	CC	CC	CC	CC	CC	CC	CC	CC	CC
ctg1	331440	G	T	GT	GT	TT	GT	GT	GT	GT	GT	GT	GT	GT	GT	GT	GT	GT	GT	GT	GT	GG	GT	TT	GT	GT	GT	GT	GT	GT	GT	GT	GT	GT	GT	GT	GT	GT	GT	GT	GT	GT	GT	GT	GT	GT	GT	GT	GT
ctg1	331444	G	T	GT	GT	GG	GT	GT	GT	GT	GT	GT	GT	GT	GT	GT	GT	GT	GT	GT	GT	TT	GT	GG	GT	GT	GT	GT	GT	GT	GT	GT	GT	GT	GT	GT	GT	GT	GT	GT	GT	GT	GT	GT	GT	GT	GT	GT	GT
ctg1	331468	A	C	AC	AC	CC	AC	AC	AC	AC	AC	AC	AC	AC	AC	AC	AC	AC	AC	AC	AC	AA	AC	CC	AC	AC	AC	AC	AC	AC	AC	AC	AC	AC	AC	AC	AC	AC	AC	AC	AC	AC	AC	AC	AC	AC	AC	AC	AC
ctg1	331477	C	T	CT	CT	CC	CT	CT	CT	CT	CT	CT	CT	CT	CT	CT	CT	CT	CT	CT	CT	TT	CT	CC	CT	CT	CT	CT	CT	CT	CT	CT	CT	CT	CT	CC	CT	CC	CC	CT	CT	CT	CT	CT	CT	CT	CT	CT	CT
ctg1	331507	A	G	GG	GG	GG	GG	GG	AG	GG	GG	GG	GG	GG	GG	GG	GG	GG	GG	GG	GG	GG	GG	GG	GG	GG	GG	GG	GG	GG	GG	GG	GG	GG	GG	GG	GG	GG	GG	GG	GG	GG	GG	GG	GG	GG	GG	GG	GG
ctg1	331528	T	C	TT	TT	TT	TT	TT	TT	TT	TT	TT	TT	TT	TT	TT	TT	TT	TT	TT	TT	TT	TT	TT	TT	TT	TT	TT	TT	TT	TT	TT	TT	TT	TT	TT	TT	TT	TT	TT	TT	TT	TT	TT	TT	TT	TT	TT	TT
ctg1	331534	T	A	AT	AT	AA	AT	AT	AT	AT	AT	AT	AT	AT	AT	AT	AT	AT	AT	AT	AT	AT	AT	AA	AT	AT	AT	AT	AT	AT	AT	AT	AT	AT	AT	AA	AT	AT	AT	AT	AT	AT	AT	AT	AT	AT	AT	AT	AT
ctg1	331537	G	A	AA	AA	AA	AA	AA	AG	AA	AA	AA	AG	AG	AA	AA	AA	AA	AA	AA	AA	AA	AA	AA	AA	AA	AA	AA	AA	AA	AA	AA	AA	AA	AA	AA	AA	AA	AA	AA	AA	AA	AA	AA	AA	AA	AA	AA	AA
ctg1	331542	T	G	TT	TT	TT	TT	TT	TT	TT	TT	TT	TT	TT	TT	TT	TT	TT	TT	TT	TT	TT	TT	TT	TT	TT	TT	TT	TT	TT	TT	TT	TT	TT	TT	TT	TT	TT	TT	TT	TT	TT	TT	TT	TT	TT	TT	TT	TT
ctg1	331544	C	T	TT	TT	TT	TT	TT	CT	TT	TT	TT	TT	TT	TT	TT	TT	TT	TT	TT	TT	TT	TT	TT	TT	TT	TT	TT	TT	TT	TT	TT	TT	TT	TT	CT	TT	TT	TT	TT	TT	TT	TT	TT	TT	TT	TT	TT	TT
ctg1	331547	C	T	CC	CC	CC	CC	CC	CC	CC	CC	CC	CC	CC	CC	CC	CC	CC	CC	CC	CC	CC	CC	CC	CC	CC	CC	CC	CC	CC	CC	CC	CC	CC	CC	CC	CC	CC	CC	CC	CC	CC	CC	CC	CC	CC	CC	CC	CC
ctg1	331557	G	A	AG	AG	GG	AG	AG	AG	AG	AG	AG	AG	AG	AG	AG	AG	AG	AG	AG	AG	AG	AG	GG	AG	AG	AG	AG	AG	AG	AG	AG	AG	AG	AG	GG	AG	GG	GG	AG	AG	AG	AG	AG	AG	AG	AG	AG	AG
ctg1	331569	G	T	GT	GT	TT	GT	GT	GT	GT	GT	GT	GT	GT	GT	GT	GT	GT	GT	GT	GT	GT	GT	TT	GT	GT	GT	GT	GT	GT	GT	GT	GT	GT	GT	GT	GT	GT	GT	GT	GT	GT	GT	GT	GT	GT	GT	GT	GT
ctg1	331633	C	T	CT	CT	TT	CT	CT	CT	CT	CT	CT	CT	CT	CT	CT	CT	CT	CT	CT	CT	CT	CT	CT	CT	CT	CT	CT	CT	CT	CT	CT	CT	CT	CT	CT	CT	CT	CT	CT	CT	CT	CT	CT	CT	CT	CT	CT	CT
ctg1	333004	T	C	TT	TT	TT	TT	TT	TT	TT	TT	TT	TT	TT	--	TT	TT	--	TT	TT	TT	TT	--	TT	TT	--	--	TT	TT	TT	TT	TT	TT	TT	TT	--	TT	TT	TT	TT	TT	TT	TT	TT	TT	TT	TT	TT	TT
ctg1	333011	C	T	CC	CC	CT	CC	CC	CC	CC	CC	CC	CC	CC	--	CC	CC	--	CC	CC	CC	CC	--	CC	CC	--	--	CC	CC	CC	CC	CC	CC	CC	CC	--	CC	CC	CC	CC	CC	CC	CC	CC	CT	CT	CC	CC	CC
ctg1	333024	C	T	CC	CC	CT	CC	CC	CC	CC	CC	CC	CC	CC	--	CC	CC	--	CC	CC	CC	CC	--	CC	CC	--	--	CC	CC	CC	CC	CC	CC	CC	CC	--	CC	CC	CC	CC	CC	CC	CC	CC	CT	CT	CC	CC	CC
ctg1	333071	T	C	TT	TT	TT	TT	TT	TT	TT	TT	--	TT	TT	--	TT	TT	--	TT	TT	TT	TT	--	TT	TT	--	--	TT	TT	TT	TT	TT	TT	TT	TT	--	--	TT	TT	TT	TT	TT	TT	TT	TT	TT	TT	TT	TT
ctg1	333076	A	G	AA	AA	AG	AA	AA	AA	AA	AA	--	AA	AA	--	AA	AA	--	AA	AA	AA	AA	--	AA	AA	--	--	AA	AA	AA	AA	AA	AA	AA	AA	--	--	AA	AA	AA	AA	AA	AA	AA	AG	AG	AA	AA	AA
ctg1	333078	T	C	TT	TT	TT	TT	TT	TT	TT	TT	--	TT	TT	--	TT	TT	--	TT	TT	TT	TT	--	TT	TT	--	--	TT	TT	TT	TT	TT	TT	TT	TT	--	--	TT	TT	TT	TT	TT	TT	TT	TT	TT	TT	TT	TT
ctg1	333091	T	C	TT	TT	TT	TT	TT	TT	TT	TT	--	TT	TT	--	TT	TT	--	TT	TT	TT	TT	--	TT	TT	--	--	TT	TT	TT	TT	TT	TT	TT	TT	--	--	TT	TT	TT	TT	TT	TT	TT	TT	TT	TT	TT	TT
ctg1	333106	A	C	AA	AA	AA	AA	AA	AA	AA	AA	--	AA	AA	--	AA	AA	--	AA	AA	AA	AA	--	AA	AA	--	--	AA	AA	AA	AA	AA	AA	AA	AA	--	--	AA	AA	AA	AA	AA	AA	AA	AA	AA	AA	AA	AA
ctg1	333131	G	A	GG	GG	GG	GG	GG	GG	GG	GG	GG	GG	GG	--	GG	GG	--	GG	GG	GG	GG	--	GG	GG	--	--	GG	GG	GG	GG	GG	GG	GG	GG	--	GG	GG	GG	GG	GG	GG	GG	GG	GG	GG	GG	GG	GG
ctg1	375179	A	G	AA	AA	AA	AA	AA	AA	AA	AA	AA	AA	AA	AA	AA	AA	AA	AA	AA	AA	AA	AA	AA	AA	AA	AA	AA	AA	AA	AA	AA	AA	AA	AA	AG	AA	AA	AA	AA	AA	AA	AA	AA	AA	AA	AA	AA	AA
ctg1	375228	G	A	AA	AA	AA	AA	AA	AA	AA	AA	AA	AA	AA	AA	AA	AA	AA	AA	AA	AA	AG	GG	GG	AA	GG	AG	AG	AA	AG	GG	AG	GG	AG	AG	AA	AA	AA	AA	AA	AA	AA	AA	AA	AA	AA	AA	--	AA
ctg1	375251	C	T	CC	CC	CC	CC	CC	CC	CC	CC	CC	CC	CT	CC	CC	CC	CC	CC	CC	CC	CC	CC	CC	CC	CC	CC	CC	CC	CC	CC	CC	CC	CC	CC	CC	CC	CC	CC	CC	CC	CC	CC	CC	CC	CC	CC	--	CC
ctg1	375469	A	G	AA	AA	AA	AA	AA	AA	AA	AA	AA	AA	AA	AA	AA	AA	AA	AA	AA	AA	AA	AA	AA	AA	AA	AA	AA	AA	AA	AA	AA	AA	AA	AA	AA	AA	AA	AA	AA	AA	AA	AA	AA	AA	AA	AA	AA	AA
ctg1	375476	G	C	GG	GG	CG	GG	GG	GG	--	GG	GG	GG	GG	GG	GG	GG	GG	GG	GG	GG	GG	GG	GG	GG	GG	GG	GG	GG	GG	GG	GG	GG	GG	GG	GG	GG	GG	GG	GG	GG	GG	GG	GG	GG	GG	GG	GG	GG
ctg1	402493	C	T	CC	CC	CC	CC	CC	CC	CC	CC	CC	CC	CC	CC	CC	CC	CC	CC	CC	--	CC	CC	CC	CC	CC	CC	CC	CC	CT	CC	CC	CC	CC	CC	CC	CC	CC	CC	CC	CC	CC	CC	CC	CC	CC	CC	CC	CC
ctg1	402501	A	G	AA	AA	AA	AA	AA	AA	AA	AA	AA	AA	AA	AA	AA	AA	AA	AA	AA	--	AA	AG	AA	AA	AA	AG	AA	AA	AA	AA	AG	AA	AA	AA	AA	AA	AA	AA	AA	AA	AA	AA	AA	AA	AA	AA	AA	AA
ctg1	402535	A	G	AA	AA	AA	AA	AA	AA	AA	AA	--	AG	AA	AA	AA	AA	AA	AA	AA	--	AA	AA	AA	AA	AA	AA	AA	AA	AA	AA	AA	AA	AA	AA	AA	AA	AA	AA	AA	AA	AA	AA	AA	AA	AA	AA	AA	AA
ctg1	402646	T	C	TT	TT	TT	TT	TT	TT	TT	CT	TT	TT	TT	TT	TT	TT	TT	TT	TT	--	TT	TT	TT	TT	TT	TT	TT	TT	TT	TT	TT	TT	TT	TT	TT	TT	TT	TT	TT	TT	TT	TT	TT	TT	TT	TT	TT	TT
ctg1	402647	A	G	GG	GG	GG	GG	GG	GG	GG	GG	GG	GG	GG	GG	GG	GG	GG	GG	GG	--	GG	GG	GG	GG	GG	GG	GG	GG	GG	GG	GG	GG	GG	GG	GG	GG	GG	GG	GG	GG	GG	GG	GG	GG	GG	GG	GG	GG
ctg1	402649	G	A	GG	GG	GG	GG	GG	GG	GG	GG	GG	GG	GG	GG	GG	GG	GG	GG	GG	--	GG	GG	GG	GG	GG	GG	GG	GG	GG	GG	GG	GG	GG	GG	GG	AA	GG	GG	GG	GG	GG	GG	GG	GG	GG	GG	GG	GG
ctg1	402653	C	G	GG	GG	GG	GG	GG	GG	GG	GG	GG	GG	GG	GG	GG	GG	GG	GG	GG	--	GG	GG	GG	GG	GG	GG	GG	GG	GG	CG	GG	CG	GG	GG	GG	GG	GG	GG	GG	GG	GG	GG	GG	GG	GG	GG	GG	GG
ctg1	402677	A	G	AA	AA	AA	AA	AA	AA	AA	AA	AA	AA	AA	AA	AA	AA	AA	AA	AA	--	AA	AA	AA	AA	AA	AA	AA	AG	AA	AA	AA	AA	AA	AA	AA	AA	AA	AA	AA	AA	AA	AA	AA	AA	AA	AA	AA	AA
ctg1	402678	T	C	CC	CC	CC	CC	CC	CC	CC	CC	CC	CC	CC	CC	CC	CC	CC	CC	CC	--	CC	CC	CC	CC	CC	CC	CC	CC	CC	CT	CC	CT	CC	CC	CC	CC	CC	CC	CC	CC	CC	CC	CC	CC	CC	CC	CC	CC
ctg1	402685	C	T	TT	TT	TT	TT	TT	TT	TT	TT	TT	TT	TT	TT	TT	TT	TT	TT	TT	--	TT	TT	TT	TT	TT	TT	TT	TT	TT	CT	TT	CT	TT	TT	TT	TT	TT	TT	TT	TT	TT	TT	TT	TT	TT	TT	TT	TT
ctg1	402694	C	A	CC	CC	CC	CC	CC	CC	CC	CC	CC	CC	CC	CC	CC	CC	CC	CC	CC	--	CC	CC	CC	CC	CC	CC	CC	CC	CC	CC	CC	CC	CC	CC	CC	CC	CC	CC	CC	CC	CC	CC	CC	CC	CC	CC	CC	AC
ctg1	402704	A	G	GG	GG	GG	GG	GG	GG	GG	GG	GG	GG	GG	GG	GG	GG	GG	GG	GG	--	GG	GG	GG	GG	GG	GG	GG	GG	GG	GG	GG	GG	GG	GG	GG	GG	GG	GG	GG	GG	GG	GG	GG	GG	GG	GG	GG	GG
ctg1	402711	A	G	AA	AA	AA	AA	AA	AA	AA	AA	AA	AA	AA	AA	AA	AA	AA	AA	AA	--	AA	AG	AA	AA	AA	AA	AA	AA	AA	AA	AA	AA	AA	AA	AA	AA	AA	AA	AA	AA	AA	AA	AA	AA	AA	AA	AA	AA
ctg1	402712	A	G	AA	AA	AA	AA	AA	AA	AA	AA	AA	AA	AA	AA	AA	AA	AA	AA	AA	--	AA	AA	AA	AA	AA	AA	AA	AA	AA	AA	AA	AA	AA	AA	AA	AA	AA	AA	AA	AA	AA	AA	AA	AA	AA	AA	AA	AA
ctg1	432458	C	A	CC	CC	CC	CC	CC	CC	CC	AC	CC	CC	CC	CC	CC	CC	CC	CC	CC	CC	CC	CC	CC	CC	CC	CC	CC	CC	CC	CC	CC	CC	CC	--	CC	CC	CC	CC	CC	CC	CC	CC	CC	CC	CC	CC	CC	CC
ctg1	432471	A	G	AA	AA	AA	AA	AA	AA	AA	AA	AA	AA	AA	AA	AA	AA	AA	AA	AA	AA	AA	AA	AA	AA	AA	AA	AA	AA	AA	AA	AA	AA	AA	--	AA	AA	AG	AA	AA	AA	AA	AA	AA	AA	AA	AA	AA	AA
ctg1	432517	G	A	GG	GG	AG	GG	AG	GG	AG	GG	GG	GG	GG	GG	GG	GG	GG	GG	AG	GG	GG	GG	GG	AG	GG	GG	GG	GG	GG	GG	GG	GG	GG	--	GG	GG	GG	GG	GG	GG	GG	GG	GG	GG	GG	GG	GG	AG
ctg1	432518	T	C	TT	TT	TT	TT	CT	TT	TT	TT	TT	TT	TT	TT	TT	TT	TT	TT	CT	TT	TT	TT	TT	TT	TT	TT	TT	TT	TT	TT	TT	TT	TT	--	TT	TT	TT	TT	TT	TT	TT	TT	TT	TT	TT	TT	TT	CT
ctg1	432521	T	C	TT	TT	TT	TT	TT	TT	TT	TT	TT	TT	TT	TT	TT	TT	TT	TT	TT	TT	TT	TT	TT	TT	TT	TT	TT	TT	TT	TT	TT	TT	TT	--	CT	TT	--	TT	TT	TT	TT	TT	TT	TT	TT	TT	TT	TT
ctg1	432656	G	T	GG	GG	GG	GG	GG	GG	GG	GG	GG	GG	GG	GG	GG	GG	GG	GG	GT	GG	GG	GG	GG	GG	GG	GG	GG	GG	GG	GG	GG	GG	GG	--	GG	GG	GG	GG	GG	GG	GG	GG	GG	GG	GG	GG	GG	GT
ctg1	432661	A	G	AA	AA	AA	AA	AA	AA	AA	AA	AA	AA	AA	AA	AA	AA	AA	AA	AA	AA	AA	AA	AA	AA	AA	AA	AA	AA	AA	AA	AA	AA	AA	--	AG	AA	AA	AA	AA	AG	AA	AA	AA	AA	AA	AA	AA	AA
ctg1	432677	G	T	GG	GG	GG	GT	GG	TT	GT	GG	GG	GG	GG	GG	GG	GT	GG	GG	GG	GG	TT	TT	TT	GG	TT	TT	TT	TT	TT	TT	TT	TT	TT	--	GG	GG	GG	GG	GG	GG	GG	GG	GG	GG	GG	GG	GG	GG
ctg1	432692	C	A	AA	AA	AC	AA	AA	AA	AC	AA	AA	AA	AA	AA	AA	AA	AA	--	AC	AA	AA	AA	AA	AC	AA	AA	AA	AA	AA	AA	AA	AA	AA	--	AA	AA	AA	AA	AA	AA	AA	AA	AA	AA	AA	AA	AA	AC
ctg1	432703	G	T	GG	GG	GT	GG	GG	GG	GT	GG	GG	GG	GG	GG	GG	GG	GG	GG	GG	GG	GG	GG	GG	GT	GG	GG	GG	GG	GG	GG	GG	GG	GG	--	GG	GG	GG	GG	GG	GG	GG	GG	GG	GG	GG	GG	GG	GG
ctg1	432730	G	A	GG	GG	AG	GG	GG	GG	AG	GG	GG	GG	GG	GG	GG	GG	GG	GG	AG	GG	GG	GG	GG	AG	GG	GG	GG	GG	GG	GG	GG	GG	GG	--	GG	GG	GG	GG	GG	GG	GG	GG	GG	GG	GG	GG	GG	AG
ctg1	432747	G	T	GG	GG	GT	GG	GG	GG	GT	GG	GG	GG	GG	GG	GG	GG	GG	GG	GG	GG	GG	GG	GG	GT	GG	GG	GG	GG	GG	GG	GG	GG	GG	--	GG	GG	GG	GG	GG	GG	GG	GG	GG	GG	GG	GG	GG	GG
ctg1	432750	A	T	TT	TT	AT	TT	TT	TT	AT	TT	TT	TT	TT	TT	TT	TT	TT	--	AT	TT	TT	TT	TT	AT	TT	TT	TT	TT	TT	TT	TT	TT	TT	--	TT	TT	TT	TT	TT	TT	TT	TT	TT	TT	TT	TT	TT	AT
ctg1	507538	G	A	GG	GG	GG	GG	GG	GG	GG	GG	GG	GG	GG	--	GG	GG	GG	GG	GG	GG	GG	GG	GG	GG	GG	AG	--	GG	GG	AG	GG	GG	GG	GG	GG	GG	GG	GG	GG	GG	GG	GG	GG	GG	GG	GG	GG	GG
ctg1	507599	A	G	GG	GG	GG	AG	AG	AG	AA	AG	GG	GG	GG	--	--	--	GG	GG	AG	AG	AA	AA	AA	AG	AA	AA	AA	AA	AA	AA	AA	AA	AA	AA	AG	AA	GG	GG	AA	AG	GG	GG	AG	AG	GG	GG	--	AA
ctg1	507605	G	A	GG	GG	GG	GG	GG	GG	GG	GG	GG	GG	GG	--	GG	GG	GG	GG	GG	GG	AG	AA	AG	GG	GG	GG	AG	AA	AG	AG	AG	AG	GG	AG	GG	GG	GG	GG	GG	GG	GG	GG	GG	GG	GG	GG	GG	GG
ctg1	507627	T	A	TT	TT	TT	TT	TT	TT	TT	TT	TT	TT	TT	--	TT	TT	TT	TT	TT	TT	TT	TT	TT	TT	TT	TT	TT	TT	TT	TT	TT	TT	TT	TT	TT	TT	TT	TT	TT	TT	TT	TT	TT	TT	TT	TT	TT	TT
ctg1	663011	C	A	CC	--	--	CC	CC	CC	CC	CC	CC	CC	CC	CC	CC	CC	CC	CC	CC	--	CC	CC	--	CC	CC	CC	CC	CC	CC	CC	CC	CC	CC	CC	--	CC	CC	CC	CC	CC	--	CC	--	CC	CC	CC	CC	--
ctg1	721374	G	A	GG	GG	GG	GG	GG	GG	GG	GG	GG	--	GG	GG	GG	GG	--	GG	GG	GG	GG	GG	GG	GG	GG	GG	GG	GG	GG	GG	GG	--	GG	GG	GG	AA	GG	--	--	GG	GG	GG	GG	GG	GG	GG	GG	GG
ctg1	721375	C	T	CC	CC	CC	CC	CC	CC	CC	CC	CC	--	CC	CC	CC	CC	--	CC	CC	CC	CC	CC	CC	CC	CC	CT	CC	CC	CC	CC	CC	--	CC	CC	CC	CC	CC	--	--	CC	CC	CC	CC	CC	CC	CC	CC	CC
ctg1	721410	C	T	CC	CC	CC	CT	CC	CC	CC	CC	CC	--	CC	CC	CC	CC	--	CC	CC	CC	CC	CC	CC	CC	CC	CC	CC	CC	CC	CC	CC	--	CC	CC	CC	TT	CC	--	--	CC	CC	CC	CT	CC	CC	CC	CC	CC
ctg1	721471	A	T	AA	AT	AA	AA	AA	AA	AA	AA	AA	--	AA	AA	AA	AA	--	AA	AA	AA	AA	AA	AA	AA	AA	AA	AA	AA	AA	AA	AA	--	AA	AA	AT	AA	AA	--	--	TT	AA	AA	AA	AA	AA	AA	AA	AA
ctg1	841799	G	A	GG	GG	GG	GG	GG	GG	GG	GG	GG	GG	GG	GG	GG	GG	GG	GG	GG	GG	GG	AG	AG	GG	GG	GG	AG	GG	GG	GG	AG	GG	GG	AG	GG	--	GG	GG	GG	--	GG	GG	GG	--	GG	GG	GG	GG
ctg1	841800	T	A	TT	TT	TT	TT	TT	TT	TT	TT	TT	TT	TT	TT	TT	TT	TT	TT	TT	TT	TT	TT	TT	TT	TT	AT	TT	TT	TT	TT	TT	TT	TT	TT	TT	--	TT	TT	TT	--	TT	TT	TT	--	TT	TT	TT	TT
ctg1	842039	A	G	AA	AA	AA	AA	AG	AA	AA	AA	--	AA	AA	AA	AA	AA	AA	AA	AA	AA	AA	AA	AA	AA	AA	AA	AA	AA	AA	AA	AA	AA	AA	AA	AA	--	AA	AA	AA	--	AA	AA	AA	--	AA	AA	AA	AA
ctg1	842054	A	G	AA	AA	AA	AA	AG	AA	AA	AA	--	AA	AA	AA	AA	AA	AA	AA	AA	AA	AA	AA	AA	AA	AA	AA	AA	AA	AA	AA	AA	AA	AA	AA	AA	--	AA	AA	AA	--	AA	AA	AA	--	AA	AA	AA	AA
ctg1	842083	T	A	TT	TT	TT	TT	TT	TT	TT	TT	--	TT	TT	TT	TT	TT	TT	--	TT	AT	TT	TT	TT	AT	TT	TT	TT	TT	TT	TT	TT	TT	TT	TT	TT	--	TT	TT	TT	--	TT	TT	TT	--	--	TT	AT	TT
ctg1	883774	T	C	TT	TT	CC	CC	CC	CC	CC	CC	CC	CC	CC	CC	CC	CC	CC	CC	CC	TT	CC	CC	CC	CC	CC	CC	--	CC	--	CC	CC	CC	CC	TT	CC	CC	CC	CC	CC	CC	CC	CC	--	CC	CC	CC	TT	CC
ctg1	883779	C	T	CC	CC	CC	CC	CC	CC	CC	CC	CC	CC	CC	CC	CC	CC	CC	CC	CC	CC	CC	CC	CC	CC	CC	CC	CC	CC	CC	CC	CC	CC	CC	CC	CC	CC	CC	CC	CC	CC	CC	CC	--	CC	CC	CC	CC	CC
ctg1	883780	G	A	GG	GG	GG	GG	GG	GG	GG	GG	GG	GG	GG	GG	GG	GG	GG	GG	GG	GG	GG	GG	GG	GG	GG	GG	GG	GG	GG	GG	GG	GG	GG	GG	GG	GG	GG	GG	GG	GG	GG	GG	--	GG	GG	GG	GG	GG
ctg1	883801	G	A	GG	GG	GG	GG	GG	GG	GG	GG	GG	GG	GG	GG	GG	GG	GG	GG	GG	GG	GG	GG	GG	GG	GG	GG	GG	GG	GG	GG	GG	GG	GG	GG	GG	GG	GG	GG	GG	GG	GG	GG	--	GG	GG	GG	GG	GG
ctg1	883803	C	A	AC	AC	AC	CC	CC	CC	CC	CC	CC	AC	CC	AC	CC	AC	CC	CC	CC	CC	CC	CC	CC	CC	CC	CC	AC	CC	CC	CC	AC	CC	CC	AC	CC	CC	CC	CC	CC	AC	CC	CC	--	AC	CC	CC	CC	AC
ctg1	883811	A	G	AA	AA	AA	AA	AA	AA	AA	AA	AA	AA	AA	AA	AA	AA	AA	AA	AA	AA	AA	AA	AA	AA	AA	AA	AA	AA	AA	AA	AA	AA	AA	AA	AA	AA	AA	AA	AA	AG	AA	AA	--	AA	AA	AA	AA	AA
ctg1	883836	G	A	AA	AA	AA	AA	AA	AA	AA	AA	AA	AA	AA	AA	AA	AA	AA	AA	AA	AA	AA	AA	AA	AA	AA	AA	AA	AA	AA	AA	AA	AA	AA	AA	AA	AA	AA	AA	AA	AA	AA	AA	--	AA	AA	AA	AA	AA
ctg1	883853	C	A	CC	CC	CC	CC	CC	CC	CC	AC	CC	CC	CC	CC	CC	CC	CC	CC	CC	CC	CC	CC	CC	CC	CC	CC	CC	CC	CC	CC	CC	CC	CC	CC	CC	CC	AC	CC	CC	CC	CC	CC	--	CC	CC	CC	CC	CC
ctg1	883854	G	A	GG	GG	GG	GG	GG	GG	GG	GG	GG	GG	GG	GG	GG	GG	GG	GG	GG	GG	GG	GG	GG	GG	GG	GG	GG	GG	GG	GG	GG	GG	GG	GG	GG	GG	GG	GG	GG	GG	GG	GG	--	GG	GG	GG	GG	GG
ctg1	883860	C	T	TT	TT	TT	TT	TT	TT	TT	TT	TT	TT	TT	TT	TT	TT	TT	TT	TT	TT	TT	TT	TT	TT	TT	TT	TT	TT	TT	TT	TT	TT	TT	TT	TT	TT	TT	TT	TT	TT	TT	TT	--	TT	TT	TT	TT	TT
ctg1	883861	A	G	GG	GG	GG	GG	GG	GG	GG	GG	GG	GG	GG	GG	GG	GG	GG	GG	GG	GG	GG	GG	GG	GG	GG	GG	GG	GG	GG	GG	GG	GG	GG	GG	GG	GG	GG	GG	GG	GG	GG	GG	--	GG	GG	GG	GG	GG
ctg1	883862	G	A	AA	AA	AA	AA	AA	AA	AA	AA	AA	AA	AA	AA	AA	AA	AA	AA	AA	AA	AA	AA	AA	AA	AA	AA	AA	AA	AA	AA	AA	AA	AA	AA	AA	AA	AA	AA	AA	AA	AA	AA	--	AA	AA	AA	AA	AA
ctg1	883870	T	C	CC	CC	CC	CC	CC	CC	CC	CC	CC	CC	CC	CC	CC	CC	CC	CC	CC	CC	CC	CC	CC	CC	CC	CC	CC	CC	CC	CC	CC	CC	CC	CC	CC	CC	CC	CC	CC	CC	CC	CC	--	CC	CC	CC	CC	CC
ctg1	883879	G	A	GG	GG	GG	GG	GG	GG	GG	GG	GG	GG	GG	GG	GG	GG	GG	GG	GG	GG	GG	GG	GG	GG	GG	GG	GG	GG	GG	GG	GG	GG	GG	GG	GG	GG	GG	GG	GG	GG	GG	GG	--	GG	GG	GG	AG	GG
ctg1	883884	C	T	CC	CC	CC	CC	CC	CC	CC	CC	CC	CC	CC	CC	CC	CC	CC	CC	CC	CC	CC	CC	CC	CC	CC	CC	CC	CC	CC	CC	CC	CC	CC	CC	CC	CC	CC	CC	CC	CC	CC	CC	--	CC	CC	CC	CC	CC
ctg1	883887	G	A	AA	AA	AA	AA	AA	AA	AA	AA	AA	AA	AA	AA	AA	AA	AA	AA	AA	AA	AA	AA	AA	AA	AA	AA	AA	AA	AA	AA	AA	AA	AA	AA	AA	AA	AA	AA	AA	AA	AA	AA	--	AA	AA	AA	AA	AA
ctg1	883889	T	A	TT	TT	TT	TT	TT	AT	AT	TT	TT	TT	TT	TT	TT	TT	TT	TT	TT	AT	TT	TT	TT	TT	TT	TT	TT	TT	TT	TT	TT	TT	TT	TT	TT	TT	TT	TT	TT	TT	TT	TT	--	TT	TT	TT	TT	TT
ctg1	883890	C	T	TT	TT	TT	TT	TT	TT	TT	TT	TT	TT	TT	TT	TT	TT	TT	TT	TT	TT	TT	TT	TT	TT	TT	TT	TT	TT	TT	TT	TT	TT	TT	TT	TT	TT	TT	TT	TT	TT	TT	TT	--	TT	TT	TT	TT	TT
ctg1	883893	G	T	GG	GG	GG	GG	GG	GG	GG	GG	GG	GG	GG	GG	GG	GG	GG	GG	GG	GG	GG	GG	GG	GG	GG	GG	GG	GG	GG	GG	GG	GG	GG	GG	GG	GG	GG	GG	GG	GG	GG	GG	--	GG	GG	GG	GG	GG
ctg1	883896	C	A	CC	CC	CC	CC	CC	CC	CC	CC	CC	CC	CC	CC	CC	CC	CC	CC	CC	CC	CC	CC	CC	CC	CC	CC	CC	CC	CC	CC	CC	CC	CC	CC	CC	CC	CC	CC	CC	CC	CC	CC	--	CC	CC	CC	CC	CC
ctg1	884052	C	A	--	CC	CC	CC	CC	AC	AC	CC	CC	CC	CC	CC	CC	CC	CC	--	CC	AC	CC	CC	CC	AC	CC	CC	CC	CC	CC	--	CC	CC	CC	CC	CC	CC	CC	CC	CC	CC	CC	CC	--	CC	CC	CC	CC	CC
ctg1	884055	G	T	GG	GG	GG	GG	GG	GG	GG	GT	GT	GG	GG	GG	GG	GG	GG	GG	GG	GG	GG	GG	GG	GG	GG	GG	GG	GG	GG	--	GG	GG	GG	GG	GG	GG	GG	GG	GG	GG	GG	GG	GG	GG	GG	GG	GG	GG
ctg1	884060	C	A	CC	CC	CC	CC	CC	AC	AC	CC	CC	CC	CC	CC	CC	CC	CC	CC	CC	AC	CC	CC	CC	CC	CC	CC	CC	CC	CC	--	CC	CC	CC	CC	CC	CC	CC	CC	CC	CC	CC	CC	CC	CC	CC	CC	CC	CC
ctg1	884070	C	T	CC	CC	CC	CC	CC	CC	CC	CC	CC	CC	CC	CC	CC	CC	CC	CC	CC	CC	CC	CC	CC	CC	CC	CC	CC	CC	CC	--	CC	CC	CC	CC	CC	CC	CC	CC	CC	CC	CC	CC	CC	CC	CC	CC	CC	CC
ctg1	884073	T	C	CT	CT	CT	TT	TT	TT	CT	TT	TT	CT	TT	TT	TT	CT	TT	CT	TT	CT	CT	CT	CT	CT	CT	CT	CT	CT	CT	--	CT	CT	CT	CT	TT	TT	CT	CT	CT	CT	TT	TT	CT	CT	TT	TT	TT	CT
ctg1	884109	A	G	GG	GG	GG	GG	GG	GG	GG	GG	GG	GG	GG	GG	GG	GG	GG	GG	GG	GG	GG	GG	GG	GG	GG	GG	GG	GG	GG	--	GG	GG	GG	GG	GG	GG	GG	GG	GG	GG	GG	GG	GG	GG	GG	GG	GG	GG
ctg1	884112	A	G	AA	AA	AA	AA	AA	AA	AA	AA	AA	AA	AA	AA	AA	AA	AA	AA	AA	AA	AA	AA	AA	AA	AA	AA	AA	AA	AA	--	AA	AA	AA	AA	AA	AA	AA	AA	AA	AA	AA	AA	AA	AA	AA	AA	AA	AA
ctg1	884113	C	T	CC	CC	CC	CC	CT	CC	CC	CC	CC	CC	CC	CC	CC	CC	CC	CC	CC	CC	CT	CT	CT	CC	CT	CT	CT	CT	CT	--	CT	CT	CT	CT	CC	CT	CC	CC	CT	CT	CC	CC	CC	CT	CC	CC	CC	CT
ctg1	884114	G	A	GG	GG	AG	GG	AG	AG	GG	GG	GG	GG	GG	GG	GG	GG	GG	GG	GG	GG	GG	AG	AG	AG	AG	GG	AG	AG	AG	--	GG	GG	GG	AG	GG	AG	GG	GG	GG	GG	GG	GG	GG	GG	GG	GG	GG	AG
ctg1	884129	C	G	CC	CC	CC	CC	CC	CC	CC	CC	CC	CC	CC	CC	CC	CC	CC	CC	CC	CC	CC	CC	CC	CC	CC	CC	CC	CC	CC	--	CC	CC	CC	CC	CC	CC	CC	CC	CC	CC	CC	CC	CC	CC	CC	CC	CC	CC
ctg1	884147	C	T	CC	CT	CC	CC	CC	CC	CC	CC	CC	CC	CC	CC	CC	CC	CC	CC	CC	CC	CC	CC	CC	CC	CC	CC	CC	CC	CC	--	CC	CC	CC	CC	CC	CC	CC	CC	CC	CC	CC	CC	CC	CC	CC	CC	CC	CC
ctg1	884148	T	A	AA	AA	AA	AA	AA	AA	AA	AA	AA	AA	AA	AA	AA	AA	AA	AA	AA	AA	AA	AA	AA	AA	AA	AA	AA	AA	AA	--	AA	AA	AA	AA	AA	AA	AA	AA	AA	AA	AA	AA	AA	AA	AA	AA	AA	AA
ctg1	884158	C	T	CC	CC	CC	CC	CC	CC	CC	CC	CC	CC	CC	CC	CC	CC	CC	CC	CC	CC	CC	CC	CC	CC	CC	CC	CC	CC	CC	--	CC	CC	CC	CC	CC	CC	CC	CC	CC	CC	CC	CC	CC	CC	CC	CC	CC	CC
ctg1	884165	T	C	TT	TT	TT	TT	TT	TT	TT	TT	TT	TT	TT	TT	TT	TT	TT	TT	TT	TT	TT	TT	TT	TT	TT	TT	TT	TT	TT	--	TT	TT	TT	TT	TT	TT	TT	TT	TT	TT	CT	TT	TT	TT	TT	TT	TT	TT
ctg1	884319	G	A	AA	AA	AA	AA	AA	AA	AA	AA	AA	AA	AA	AA	AA	AA	AA	AA	AA	AA	AA	AA	--	AA	AA	AA	AA	AA	AA	AG	--	AA	AA	AA	AA	--	AA	AA	AA	AA	AA	AA	AA	AA	AA	AA	AA	AA
ctg1	884330	G	A	AG	AG	GG	AG	AG	AG	AG	AG	AG	AG	AG	GG	AG	AG	AG	AG	AG	AG	GG	GG	--	AG	AG	GG	GG	GG	AG	AG	--	AG	GG	GG	AG	--	GG	GG	AG	AG	AG	AG	AG	AG	AG	AG	AG	GG
ctg1	884425	C	T	CC	CC	CC	CC	CC	CC	CC	CC	CC	CC	CC	CC	CC	CC	CC	CC	CC	CC	CT	CC	--	CC	CC	CC	CC	CC	CC	CC	--	CC	CC	CC	CC	--	CC	CC	CC	CC	CC	CC	CC	CC	CC	CC	CC	CC
ctg1	884541	A	G	AA	AA	AA	AA	AA	AA	AA	--	AA	AA	AA	AA	AA	AA	AA	AG	AA	AA	AA	AA	--	AA	AA	AA	AA	AA	AA	AA	--	AA	AA	AA	AA	--	AA	AA	AA	AA	AA	AG	AG	AA	AA	AA	AA	AA
ctg1	884569	C	T	CT	CT	CC	CC	CT	CC	CC	--	CT	CT	CT	CT	CT	CT	CT	CT	CT	CT	CC	CC	--	CT	CC	CC	CC	CC	CC	CC	--	CC	CC	CC	CT	--	CT	CT	CC	CT	CC	CT	CC	CT	CT	CT	CT	CT
ctg1	884590	C	T	CC	CC	CC	CC	CC	CC	CC	--	CC	CC	CC	CC	CC	CC	CC	CC	CC	CC	CC	CC	--	CC	CC	CC	CC	CC	CC	CC	--	CC	CC	CC	CC	--	CT	CT	CC	CT	CC	CC	CC	CC	CC	CC	CC	CC
ctg1	884595	C	T	TT	TT	TT	TT	TT	TT	TT	--	TT	TT	TT	TT	TT	TT	TT	TT	TT	TT	TT	TT	--	TT	TT	TT	CT	TT	TT	TT	--	TT	TT	TT	TT	--	TT	TT	TT	TT	TT	TT	TT	TT	TT	TT	TT	TT
ctg1	884618	C	T	CT	CT	CT	CT	CT	CT	CT	--	CT	CT	CT	CT	CT	--	CT	CT	CT	CT	CC	CC	--	CT	CT	CC	CT	CC	CT	CT	--	CT	--	CC	CT	--	CC	CC	CT	CT	CT	CT	CT	CT	CT	CT	CT	CC
ctg1	884619	G	A	GG	GG	GG	GG	GG	GG	GG	--	GG	GG	GG	GG	GG	GG	GG	GG	GG	GG	GG	GG	--	GG	AG	GG	GG	GG	AG	AG	--	AG	--	GG	GG	--	GG	GG	GG	GG	GG	GG	GG	GG	GG	GG	GG	GG
ctg1	884638	C	A	AC	AC	CC	CC	CC	CC	CC	--	CC	CC	CC	CC	AC	CC	CC	CC	CC	AC	AC	AC	--	CC	AC	AC	AC	AC	AC	AC	--	AC	AA	CC	CC	--	AC	AC	AC	CC	CC	CC	AC	CC	CC	CC	AC	CC
ctg1	917892	T	C	TT	TT	TT	CT	TT	TT	TT	TT	TT	TT	TT	TT	TT	TT	TT	TT	TT	TT	TT	TT	TT	TT	TT	TT	TT	TT	TT	TT	--	TT	TT	TT	TT	--	TT	--	TT	TT	TT	TT	TT	--	TT	TT	TT	TT
ctg1	917907	A	G	AA	AA	AA	AA	AA	AA	AA	AA	AA	AA	AA	AA	AA	AA	AA	AA	AA	AA	AA	AA	AA	AA	AA	AA	AG	AA	AA	AA	--	AA	AA	AA	AA	--	AA	--	AA	AA	AA	AA	AA	--	AA	AA	AA	AA
ctg1	917919	T	C	TT	TT	CT	CT	CT	TT	TT	TT	TT	TT	TT	TT	CC	TT	TT	TT	TT	TT	TT	TT	TT	TT	TT	TT	TT	TT	TT	TT	--	TT	TT	TT	TT	--	TT	--	TT	TT	CT	TT	CT	--	TT	TT	TT	TT
ctg1	917947	T	C	TT	TT	TT	TT	TT	TT	TT	TT	TT	TT	TT	TT	TT	TT	TT	TT	TT	--	TT	TT	TT	TT	TT	TT	CT	TT	TT	TT	--	TT	TT	TT	TT	--	TT	--	TT	TT	TT	TT	TT	--	TT	TT	TT	--
ctg1	917959	T	A	TT	TT	TT	TT	TT	AA	TT	TT	TT	TT	TT	TT	TT	TT	TT	TT	TT	TT	TT	TT	TT	TT	TT	TT	TT	TT	TT	TT	--	TT	TT	TT	TT	--	TT	--	TT	TT	TT	TT	TT	--	AA	TT	TT	TT
ctg1	917972	T	C	CT	TT	TT	TT	TT	TT	TT	TT	TT	TT	TT	TT	TT	TT	TT	TT	TT	TT	TT	TT	TT	TT	TT	TT	TT	TT	TT	TT	--	TT	TT	TT	TT	--	TT	--	TT	TT	TT	TT	TT	--	TT	TT	TT	TT
ctg1	998135	T	C	TT	TT	TT	TT	TT	TT	TT	TT	TT	TT	TT	TT	--	--	TT	--	TT	TT	TT	TT	TT	TT	TT	TT	TT	TT	TT	TT	TT	TT	TT	TT	TT	--	TT	TT	TT	--	--	TT	TT	TT	TT	TT	TT	TT
ctg1	1005093	A	T	AA	AA	AA	AA	AA	AA	AA	AA	AA	AA	AA	AA	AA	AA	AA	AA	AA	AA	AA	AA	AA	AA	AA	AA	AA	AA	AA	AA	AA	AA	AA	AA	AA	AA	AA	AA	AA	AA	AA	AA	AA	AA	AA	AA	AA	AA
ctg1	1005099	C	T	CC	CC	CC	CC	CC	CC	CC	CC	CC	CC	CC	CC	CC	CC	CC	CC	CC	CC	CC	CC	CT	CC	CT	CT	CT	CT	CC	CT	CC	CT	CT	CC	CC	CC	CC	CC	CC	CC	CC	CC	CC	CC	CC	CC	CC	CC
ctg1	1005108	G	C	GG	GG	GG	CG	GG	GG	GG	GG	GG	GG	GG	GG	GG	GG	GG	GG	GG	GG	GG	GG	GG	GG	GG	GG	GG	GG	GG	GG	GG	GG	GG	GG	GG	GG	GG	GG	GG	GG	GG	GG	CG	GG	GG	CG	GG	GG
ctg1	1005117	A	G	AA	AA	AA	AA	AA	AA	AA	AA	AA	AA	AA	AA	AA	AA	AA	AA	AA	AA	AA	AA	AA	AA	AA	AA	AA	AA	AA	AA	AA	AA	AA	AA	AA	AA	AA	AA	AA	AA	AA	AA	AA	AA	AA	AA	AG	AA
ctg1	1005153	C	T	CC	CC	CC	CC	CC	CC	CT	CC	CC	CC	CC	CC	CC	CC	CC	CT	CT	CC	CC	CC	CC	CC	CC	CC	CC	CC	CC	CC	CC	CC	CC	CC	CC	CC	CC	CC	CC	CC	CC	CC	CC	CC	CC	CC	CC	CC
ctg1	1005213	C	T	CT	CT	CT	CT	CT	CT	CT	CT	CT	CT	CT	CT	CT	CT	CT	CT	--	CT	CT	CT	CT	CT	CT	CT	CT	CT	CT	--	CT	CT	CT	CT	CT	CT	CT	CT	CT	CT	CT	CT	CT	CT	CT	CT	--	CT
ctg1	1005305	A	G	AA	AG	AG	AG	AG	GG	AG	AG	GG	AG	AG	AG	AA	AG	AA	AG	AG	AA	AA	AG	GG	AG	AG	GG	AG	AG	AG	AG	AA	AG	AG	AG	AG	GG	AG	AG	AG	AG	AG	AG	AA	AA	AG	AA	AG	AG
ctg1	1005324	T	A	AA	AA	AA	AA	AA	AA	AA	AA	AA	AA	AA	AA	AA	AA	AA	AA	AA	AA	AA	AA	AA	AA	AA	AA	AA	AA	AA	AA	AA	AA	AA	AA	AA	AA	AA	AA	AA	AA	AA	AA	AA	AA	AA	AA	AA	AA
ctg1	1005340	C	A	AC	AC	AC	AC	AC	CC	AC	AC	CC	AC	AC	AC	AA	AC	AA	AC	AC	AA	AA	AC	CC	AC	AC	CC	AC	AC	AC	AC	AC	AC	AC	AC	AC	CC	AC	AC	AC	AC	AC	AC	AA	AC	AC	AC	AC	AC
ctg1	1005341	C	A	AA	AA	AA	AA	AA	AA	AA	AA	AA	AA	AA	AA	AA	AA	AA	AA	AA	AA	AA	AA	AA	AA	AA	AA	AA	AA	AA	AA	AA	AA	AA	AA	AA	AA	AA	AA	AA	AA	AA	AA	AA	AA	AA	AA	AA	AA
ctg1	1005342	A	C	AA	AA	AA	AA	AA	--	AA	AA	AA	AA	AA	AA	AA	AA	AA	AA	AA	AA	AA	AA	AA	AA	AA	AA	AA	AA	AA	AA	AA	AA	AA	AA	AA	AA	AA	AA	AA	AA	AA	AA	AA	AA	AA	AA	AA	AA
ctg1	1005345	A	G	AA	AA	AA	AA	AA	AA	AA	AA	AA	AA	AA	AA	AA	AA	AA	AA	AA	AA	AA	AA	AA	AA	AA	AA	AA	AA	AA	AA	AA	AA	AA	AA	AA	AA	AA	AA	AA	AA	AA	AA	AA	AA	AA	AA	AA	AA
ctg1	1005348	T	A	TT	TT	TT	TT	TT	TT	TT	TT	TT	TT	TT	TT	TT	TT	TT	TT	TT	TT	AT	AT	TT	TT	TT	TT	TT	TT	TT	AT	TT	AT	AT	TT	TT	TT	TT	TT	TT	TT	TT	TT	TT	TT	TT	TT	TT	TT
ctg1	1005349	G	T	GG	GG	GG	GG	GG	GG	GG	GG	GG	GG	GG	GG	GG	GG	GG	GG	GG	GG	GG	GG	GG	GG	GG	GG	GG	GG	GG	GG	GG	GG	GG	GG	GG	GG	GG	GG	GG	GG	GG	GG	GG	GG	GG	GG	GG	GG
ctg1	1005352	G	A	GG	GG	GG	GG	GG	GG	GG	GG	GG	GG	GG	GG	GG	GG	GG	GG	GG	GG	GG	GG	GG	GG	GG	GG	GG	GG	GG	GG	GG	GG	GG	GG	GG	GG	GG	GG	GG	GG	GG	GG	GG	GG	GG	GG	GG	GG
ctg1	1005358	G	T	TT	TT	TT	TT	TT	TT	TT	TT	TT	TT	TT	TT	TT	TT	TT	TT	TT	TT	TT	TT	TT	TT	TT	TT	TT	TT	TT	TT	TT	TT	TT	TT	TT	TT	TT	TT	TT	TT	TT	TT	TT	TT	TT	TT	TT	TT
ctg1	1005364	G	A	AA	AA	AA	AA	AA	AA	AA	AA	AA	AA	AA	AA	AA	AA	AA	AA	AA	AA	AA	AA	AA	AA	AA	AA	AA	AA	AA	AA	AA	AA	AA	AA	AA	AA	AA	AA	AA	AA	AA	AA	AA	AA	AA	AA	AA	AA
ctg1	1005370	T	A	AA	AA	AA	AA	AA	AA	AA	AA	AA	AA	AA	AA	AA	AA	AA	AA	AA	AA	AA	AA	AA	AA	AA	AA	AA	AA	AA	AA	AA	AA	AA	AA	AA	AA	AA	AA	AA	AA	AA	AA	AA	AA	AA	AA	AA	AA
ctg1	1005373	G	T	GG	GG	GG	GG	GG	GG	GG	GG	GG	GG	GG	GG	GG	GG	GG	GG	GG	GG	GG	GG	GG	GG	GG	GG	GG	GG	GG	GG	GG	GG	GG	GG	GG	GG	GG	GG	GG	GG	GG	GG	GG	GG	GG	GG	GG	GG
ctg1	1005407	C	T	CT	CT	CT	CT	CT	CC	CT	CT	CC	CT	CT	CT	CT	CT	TT	CT	CT	TT	TT	CT	CT	CT	CT	CC	CT	CT	CT	CT	CT	CT	CT	CT	CT	CC	CT	CT	CT	CT	CT	CT	TT	CT	CT	CT	CT	CT
ctg1	1005418	T	C	CC	CC	CC	CC	CC	CC	CC	CC	CC	CC	CC	CC	CC	CC	CC	CC	CC	CC	CC	CC	CC	CC	CC	CC	CC	CC	CC	CC	CC	CC	CC	CC	CC	CC	CC	CC	CC	CC	CC	CC	CC	CC	CC	CC	CC	CC
ctg1	1005421	A	G	AA	AA	AA	AA	AA	AA	AA	AA	AA	AA	AA	AA	AA	AA	AA	AA	AA	AA	AG	AG	AA	AA	AA	AA	AA	AA	AA	AA	AA	AG	AG	AA	AA	AA	AA	AA	AA	AA	AA	AA	AA	AA	AA	AA	AA	AA
ctg1	1005423	G	A	AG	AG	AG	AG	AG	AA	AG	GG	AG	AG	AG	AG	GG	AG	GG	AG	AG	GG	GG	AG	AG	AG	GG	AG	GG	GG	GG	GG	AG	GG	AG	AG	AG	AG	AG	AG	AG	AG	AG	AG	GG	AG	AG	AG	AG	GG
ctg1	1009212	G	A	GG	GG	GG	GG	GG	--	GG	GG	GG	GG	GG	GG	GG	GG	GG	--	GG	GG	GG	GG	GG	GG	GG	GG	GG	GG	--	GG	GG	GG	GG	--	GG	GG	GG	GG	--	GG	GG	GG	GG	--	GG	GG	GG	GG
ctg1	1009214	A	T	TT	TT	TT	AT	TT	--	TT	TT	TT	TT	TT	TT	TT	TT	TT	--	TT	TT	TT	TT	TT	TT	TT	TT	TT	TT	--	AT	TT	TT	TT	--	TT	TT	TT	TT	--	TT	TT	TT	TT	--	TT	TT	TT	TT
ctg1	1009215	C	A	AA	AA	AA	AC	AA	--	AA	AA	AA	AA	AA	AA	AA	AA	AA	--	AA	AA	AA	AA	AA	AA	AA	AA	AA	AA	--	AA	AA	AA	AA	--	AA	AA	AA	AA	--	AA	AA	AA	AA	--	AA	AA	AA	AA
ctg1	1009216	A	C	AA	AA	AA	AA	AA	--	AA	AA	AA	AA	AA	AA	AA	AA	AA	--	AA	AA	AA	AA	AA	AA	AA	AA	AA	AA	--	CC	AA	AA	AA	--	AA	AA	AA	AA	--	AA	AA	AA	AA	--	AA	AA	AA	AA
ctg1	1009227	C	G	CG	CC	CC	CC	CC	--	CC	CC	CC	CC	CC	CC	CC	CC	CC	--	CC	CC	CC	CC	CC	CC	CC	CC	CC	CC	--	CC	CC	CC	CC	--	CG	CC	CC	CC	--	CC	CC	CC	CC	--	CC	CC	CC	CC
ctg1	1009259	T	C	CC	CC	CC	CT	CC	--	CC	CC	CC	CC	CC	CC	CC	CC	CC	--	CC	CC	CC	CC	CC	CC	CC	CC	CC	CC	--	CC	CC	CC	CC	--	CC	CC	CC	CC	--	CC	CC	CC	CC	--	CC	CC	CC	CC
ctg1	1009305	G	T	TT	TT	TT	GT	TT	--	TT	TT	TT	TT	TT	TT	TT	TT	TT	--	TT	TT	TT	TT	TT	TT	TT	TT	TT	TT	--	TT	TT	TT	TT	--	TT	TT	TT	TT	--	TT	TT	TT	TT	--	TT	TT	TT	TT
ctg1	1009309	G	T	TT	TT	TT	GT	TT	--	TT	TT	TT	TT	TT	TT	TT	TT	TT	--	TT	TT	TT	TT	TT	TT	TT	TT	TT	TT	--	TT	TT	TT	TT	--	TT	TT	TT	TT	--	TT	TT	TT	TT	--	TT	TT	TT	TT
ctg1	1009508	T	A	TT	AT	TT	TT	TT	--	TT	TT	TT	TT	AT	AT	AT	TT	AT	--	TT	AT	TT	TT	TT	TT	TT	TT	TT	TT	--	TT	TT	TT	TT	--	TT	TT	TT	TT	--	AT	AA	--	TT	--	TT	TT	TT	TT
ctg1	1009517	C	T	TT	TT	TT	TT	TT	--	TT	TT	TT	TT	TT	TT	TT	TT	TT	--	TT	TT	TT	TT	TT	TT	TT	TT	TT	TT	--	TT	TT	TT	TT	--	TT	TT	TT	TT	--	TT	TT	--	TT	--	TT	TT	TT	TT
ctg1	1009533	G	A	AA	AA	AA	AA	AA	--	AA	AA	AA	AA	AA	AA	AA	AA	AA	--	AA	AA	AA	AA	AA	AA	AA	AA	AA	AA	--	AA	AA	AA	AA	--	AA	AA	AA	AA	--	AA	AG	--	AA	--	AA	AA	AA	AA
ctg1	1009543	G	A	GG	GG	GG	GG	GG	--	GG	GG	GG	GG	GG	GG	GG	GG	GG	--	GG	GG	GG	GG	GG	GG	GG	GG	GG	GG	--	GG	GG	GG	GG	--	GG	GG	GG	GG	--	GG	GG	--	GG	--	GG	GG	GG	GG
ctg1	1009545	T	C	CT	CC	CC	CC	CC	--	CC	CC	CC	CC	CC	CC	CC	CC	CC	--	CC	CC	CC	CC	CC	CC	CC	CC	CC	CC	--	CC	CC	CC	CC	--	CC	CC	CC	CC	--	CC	CC	--	CC	--	CC	CC	CC	CC
ctg1	1035860	C	T	CC	CC	CC	CC	CC	CC	CC	CC	CC	CC	CC	CC	CC	CC	--	CC	CC	CC	CC	--	CC	CC	CC	CC	CC	CC	CC	CC	CT	CC	CC	CC	CC	CC	CC	CC	--	CC	CC	CC	CC	CC	CC	CC	CC	CC
ctg1	1035874	T	A	TT	TT	TT	TT	TT	TT	TT	TT	TT	TT	TT	TT	TT	TT	--	TT	TT	TT	TT	--	AT	TT	AT	TT	AT	AT	AT	TT	AA	TT	AT	AT	TT	TT	TT	TT	--	TT	TT	TT	TT	TT	TT	TT	TT	TT
ctg1	1035897	C	A	CC	CC	CC	CC	CC	CC	CC	CC	CC	CC	CC	CC	CC	AC	--	CC	CC	CC	CC	--	CC	CC	CC	CC	CC	CC	CC	CC	CC	CC	CC	CC	CC	CC	CC	CC	--	CC	CC	CC	CC	CC	CC	CC	CC	CC
ctg1	1035941	C	G	GG	GG	GG	GG	GG	GG	GG	GG	GG	GG	GG	GG	GG	GG	--	GG	GG	GG	GG	--	GG	GG	GG	GG	GG	GG	GG	GG	GG	GG	GG	GG	GG	CG	GG	GG	--	GG	GG	GG	GG	GG	GG	GG	--	GG
ctg1	1036101	C	G	CC	CC	CC	CC	CC	CC	CC	CC	CC	CC	CC	CC	CC	CC	--	CC	CC	CC	CC	CC	CC	CC	CC	CC	CC	CC	CC	CC	CC	CC	CC	CC	CC	CC	CC	CC	--	CC	CC	CC	CC	CC	CC	CC	CC	CG
ctg1	1063273	C	T	CC	CC	CC	CC	--	CC	TT	CC	--	CC	--	--	CC	TT	--	CC	CC	CC	TT	TT	TT	--	TT	TT	TT	CT	TT	TT	TT	TT	TT	TT	CC	TT	CC	CC	CC	CC	CC	CC	CC	--	CC	CC	CC	--
ctg1	1063274	A	T	AA	AA	AA	AA	--	AA	TT	AA	--	AA	--	--	AA	TT	--	AA	AA	AA	TT	TT	TT	--	TT	TT	TT	AT	TT	TT	TT	TT	TT	TT	AA	TT	AA	AA	AA	AA	AA	AA	AA	--	AA	AA	AA	--
ctg1	1063305	G	A	GG	GG	GG	GG	--	GG	AG	GG	--	GG	GG	--	GG	AA	--	GG	GG	GG	AA	AA	AA	--	AA	AA	AA	AA	AA	AA	AA	GG	AA	AA	GG	AA	GG	GG	GG	GG	GG	GG	GG	--	GG	GG	GG	--
ctg1	1075713	G	A	AG	AG	--	--	--	AG	AG	AG	GG	GG	GG	AG	--	GG	AG	GG	GG	AG	AG	GG	AG	AG	AG	AG	GG	GG	GG	AG	AG	AG	AG	AG	--	AG	GG	GG	AG	AG	GG	--	AG	AG	AG	GG	AG	GG
ctg1	1075728	T	C	CT	CT	--	TT	--	CT	CT	CT	CC	CC	CC	CT	--	--	CT	CC	CC	CT	CT	CC	CT	CT	CT	CT	CC	CC	CC	CT	CT	CT	CT	CT	TT	CT	CC	CC	CT	CT	CC	--	CT	CT	CT	CC	CT	CC
ctg1	1075729	G	A	GG	GG	--	GG	--	GG	GG	GG	GG	GG	GG	GG	--	--	GG	GG	GG	GG	AG	AA	AG	GG	AG	AG	AA	GG	AG	AG	AG	AG	GG	AG	GG	AG	GG	GG	GG	GG	GG	--	GG	GG	GG	GG	GG	GG
ctg1	1075772	A	G	AA	AA	--	AA	--	AG	AA	AA	AA	AA	AA	AA	--	--	AA	AA	AA	AA	AA	AA	AA	AA	AA	AA	AA	AA	AA	AA	AA	AA	AA	AA	AA	AA	AA	AA	AA	AA	AA	--	AA	AA	AA	AA	AA	AA
ctg1	1075780	C	T	CC	CC	--	CC	--	CC	CC	CC	CC	CC	CC	CC	--	--	CC	CC	CC	CC	CC	CC	CC	CC	CC	CC	CC	CC	CC	CC	CC	CC	CC	CC	CC	CT	CC	CC	CC	CC	CC	--	CC	CC	CC	CC	CC	CC
ctg1	1075797	G	A	AG	AG	--	GG	--	AG	AG	AG	AA	AA	AA	AG	--	--	AG	AA	AA	AG	AG	AA	AG	AG	AG	AG	AA	AA	AA	AG	AG	AG	AG	AG	GG	AG	AA	AA	AG	AG	AA	--	AG	AG	AG	AA	AG	AA
ctg1	1075824	T	A	AT	AT	--	--	--	AT	AT	AT	TT	TT	TT	AT	--	--	AT	TT	TT	AT	AT	TT	AT	AT	AT	AT	TT	TT	TT	AT	AT	AT	AT	AT	--	AT	TT	TT	AT	AT	TT	--	AT	AT	AT	TT	AT	TT
ctg1	1075834	T	G	GT	GT	--	--	--	GT	GT	GT	GG	GG	GG	GT	--	--	GT	GG	GG	GT	GT	GG	GT	GT	GT	GT	GG	GG	GG	GT	GT	GT	GT	GT	--	GT	GG	GG	GT	GT	GG	--	GT	GT	GT	GG	GT	GG
ctg1	1078343	A	T	--	TT	TT	TT	TT	--	TT	TT	TT	TT	TT	TT	TT	TT	TT	TT	TT	--	TT	TT	TT	TT	TT	TT	TT	TT	TT	TT	TT	TT	TT	TT	--	TT	--	TT	TT	TT	TT	TT	TT	TT	AT	TT	TT	TT
ctg1	1078391	T	C	--	TT	TT	TT	TT	--	TT	TT	TT	TT	TT	TT	TT	TT	TT	TT	TT	--	TT	TT	TT	TT	CT	TT	TT	TT	TT	TT	TT	TT	TT	TT	--	TT	--	TT	TT	TT	TT	TT	TT	TT	TT	TT	TT	TT
ctg1	1112007	T	C	TT	TT	CT	TT	TT	TT	TT	TT	TT	TT	TT	TT	TT	TT	TT	TT	TT	TT	TT	TT	TT	TT	--	TT	TT	TT	TT	TT	TT	TT	TT	TT	TT	TT	TT	TT	TT	TT	TT	TT	TT	TT	TT	TT	TT	TT
ctg1	1112015	G	A	GG	GG	GG	GG	GG	GG	GG	GG	GG	GG	GG	GG	GG	GG	GG	GG	GG	GG	GG	GG	GG	GG	--	GG	GG	GG	GG	GG	GG	GG	GG	GG	GG	GG	GG	GG	GG	GG	GG	GG	GG	GG	GG	GG	GG	GG
ctg1	1112053	T	C	TT	TT	TT	TT	TT	TT	TT	TT	TT	TT	TT	TT	TT	TT	TT	TT	TT	TT	TT	TT	TT	TT	--	TT	TT	TT	TT	TT	TT	TT	TT	TT	TT	TT	TT	TT	TT	TT	TT	TT	TT	TT	TT	TT	TT	TT
ctg1	1112071	C	T	CC	CC	CC	CC	CC	CC	CC	CC	CC	CC	CC	CC	CC	CC	CC	CC	CC	CC	CC	CC	CC	CC	--	CC	CC	CC	CC	CC	CC	CC	CC	CC	CC	CC	CC	CC	CC	CC	CC	CC	CC	CC	CC	CC	CC	CC
ctg1	1112072	A	G	GG	GG	GG	GG	GG	GG	GG	GG	GG	GG	GG	GG	GG	GG	GG	GG	GG	GG	GG	GG	GG	GG	--	GG	GG	GG	GG	GG	GG	GG	GG	AG	GG	GG	GG	GG	GG	GG	GG	GG	GG	GG	GG	GG	GG	GG
ctg1	1112091	G	A	AA	AA	AA	AA	AA	AA	AA	AA	AA	AA	AA	AA	AA	AA	AA	AA	AA	AA	AA	AA	AA	AA	--	AG	AA	AA	AA	AA	AA	AA	AA	AA	AA	AA	AA	AA	AA	AA	AA	AA	AA	AA	AA	AA	AA	AA
ctg1	1112100	A	G	GG	GG	GG	GG	GG	GG	GG	GG	GG	GG	GG	GG	GG	GG	GG	GG	GG	GG	AA	GG	AA	GG	--	AG	AG	AG	AG	GG	AA	AG	GG	AG	GG	AG	GG	GG	GG	GG	GG	GG	GG	GG	GG	GG	GG	GG
ctg1	1127005	C	G	CC	CC	CC	CC	CC	CC	CC	CC	CC	CC	CC	--	CC	CC	CC	CC	CC	CC	CC	CC	--	--	CC	CC	CC	CC	CC	CC	CC	CG	CC	CC	CC	CC	CC	CC	CC	CC	CC	CC	--	CC	CC	CC	CC	CC
ctg1	1127018	G	A	GG	GG	GG	GG	GG	GG	GG	GG	GG	GG	GG	--	GG	GG	GG	GG	AG	GG	GG	GG	--	--	GG	GG	GG	GG	GG	GG	GG	GG	GG	GG	GG	GG	GG	GG	GG	GG	GG	GG	--	GG	GG	GG	GG	GG
ctg1	1127020	T	C	TT	TT	TT	TT	TT	TT	TT	TT	TT	TT	TT	--	TT	TT	TT	TT	TT	TT	TT	TT	--	--	TT	CT	TT	TT	TT	TT	TT	TT	TT	TT	TT	TT	TT	TT	TT	TT	TT	TT	--	TT	TT	TT	TT	TT
ctg1	1127046	A	G	AA	AA	AA	AA	AA	AA	AA	AA	AA	AA	AA	--	AA	AA	AA	AA	AA	AA	AA	AA	--	--	AA	AA	AA	AA	AA	AA	AA	AA	AA	AA	AA	AA	AA	AA	AG	AA	AA	AA	--	AA	AA	AA	AA	AA
ctg1	1127050	A	G	AA	AA	AA	AA	AA	AA	AA	AA	AA	AA	AA	--	AA	AA	AA	AA	AA	AA	AA	AA	--	--	AA	AA	AA	AA	AA	AA	AA	AA	AA	AA	AA	AA	AA	AA	AA	AA	AA	AA	--	AA	AA	AA	AA	AA
ctg1	1127053	C	T	CT	CT	CT	CT	CT	CT	CT	CT	CC	CT	CT	--	CT	CT	CT	CT	CT	CT	CT	CT	--	--	CT	CT	CT	CT	CT	CT	CT	CT	CT	CT	CT	CT	CT	CT	CT	CT	CT	CT	--	CT	CT	CT	CT	CT
ctg1	1127057	T	G	TT	TT	TT	TT	TT	TT	TT	TT	TT	TT	TT	--	TT	TT	TT	TT	TT	TT	TT	TT	--	--	TT	TT	TT	TT	TT	TT	TT	TT	TT	TT	TT	TT	TT	TT	TT	GT	TT	TT	--	TT	TT	TT	TT	TT
ctg1	1127058	T	A	AT	AT	AT	AT	AT	AT	AT	AT	AA	AT	AT	--	AT	AT	AT	AT	AT	AT	AT	AT	--	--	AT	AA	AT	AT	AT	AT	AT	AT	AT	AT	AT	AT	AT	AT	AT	AT	AT	AT	--	AT	AT	AT	AT	AT
ctg1	1127063	T	C	TT	TT	TT	TT	TT	TT	TT	TT	TT	TT	TT	--	TT	TT	TT	TT	TT	TT	TT	TT	--	--	TT	TT	TT	TT	TT	TT	TT	TT	TT	TT	TT	TT	TT	TT	TT	TT	TT	TT	--	TT	TT	TT	TT	CT
ctg1	1127082	G	A	AG	AG	AG	AG	AG	AG	AG	AG	AA	AG	AG	--	AG	AG	AG	AG	AG	AG	AG	GG	--	GG	AG	AG	AG	AG	AG	AG	AG	AG	AG	AG	AG	AG	AG	AG	AG	AG	AG	AG	--	AG	AG	AG	AG	AG
ctg1	1127113	T	A	TT	TT	TT	TT	TT	TT	TT	TT	TT	AT	TT	TT	TT	TT	TT	TT	TT	TT	TT	TT	TT	TT	TT	TT	TT	TT	TT	TT	TT	TT	TT	TT	TT	TT	TT	TT	TT	TT	AT	TT	TT	TT	TT	AT	TT	TT
ctg1	1127153	T	C	CT	CT	CT	CT	CT	CT	CT	CT	TT	CT	CT	--	CT	CT	CT	CT	CT	CT	CT	CT	--	CC	CT	TT	CT	CT	CT	CT	CT	CT	CT	CT	CT	CT	CT	CT	CT	CT	CT	CT	--	CT	CT	CT	CT	CT
ctg1	1127165	A	G	AA	AA	AA	AA	AA	AA	AA	AA	AA	AA	AA	--	AA	AA	AA	AA	AA	AA	AA	AG	--	AA	AA	AA	AA	AA	AA	AA	AA	AA	AA	AA	AA	AA	AA	AA	AA	AA	AA	AA	--	AA	AA	AA	AA	AA
ctg1	1127193	A	G	AA	AA	AA	AA	AA	AA	AA	AA	AA	AA	AA	--	AA	AA	AA	AA	AA	AA	AA	AA	--	AA	AA	AA	AA	AG	AA	AA	AA	AA	AA	AA	AA	AA	AA	AA	AA	AA	AA	AA	--	AA	AA	AA	AA	AA
ctg1	1127194	T	C	TT	TT	TT	TT	TT	TT	TT	TT	TT	TT	TT	--	TT	TT	TT	TT	TT	TT	TT	TT	--	TT	TT	CT	TT	TT	TT	TT	TT	TT	TT	TT	TT	TT	TT	TT	TT	TT	TT	TT	--	TT	TT	TT	TT	TT
ctg1	1127215	T	A	AT	AT	AT	AT	AT	AT	AT	AT	TT	AT	AT	--	AT	AT	AT	AT	AT	AT	AT	AT	--	AT	AT	AT	AT	AT	AT	AT	AT	AT	AT	AT	AT	AT	AT	AT	AT	AT	AT	AT	--	AT	AT	AT	AT	AT
ctg1	1127234	A	G	AA	AA	AA	AA	AA	AA	AA	AA	AA	AA	AA	--	AA	AA	AA	AA	AA	AA	AA	AA	--	AA	AA	AA	AA	AG	AA	AA	AA	AA	AA	AA	AA	AA	AA	AA	AA	AA	AA	AA	--	AA	AA	AA	AA	AA
ctg1	1133297	A	C	CC	CC	CC	CC	CC	CC	CC	CC	CC	CC	CC	CC	CC	CC	CC	CC	CC	CC	CC	CC	CC	CC	CC	CC	CC	CC	CC	CC	CC	CC	CC	CC	CC	CC	CC	CC	CC	CC	CC	CC	CC	CC	CC	CC	CC	CC
ctg1	1133301	A	T	TT	TT	TT	TT	TT	TT	TT	TT	TT	TT	TT	TT	TT	TT	TT	TT	TT	TT	TT	TT	TT	TT	TT	TT	TT	TT	TT	TT	TT	TT	TT	TT	TT	TT	TT	TT	TT	TT	TT	TT	TT	TT	TT	TT	TT	TT
ctg1	1133309	C	A	CC	CC	CC	CC	CC	CC	CC	CC	CC	CC	CC	CC	CC	CC	CC	CC	CC	CC	CC	AC	CC	CC	CC	CC	CC	CC	AC	AC	CC	CC	CC	CC	CC	CC	CC	CC	CC	CC	CC	CC	CC	CC	CC	CC	CC	CC
ctg1	1133312	T	A	AT	TT	TT	TT	TT	TT	TT	TT	TT	TT	TT	TT	TT	TT	TT	TT	TT	TT	TT	TT	TT	TT	TT	TT	TT	TT	TT	TT	TT	TT	TT	TT	TT	TT	TT	TT	TT	AT	TT	TT	TT	TT	TT	TT	AT	TT
ctg1	1133320	T	C	TT	TT	TT	TT	TT	TT	TT	TT	TT	TT	TT	TT	CT	TT	TT	TT	TT	TT	TT	TT	TT	TT	TT	TT	TT	TT	TT	TT	TT	TT	TT	TT	TT	TT	TT	TT	TT	TT	TT	TT	TT	TT	TT	TT	TT	TT
ctg1	1133329	T	C	CC	CC	CC	CC	CC	CC	CC	CC	CC	CC	CC	CC	CC	CC	CC	CC	CC	CC	CC	CC	CC	CC	CC	CC	CC	CC	CC	CC	CC	CC	CC	CC	CC	CC	CC	CC	CC	CC	CC	CC	CC	CC	CC	CC	CC	CC
ctg1	1133336	T	C	TT	TT	TT	TT	TT	TT	TT	TT	TT	TT	TT	TT	TT	TT	TT	TT	TT	TT	TT	TT	TT	TT	TT	TT	TT	TT	TT	TT	TT	TT	TT	TT	TT	TT	TT	TT	TT	TT	TT	TT	TT	TT	TT	TT	TT	TT
ctg1	1133337	G	T	GT	GT	GT	GT	GT	GT	GT	GT	GT	GT	GT	GT	GT	GT	GT	GT	GT	GT	GT	GT	GT	GT	GT	GT	GT	GT	GT	GT	GT	GT	GT	GT	GT	GT	GT	GT	GT	GT	GT	TT	GT	GT	GT	GT	GT	GT
ctg1	1133360	A	G	AG	AG	AG	AG	AG	AG	AG	AG	AG	AG	AG	AG	AG	AG	AG	AG	AG	AG	AG	AG	AG	AG	AG	AG	AG	AG	AG	AG	AG	AG	AG	AG	AG	AG	AG	AG	AG	AG	AG	AA	AG	AG	AG	AG	AG	AG
ctg1	1133367	C	A	CC	AC	CC	CC	AC	CC	AC	AC	CC	AC	CC	AC	AC	AC	AC	AC	CC	CC	CC	AC	CC	CC	CC	CC	CC	CC	AC	AC	CC	CC	CC	CC	AC	CC	AC	AC	AC	CC	CC	CC	CC	CC	CC	CC	CC	CC
ctg1	1133383	G	A	GG	AG	GG	GG	AG	GG	AG	AG	GG	AG	GG	AG	AG	AG	AG	AG	GG	GG	GG	AG	GG	GG	GG	GG	GG	GG	AG	AG	GG	GG	GG	GG	AG	GG	AG	AG	AG	GG	GG	GG	GG	GG	GG	GG	GG	GG
ctg1	1133385	T	C	TT	TT	TT	TT	TT	TT	TT	TT	TT	TT	TT	TT	TT	TT	TT	TT	TT	TT	TT	TT	TT	TT	TT	TT	TT	TT	TT	TT	TT	TT	TT	CT	TT	TT	TT	TT	TT	TT	TT	TT	TT	TT	TT	TT	TT	TT
ctg1	1133406	G	C	CC	CC	CC	CC	CC	CC	CC	CC	CC	CC	CC	CC	CC	CC	CC	CC	CC	CC	CC	CC	CC	CC	CC	CC	CC	CC	CC	CC	CC	CC	CC	CC	CC	CC	CC	CC	CC	CC	CC	CC	CC	CC	CC	CC	CC	CC
ctg1	1133408	A	G	AA	AA	AA	AA	AA	AA	AA	AA	AA	AA	AA	AA	AA	AA	AA	AA	AA	AA	AA	AA	AA	AA	AA	AA	AA	AA	AA	AA	AA	AA	AA	AA	AA	AA	AA	AG	AA	AA	AA	AA	AA	AA	AA	AA	AA	AA
ctg1	1133588	C	A	CC	CC	CC	CC	CC	CC	CC	CC	CC	CC	--	CC	CC	CC	CC	CC	CC	CC	CC	CC	CC	CC	CC	CC	CC	CC	CC	CC	CC	CC	CC	CC	CC	CC	CC	CC	CC	CC	CC	CC	CC	CC	CC	CC	CC	CC
ctg1	1133604	T	G	TT	TT	TT	TT	TT	TT	TT	TT	TT	TT	TT	TT	TT	TT	TT	TT	TT	TT	TT	TT	TT	TT	TT	TT	TT	TT	TT	TT	TT	TT	TT	TT	TT	TT	TT	TT	TT	TT	TT	TT	TT	TT	TT	TT	TT	TT
ctg1	1133631	G	A	GG	GG	GG	GG	GG	GG	GG	GG	GG	GG	GG	GG	GG	GG	GG	GG	GG	GG	GG	GG	GG	GG	GG	GG	GG	GG	GG	GG	GG	GG	GG	GG	GG	GG	GG	GG	GG	GG	GG	GG	GG	GG	GG	GG	GG	--
ctg1	1133670	T	A	TT	TT	TT	TT	TT	TT	TT	TT	TT	TT	AT	TT	TT	TT	TT	TT	TT	TT	TT	TT	TT	TT	TT	TT	TT	TT	TT	TT	TT	TT	TT	TT	TT	TT	TT	TT	TT	TT	TT	TT	TT	TT	TT	TT	TT	--
ctg1	1133675	T	C	CC	CC	CC	CC	CC	CC	CC	CC	CC	CC	CC	CT	CC	CC	CT	CC	CC	CC	CC	CC	CC	CC	CC	CC	CC	CC	CC	CC	CC	CC	CC	CC	CC	CC	CC	--	CC	CC	CC	CC	CC	CT	CC	CC	CC	--
ctg1	1133695	A	G	AA	AA	AA	AA	AA	AA	AA	AA	AA	AA	AA	AA	AA	AA	AA	AA	AA	AA	AA	AA	AA	AA	AA	AA	AA	AA	AA	AA	AA	AA	AA	AA	AA	AA	AA	--	AG	AA	AA	AA	AA	AA	AA	AA	AA	--
ctg1	1133700	T	C	CC	CC	CC	CC	CC	CC	CC	CC	CC	CC	CC	CC	CC	CC	CC	CC	CC	CC	CC	CC	CC	CC	CC	CC	CC	CC	CC	CC	CC	CC	CC	CC	CC	CC	CC	--	CC	CC	CC	CC	CC	CC	CC	CC	CC	--
ctg1	1133703	C	A	CC	CC	CC	CC	CC	CC	CC	CC	CC	CC	CC	CC	CC	CC	CC	CC	CC	CC	CC	CC	CC	CC	CC	CC	CC	CC	CC	CC	CC	CC	CC	CC	CC	CC	CC	CC	CC	CC	CC	CC	CC	CC	CC	CC	CC	CC
ctg1	1133712	A	C	AA	AA	AA	AA	AA	AA	AA	AA	AA	AA	AA	AA	AA	AA	AA	AA	AA	AA	AA	AA	AA	AA	AA	AA	AA	AA	AA	AA	AA	AA	AA	AA	AA	AA	AA	AA	AA	AA	AA	AA	AA	AA	AA	AA	AA	AA
ctg1	1163208	T	C	TT	TT	TT	TT	TT	TT	TT	TT	TT	TT	TT	TT	TT	TT	TT	TT	--	TT	TT	TT	TT	--	TT	TT	TT	TT	TT	TT	TT	TT	TT	TT	TT	TT	--	TT	TT	TT	TT	TT	TT	--	TT	--	TT	TT
ctg1	1163230	A	G	AA	AA	AA	AA	AA	AA	AA	AA	AA	AA	AA	AA	AA	AA	AA	AA	--	AA	AA	AA	AA	--	AA	AA	AA	AA	AA	AA	AA	AA	AA	AA	AA	--	--	AG	AA	AA	AA	AA	AA	--	AA	--	AA	AA
ctg1	1221034	T	C	TT	TT	TT	TT	CT	TT	TT	TT	--	TT	TT	TT	TT	TT	TT	TT	TT	TT	TT	TT	TT	TT	TT	TT	TT	--	TT	TT	TT	TT	TT	TT	TT	TT	TT	TT	TT	TT	TT	TT	TT	TT	TT	TT	TT	TT
ctg1	1221044	G	A	GG	GG	GG	GG	GG	GG	GG	GG	--	GG	GG	GG	GG	AG	GG	GG	GG	GG	GG	GG	GG	GG	GG	GG	GG	--	GG	GG	GG	GG	GG	GG	GG	GG	GG	GG	GG	GG	GG	GG	GG	GG	GG	GG	GG	GG
ctg1	1221079	C	T	TT	TT	CT	CT	TT	TT	CT	TT	--	CT	CC	TT	TT	CC	CT	CC	TT	TT	CC	CC	CC	TT	CC	CC	CC	--	CC	CC	CC	CC	CC	CC	TT	CC	CT	TT	CT	TT	TT	TT	TT	CT	CT	TT	TT	CC
ctg1	1221107	A	G	AA	AA	AA	AA	AA	AA	AA	AA	--	AA	AA	AA	AA	AA	AA	AA	AA	AA	AA	AA	AA	AA	AA	AA	AA	--	AA	AA	AA	AA	AA	AA	AA	AA	AA	AA	AA	AA	AA	AA	AA	AA	AA	AA	AA	AA
ctg1	1221127	A	G	AA	AA	AA	AA	AA	AA	AA	AA	--	AA	AA	AA	AA	AA	AA	AA	AA	AA	AA	AA	AA	AA	AA	AA	AA	--	AA	AA	AA	AG	AA	AA	AA	AA	AA	AA	AA	AA	AA	AA	AA	AA	AA	AA	AA	AA
ctg1	1221188	C	T	CC	CC	CC	CC	CC	CC	--	CC	--	CC	CC	CC	CC	CC	CC	CC	CC	CC	CC	CC	CT	CC	CC	CC	CC	--	CC	CC	CC	CT	--	CC	CC	CC	CC	CC	CC	CC	CC	CC	CC	CC	CC	CC	CC	CC
ctg1	1221206	C	T	CC	CC	CC	CC	CC	CC	--	CC	--	CC	CC	CC	CC	CC	CC	CC	CC	CC	CC	CC	CC	CC	CC	CC	CC	--	CC	CC	CC	CC	CC	CC	CC	CC	CC	CC	CC	CC	CC	CC	CC	CC	CC	CC	CC	CT
ctg1	1221238	A	G	AA	AA	AA	AA	AA	AA	--	AA	--	AA	AA	AA	AA	AA	AA	AA	AA	AA	AA	AA	AA	AA	AA	AA	AA	--	AA	AA	AA	AA	AA	AA	AA	AA	AA	AA	AA	AA	AG	AA	AA	AA	AA	AA	AA	AA
ctg1	1318517	C	T	CT	CT	CT	CC	TT	TT	TT	CT	CT	TT	TT	--	CT	TT	TT	CT	CT	TT	TT	CT	TT	TT	CT	CT	TT	TT	CT	CT	--	CT	TT	TT	CT	TT	TT	--	TT	TT	--	--	TT	TT	CT	CC	--	TT
ctg1	1318525	A	G	AA	AA	AA	AA	AA	AA	AA	AA	AA	AA	AA	--	AA	AA	AA	AA	AA	AA	AA	AA	AA	AA	AA	AA	AA	AA	AA	AA	--	AA	AA	AA	AA	AA	AA	--	AA	AA	--	--	AA	AA	AA	AA	--	AA
ctg1	1318529	T	C	CT	TT	TT	TT	TT	TT	TT	TT	CT	TT	TT	--	TT	TT	CT	TT	TT	TT	TT	TT	TT	TT	TT	TT	TT	TT	TT	TT	--	TT	TT	TT	CT	TT	TT	--	TT	CT	TT	--	TT	CC	TT	TT	--	TT
ctg1	1318536	A	T	TT	TT	TT	--	TT	TT	TT	TT	TT	TT	TT	--	TT	TT	TT	TT	TT	TT	TT	TT	TT	TT	TT	TT	TT	TT	TT	TT	--	TT	TT	TT	TT	TT	TT	--	TT	TT	--	--	TT	TT	TT	TT	--	TT
ctg1	1318542	G	A	AG	AG	AG	--	GG	GG	GG	AG	AG	GG	GG	--	AG	GG	GG	AG	AG	GG	GG	AG	GG	GG	AG	AG	GG	AG	AG	AG	--	AG	GG	GG	AG	GG	GG	--	GG	GG	--	--	GG	GG	AG	AA	--	GG
ctg1	1318546	G	A	AA	AA	AA	--	AA	AA	AA	AA	AA	AA	AA	--	AA	AA	AA	AA	AA	AA	AA	AA	AA	AA	AA	AA	AA	AA	AA	AA	--	AA	AA	AA	AA	AA	AA	--	AA	AA	--	--	AA	AA	AA	AA	--	AA
ctg1	1318550	A	G	AA	AA	AA	--	AA	AA	AA	AA	AA	AA	AA	--	AA	AA	AA	AA	AA	AA	AA	AA	AA	AA	AA	AA	AA	AA	AA	AA	--	AA	AA	AA	AA	AA	AG	--	AA	AA	--	--	AA	AA	AA	AA	--	AA
ctg1	1318558	A	C	CC	CC	CC	--	CC	CC	CC	CC	CC	CC	CC	--	CC	CC	CC	CC	CC	CC	CC	CC	CC	CC	CC	CC	CC	CC	CC	CC	--	CC	CC	CC	CC	CC	CC	--	CC	CC	--	--	CC	CC	CC	CC	--	CC
ctg1	1318574	G	A	AG	AG	AG	--	AA	AA	AA	AG	AG	AA	AA	--	AG	AA	AA	AG	AG	AA	AA	AG	AA	AA	AG	AG	AA	AG	AG	AG	--	AG	AA	AA	AG	AA	AA	--	AA	AA	--	--	AA	AA	AG	GG	--	AA
ctg1	1318578	T	C	CC	CC	CC	--	CC	CC	CC	CC	CC	CC	CC	--	CC	CC	CC	CC	CC	CC	CC	CC	CC	CC	CC	CC	CC	CC	CC	CC	--	CC	CC	CC	CC	CC	CC	--	CC	CC	--	--	CC	CC	CC	CC	--	CC
ctg1	1318598	G	A	GG	GG	GG	--	GG	GG	GG	GG	GG	GG	GG	--	GG	GG	GG	GG	GG	GG	GG	GG	GG	GG	GG	GG	GG	GG	GG	GG	--	GG	GG	GG	GG	GG	GG	--	GG	GG	--	--	GG	GG	GG	GG	--	GG
ctg1	1318604	G	T	GG	GG	GG	--	GG	GG	GG	GG	GG	GG	GG	--	GG	GG	GG	GG	GG	GG	GG	GG	GG	GG	GG	GG	GG	GG	GG	GG	--	GG	GG	GG	GG	GG	GG	--	GG	GG	--	--	GG	GG	GG	GG	--	GG
ctg1	1318621	C	T	CT	CT	CT	--	CC	CC	CC	CT	CT	CC	CC	--	CT	CC	CC	CT	CT	CC	CC	CT	CC	CC	CT	CT	CC	CT	CT	CT	--	CT	CC	CC	CT	CC	CC	--	CC	CC	--	--	CC	CC	CT	TT	--	CC
ctg1	1318629	T	C	CC	CC	CC	--	CC	CC	CC	CC	CC	CC	CC	--	CC	CC	CC	CC	CC	CC	CC	CC	CC	CC	CC	CC	CC	CC	CC	CC	--	CC	CC	CC	CC	CC	CC	--	CC	CC	--	--	CC	CC	CC	CC	--	CC
ctg1	1318752	G	A	GG	GG	GG	GG	GG	GG	GG	GG	GG	GG	GG	GG	GG	GG	GG	GG	GG	GG	GG	GG	GG	GG	GG	GG	GG	GG	GG	GG	GG	GG	GG	GG	GG	GG	GG	GG	GG	GG	GG	GG	GG	GG	GG	GG	GG	GG
ctg1	1318757	A	T	AA	AA	AA	AA	AA	AA	AA	AA	AA	AA	AA	AA	AA	AA	AA	AA	AA	AA	AA	AA	AA	AA	AA	AA	AA	AA	AA	AA	AA	AA	AA	AA	AA	AA	AA	AA	AA	AA	AA	AA	AA	AA	AA	AA	AA	AA
ctg1	1318760	G	A	GG	GG	GG	GG	GG	GG	GG	GG	GG	GG	GG	GG	GG	GG	GG	GG	GG	GG	AG	AG	AG	GG	GG	AG	AG	GG	GG	AG	AG	AG	GG	GG	GG	GG	GG	GG	GG	GG	GG	GG	GG	GG	GG	GG	GG	GG
ctg1	1318763	A	G	AA	AA	AA	AA	AA	AA	AA	AA	AA	AA	AA	AA	AA	AA	AA	AA	AA	AA	AA	AA	AA	AA	AA	AA	AA	AA	AA	AA	AA	AA	AA	AA	AA	AA	AA	AA	AA	AA	AA	AA	AA	AA	AA	AA	AA	AA
ctg1	1318785	G	T	GT	GT	GT	TT	GT	GT	GT	GT	GT	GT	GT	GT	GT	GT	GT	GT	GT	GT	GT	GT	GT	GT	GT	GT	GT	GT	GT	GT	GT	GT	GT	GT	GT	GT	GT	GT	GT	GT	TT	GT	GT	GT	GT	TT	GT	GT
ctg1	1318807	A	C	CC	CC	CC	CC	CC	CC	CC	CC	CC	CC	CC	CC	CC	CC	CC	CC	CC	CC	CC	CC	CC	CC	CC	CC	CC	CC	CC	CC	CC	CC	CC	CC	CC	CC	CC	CC	CC	CC	CC	CC	CC	CC	CC	CC	CC	CC
ctg1	1318814	C	T	TT	TT	TT	TT	TT	TT	TT	TT	TT	TT	TT	TT	TT	TT	TT	TT	TT	TT	TT	TT	TT	TT	TT	TT	TT	TT	TT	TT	TT	TT	TT	TT	TT	TT	TT	TT	TT	TT	TT	TT	TT	TT	TT	TT	TT	TT
ctg1	1318815	T	A	AT	AT	AT	TT	AT	AT	AT	AT	AT	AT	AT	AT	AT	AT	AT	AT	AT	AT	AT	AT	AT	AT	AT	AT	AT	AT	AT	AT	AT	AT	AT	AT	AT	AT	AT	AT	AT	AT	TT	AT	AT	AT	AT	TT	AT	AT
ctg1	1318817	C	T	CC	CT	CC	CC	CC	CT	CT	CT	CT	CC	CT	CC	CT	CC	CC	CC	CT	CT	CC	CC	CC	CC	CC	CC	CC	CC	CC	CC	CC	CC	CC	CC	CC	CC	CC	CC	CC	CT	CT	CC	CT	CC	CT	CC	CC	CT
ctg1	1318846	C	A	CC	CC	AC	CC	AC	CC	CC	CC	CC	CC	CC	CC	CC	AC	CC	CC	CC	CC	CC	CC	CC	AC	CC	CC	CC	CC	CC	CC	CC	CC	CC	CC	AC	CC	AC	AC	AC	AC	CC	CC	CC	CC	AC	CC	AC	CC
ctg1	1318857	C	A	AC	CC	AC	AA	AC	CC	AC	CC	AC	CC	AC	AC	AC	AC	AC	AC	CC	AC	CC	CC	CC	AC	CC	CC	CC	CC	CC	CC	CC	CC	CC	CC	AC	CC	AC	AC	AC	AC	CC	AC	AC	AC	AC	AC	AC	CC
ctg1	1318861	C	A	AC	AC	AC	AA	AC	AC	AC	AC	AC	AC	AC	AC	AC	AC	AC	AC	AC	AC	AC	AC	AC	AC	AC	AC	AC	AC	AC	AC	AC	AC	AC	AC	AC	AC	AC	AC	AC	AC	AA	AC	AC	AC	AC	AA	AC	AC
ctg1	1490286	C	A	CC	CC	CC	CC	CC	CC	CC	CC	CC	AC	CC	CC	CC	CC	CC	CC	CC	AC	CC	CC	CC	CC	CC	CC	CC	CC	CC	CC	CC	CC	CC	CC	CC	CC	AA	AA	CC	CC	CC	CC	CC	CC	CC	CC	CC	CC
ctg1	1490289	C	T	CC	CC	CC	CC	CC	CC	CC	CC	CC	CC	CC	CC	CC	CC	CC	CC	CC	CC	CT	CC	CC	CC	CT	CT	CT	CC	TT	TT	CC	CT	CT	CC	CC	CC	CC	CC	CC	CC	CC	CC	CC	CC	CC	CC	CC	CC
ctg1	1555290	C	T	CC	CC	CC	CC	CC	CC	CC	--	CC	CC	CC	CC	CC	CC	CC	CC	CC	CC	CC	CC	CC	CC	CC	CC	CC	CC	CC	--	CC	CC	CC	CC	CC	CC	--	CC	CC	--	CC	--	CC	CC	CC	CC	CC	CC
ctg1	1555308	T	A	TT	TT	TT	TT	TT	TT	TT	--	TT	TT	TT	TT	TT	TT	TT	TT	TT	TT	TT	TT	TT	TT	TT	TT	TT	TT	TT	--	TT	TT	TT	TT	TT	TT	--	TT	TT	--	TT	--	TT	TT	TT	TT	TT	TT
ctg1	1607455	G	A	AG	GG	AG	GG	GG	GG	AG	GG	GG	GG	AG	--	GG	GG	GG	AG	AG	AG	AA	AA	AA	AA	AA	AA	AG	AA	AG	AA	AA	AA	AA	AA	AG	AA	AA	--	AA	--	GG	--	GG	--	GG	--	GG	GG
ctg1	1607459	T	G	TT	TT	TT	TT	TT	TT	TT	TT	TT	TT	TT	--	TT	TT	TT	TT	TT	TT	TT	TT	TT	TT	TT	TT	GT	TT	GT	TT	TT	TT	TT	TT	GT	TT	TT	--	TT	--	TT	--	TT	--	TT	--	TT	TT
ctg1	1607476	G	A	GG	GG	GG	GG	GG	GG	GG	GG	GG	GG	GG	--	GG	GG	GG	GG	GG	AG	GG	GG	GG	GG	GG	GG	GG	GG	GG	GG	GG	GG	GG	GG	GG	GG	GG	--	GG	--	GG	--	GG	--	GG	--	GG	GG
ctg1	1607481	C	G	CC	CC	CC	CC	CC	CC	CC	CC	CC	CC	CC	--	CC	CC	CC	CC	CC	CC	CC	CC	CC	CC	CC	CC	CG	CC	CG	CC	CC	CC	CC	CC	CG	CC	CC	--	CC	--	CC	--	CC	--	CC	--	CC	CC
ctg1	1607483	C	T	CC	CC	CC	CC	CC	CC	CC	CC	CC	CC	CC	--	CC	CC	CC	CC	CC	CT	CT	CC	CC	CC	CC	CC	CC	CC	CC	CC	CT	CC	CC	CC	CC	CC	CC	--	CC	--	CC	--	CC	--	CC	--	CC	CC
ctg1	1607515	G	A	AA	AA	AA	GG	AA	AG	AA	GG	AA	AA	AA	--	AA	GG	GG	AG	AA	AG	AG	AG	AG	AA	AA	GG	AG	AA	AG	GG	AA	AG	GG	AA	AG	AA	AA	--	AA	--	GG	--	AA	--	AA	--	AA	AA
ctg1	1638664	C	G	CC	CC	CC	CC	CC	CC	CC	CC	CG	CC	CC	CC	CC	CC	CC	CC	CC	CC	CC	CC	CC	CC	CC	CC	CC	CC	CC	CC	CC	CC	CC	CC	CC	CC	--	CG	CG	CC	CC	CC	CC	CC	CC	CC	CC	CC
ctg1	1638733	C	A	CC	CC	CC	CC	CC	CC	CC	CC	CC	CC	CC	AC	--	AC	CC	AC	CC	CC	--	CC	CC	AC	CC	--	CC	CC	CC	CC	CC	CC	CC	CC	CC	CC	CC	CC	CC	CC	CC	CC	--	CC	--	CC	CC	CC
ctg1	1638739	T	C	TT	TT	CT	TT	TT	TT	TT	TT	TT	TT	TT	TT	--	TT	TT	TT	TT	TT	--	TT	TT	TT	TT	--	TT	TT	TT	TT	TT	TT	TT	TT	TT	TT	TT	TT	TT	TT	TT	TT	--	TT	--	TT	TT	TT
ctg1	1638764	C	T	CC	CC	CC	CC	CC	CC	CC	CC	CC	CC	CC	CC	--	CC	CC	CC	CC	CC	--	CC	CC	CC	CC	--	CC	CC	CC	CC	CC	CC	CC	CC	CC	CC	CC	CC	CC	CC	CC	CC	--	CC	--	CC	CC	CC
ctg1	1638782	C	A	CC	CC	CC	CC	CC	CC	CC	CC	CC	CC	CC	CC	--	CC	CC	CC	CC	CC	--	CC	CC	CC	CC	--	CC	CC	CC	CC	CC	CC	CC	CC	CC	CC	CC	CC	CC	CC	CC	CC	--	CC	--	CC	CC	CC
ctg1	1638889	A	G	GG	GG	GG	GG	GG	GG	GG	GG	GG	GG	GG	GG	GG	GG	GG	GG	GG	GG	GG	GG	GG	GG	GG	GG	GG	GG	GG	GG	GG	GG	GG	GG	GG	GG	GG	GG	GG	GG	GG	GG	GG	GG	GG	GG	GG	GG
ctg1	1638891	A	T	AT	AT	AT	AT	AT	AT	AT	AT	AT	AT	AT	AT	AT	AT	AT	AT	AT	AT	AT	AT	AT	AT	AT	AT	AT	AT	AT	AT	AT	AT	AT	AT	AT	AT	AT	AT	AT	AT	AT	AT	AT	AT	AT	AT	AT	AT
ctg1	1638913	A	C	AA	AA	AA	AA	AA	AA	AA	AA	AA	AA	AA	AA	AA	AA	AA	AA	AA	AA	AA	AA	AA	AA	AA	AA	AA	AA	AA	AA	AA	AA	AA	AA	AA	AA	AA	AA	AA	AA	AA	AA	AA	AA	AA	AA	AA	AA
ctg1	1638914	G	T	GG	GG	GG	GG	GG	GG	GG	GG	GG	GG	GG	GG	GG	GG	GG	GG	GG	GG	GG	GG	GG	GG	GG	GG	GG	GG	GG	GG	GG	GG	GG	GG	GG	GG	GG	GG	GG	GG	GG	GG	GG	GG	GG	GG	GG	GG
ctg1	1638931	T	C	CC	CC	CC	CC	CC	CC	CC	CC	CC	CC	CC	CC	CC	CC	CC	CC	CC	CC	CC	CC	CC	CC	CC	CC	CC	CC	CC	CC	CC	CC	CC	CC	CC	CC	CC	CC	CC	CC	CC	CC	CC	CC	CC	CC	CC	CC
ctg1	1638937	T	C	CT	CT	CT	CT	CT	CT	CT	CT	CT	CT	CT	CT	CT	CT	CT	CT	CT	CT	CT	CT	CT	CT	CT	CT	CT	CT	CT	CT	CT	CT	CT	CT	CT	CT	CT	CT	CT	CT	CT	CT	CT	CT	CT	CT	CT	CT
ctg1	1638957	G	C	CC	CC	CC	CC	CC	CC	CC	CC	CC	CC	CC	CC	CC	CC	CC	CC	CC	CC	CC	CC	CC	CC	CC	CC	CC	CC	CC	CC	CC	CC	CC	CC	CC	CC	CC	CC	CC	CC	CC	CC	CC	CC	CC	CC	CC	CC
ctg1	1638963	C	T	CC	CC	CC	CC	CC	CC	CC	CC	CC	CC	CC	CC	CC	CC	CC	CC	CC	CC	CC	CC	CC	CC	CC	CC	CC	CC	CC	CC	CT	CC	CC	CC	CC	CC	CC	CC	CC	CC	CC	CC	CC	CC	CC	CC	CC	CC
ctg1	1638973	C	T	CC	CC	CC	CC	CC	CC	CC	CC	CC	CC	CC	CC	CC	CC	CC	CC	CC	CC	CC	CC	CC	CC	CC	CC	CC	CC	CC	CC	CC	CC	CC	CC	CC	CC	CC	CC	CC	CC	CC	CC	CC	CC	CC	CC	CC	CC
ctg1	1638985	T	C	TT	TT	TT	TT	TT	TT	TT	TT	TT	CT	TT	TT	TT	TT	TT	TT	TT	TT	TT	TT	TT	TT	TT	TT	TT	TT	TT	TT	TT	TT	TT	TT	TT	TT	TT	TT	TT	TT	TT	TT	TT	TT	TT	TT	TT	TT
ctg1	1725620	T	C	CC	CC	CC	CC	CC	CC	CC	CC	CC	CC	CC	CC	CC	CC	CC	--	CC	CC	CC	CC	CC	CC	CC	CC	CC	CC	CC	CC	CC	CC	CC	CC	CC	--	CC	CC	CC	CC	CC	CC	CC	CC	CC	CC	CC	CC
ctg1	1725622	C	A	AA	AA	AA	AA	AA	AA	AA	AA	AA	AA	AA	AA	AA	AA	AA	--	AA	AA	AA	AA	AA	AA	AA	AA	AA	AA	AA	AA	AA	AA	AA	AA	AA	--	AA	AA	AA	AA	AA	AA	AA	AA	AA	AA	AA	AA
ctg1	1725634	T	C	TT	TT	TT	TT	TT	TT	TT	TT	TT	TT	TT	TT	TT	TT	TT	--	TT	TT	TT	TT	TT	TT	TT	TT	TT	TT	TT	TT	TT	TT	TT	TT	TT	--	TT	TT	TT	TT	TT	TT	TT	TT	TT	TT	TT	TT
ctg1	1725644	A	G	AA	AA	AA	AA	AA	AA	AA	AA	AA	AA	AA	AA	AA	AA	AA	--	AA	AA	AA	AA	AA	AA	AA	AA	AA	AA	AA	AA	AA	AA	AA	AA	AA	--	AA	AA	AA	AA	AA	AA	AG	AA	AA	AA	AA	AA
ctg1	1725647	T	G	GG	GG	GG	GG	GG	GG	GG	GG	GG	GG	GG	GG	GG	GG	GG	--	GG	GG	GG	GT	GT	GG	GG	GT	GG	GG	GG	GG	GG	GT	GG	GG	GG	--	GG	GG	GG	GG	GG	GG	GG	GG	GG	GG	GG	GG
ctg1	1725666	C	A	CC	CC	CC	CC	CC	CC	CC	CC	CC	CC	CC	CC	CC	CC	CC	--	CC	CC	CC	CC	CC	CC	CC	CC	CC	CC	CC	CC	CC	CC	CC	CC	CC	--	CC	CC	CC	CC	CC	CC	CC	CC	CC	CC	CC	CC
ctg1	1725670	C	T	CC	CC	CC	CC	CC	CC	CC	CC	CC	CC	CC	CC	CC	CC	CC	--	CC	CC	CC	CC	CC	CC	CC	CC	CC	CC	CC	CC	CC	CC	CC	CC	CC	--	CC	CC	CC	CC	CC	CC	CC	CC	CC	CC	CC	CC
ctg1	1725675	C	A	CC	CC	CC	CC	CC	CC	CC	CC	CC	CC	CC	CC	CC	CC	CC	--	CC	CC	CC	CC	CC	CC	CC	CC	CC	CC	CC	CC	CC	CC	CC	CC	CC	--	CC	CC	CC	CC	CC	CC	CC	CC	CC	CC	CC	CC
ctg1	1725676	T	C	CC	CC	CC	CC	CC	CC	CC	CC	CC	CC	CC	CC	CC	CC	CC	--	CC	CC	CC	CC	CC	CC	CC	CC	CC	CC	CC	CC	CC	CC	CC	CC	CC	--	CC	CC	CC	CC	CC	CC	CC	CC	CC	CC	CC	CC
ctg1	1725699	G	A	GG	GG	GG	GG	GG	GG	GG	GG	GG	GG	GG	GG	GG	GG	GG	--	GG	GG	GG	GG	GG	GG	GG	GG	GG	GG	GG	GG	GG	GG	GG	GG	GG	GG	GG	GG	GG	GG	GG	GG	GG	GG	GG	GG	GG	GG
ctg1	1725860	C	A	CC	CC	CC	CC	CC	CC	CC	CC	CC	CC	CC	CC	CC	CC	CC	--	CC	CC	CC	CC	CC	CC	CC	CC	CC	CC	CC	CC	CC	CC	CC	CC	CC	CC	CC	CC	CC	CC	CC	CC	CC	CC	CC	CC	CC	CC
ctg1	1725864	T	G	TT	TT	TT	TT	TT	TT	TT	TT	TT	TT	TT	TT	TT	TT	TT	--	TT	TT	TT	TT	TT	TT	TT	TT	TT	TT	TT	TT	TT	TT	TT	TT	TT	TT	TT	TT	TT	TT	TT	TT	TT	TT	TT	TT	TT	TT
ctg1	1870380	C	T	CC	CC	CC	CC	CC	CC	CC	CC	CC	CC	CC	CC	CC	CC	CC	CC	CC	CC	CC	CC	CC	CC	CC	CC	CC	CC	CC	CC	CC	CC	CC	CC	CC	CC	CC	CC	CC	CC	CC	CC	CC	CC	CC	CC	CC	CC
ctg1	1870381	G	A	GG	GG	GG	GG	GG	GG	AA	GG	GG	GG	GG	GG	GG	GG	GG	GG	GG	GG	GG	GG	GG	GG	GG	GG	GG	GG	GG	GG	GG	GG	GG	GG	GG	GG	GG	GG	GG	GG	GG	GG	GG	GG	GG	GG	GG	GG
ctg1	1870442	C	T	CC	CC	CC	CC	CC	CC	CC	CC	CC	CC	CC	CC	CC	CC	CC	CC	CC	CC	CT	CC	CC	CC	CC	CC	CC	CC	CC	CC	CC	CC	CC	CC	CC	CC	CC	CC	CC	CC	CC	CC	CC	CC	CC	CC	CC	CC
ctg1	1870510	T	C	TT	TT	TT	TT	TT	TT	TT	TT	TT	TT	TT	TT	--	TT	TT	TT	TT	--	CT	--	--	TT	TT	TT	TT	--	--	TT	TT	--	TT	TT	--	TT	TT	TT	TT	TT	TT	TT	TT	TT	TT	TT	TT	TT
ctg1	1870543	C	T	CC	CC	CC	CC	CC	CC	CT	CC	CC	CC	CC	CC	CC	CC	CC	CC	CC	CC	CC	CC	CC	CC	CC	CC	CC	CC	CC	CC	CC	CC	CC	CC	CC	CC	CC	CC	CC	CC	CC	CC	CC	CC	CC	CC	CC	CC
ctg1	2023359	T	C	CC	CT	CT	CC	TT	CT	CC	CC	CT	CT	TT	CC	CC	CT	CT	--	CT	CC	CC	CC	CC	CT	CT	CC	CT	CC	CC	--	CT	CC	CC	CC	--	CT	TT	CT	CT	--	CT	CT	CC	CC	CC	CC	--	CC
ctg1	2023380	C	T	CC	CC	CC	CC	CC	CC	CC	CC	CC	CC	CC	CC	CC	CC	CC	CC	CC	CC	CC	CC	CC	CC	CC	CC	CC	CC	CC	CC	CC	CC	CC	CC	CC	CT	CC	CC	CC	--	CC	CC	CC	CC	CC	CC	CC	CC
ctg1	2023638	G	A	GG	GG	--	--	GG	GG	GG	--	GG	GG	AG	GG	GG	GG	AG	--	AG	--	GG	--	AG	GG	GG	GG	GG	GG	GG	GG	GG	GG	GG	AG	GG	GG	GG	GG	AG	GG	GG	GG	--	GG	GG	GG	GG	--
ctg1	2127804	C	A	CC	CC	CC	CC	CC	CC	CC	CC	CC	CC	CC	CC	CC	CC	CC	CC	CC	CC	CC	AC	AC	CC	AC	AC	CC	AC	AC	AC	AC	AC	AC	AC	CC	CC	CC	CC	CC	CC	CC	CC	CC	CC	CC	CC	CC	CC
ctg1	2127822	G	A	GG	GG	GG	GG	GG	GG	GG	GG	AG	GG	GG	GG	GG	GG	GG	GG	GG	GG	GG	GG	GG	GG	GG	GG	GG	GG	GG	GG	GG	GG	GG	GG	GG	GG	GG	GG	GG	GG	GG	GG	GG	GG	GG	GG	GG	GG
ctg1	2127862	A	G	AG	AA	AG	AG	AA	AA	AG	AA	AG	AA	AA	AG	AG	AA	AG	AG	AG	AG	AG	AG	AG	AG	AG	AG	AG	AG	AG	AG	AG	AG	AG	AG	AA	AA	AA	AA	AA	AA	AG	AG	AA	AG	AG	AG	AG	AA
ctg1	2127876	A	G	AA	AA	AA	AA	AA	AA	AA	AA	AA	AA	AA	AA	AA	AA	AA	AA	AA	AA	AA	AA	AA	AA	AA	AA	AA	AA	AA	AA	AA	AA	AA	AA	AA	AG	AA	AA	AA	AA	AA	AA	AA	AA	AA	AA	AA	AA
ctg1	2127895	C	A	CC	CC	CC	CC	CC	CC	CC	CC	CC	CC	CC	CC	CC	CC	CC	CC	CC	CC	CC	CC	CC	CC	CC	CC	CC	CC	CC	CC	CC	CC	CC	CC	CC	CC	CC	CC	CC	CC	CC	CC	AC	CC	CC	CC	CC	CC
ctg1	2152821	A	G	AA	AA	AA	AA	AA	AA	AA	AA	AA	AA	AA	AA	AA	AA	AA	AA	AA	AA	--	--	--	AA	--	AA	--	AA	AA	--	AA	AG	AA	AA	--	AA	AA	AA	AA	AA	AA	AA	--	AA	AA	AA	AA	AA
ctg1	2163049	C	T	CT	CC	CC	CC	--	CC	CC	CC	CC	CC	CC	CC	CC	CC	CC	CC	CC	--	CC	CC	CC	CC	CC	CC	CC	--	CC	CC	--	CC	CC	CC	CC	CC	--	--	CC	--	CC	CC	CC	--	CC	CC	CC	CC
ctg1	2163050	G	A	AG	GG	GG	GG	--	GG	GG	GG	GG	GG	GG	GG	GG	AG	GG	GG	GG	--	GG	GG	GG	GG	GG	GG	GG	--	GG	GG	--	GG	GG	GG	GG	GG	--	--	GG	--	AG	GG	GG	--	GG	GG	AG	GG
ctg1	2192000	C	G	--	CG	--	CC	CG	CG	--	CG	CG	--	CG	--	CG	--	CG	CG	--	CG	CG	CG	CG	CG	CG	CG	CG	CG	CG	CG	CG	GG	CG	CG	CG	--	CG	CG	CG	CG	CG	CC	CC	CG	CC	CG	CC	CG
ctg1	2192017	A	T	--	AA	AA	AA	AA	AA	AA	AA	AA	AA	AA	AA	AA	AA	AA	AA	AA	AA	AA	AA	AA	AA	AA	AA	AA	AA	AA	AA	AA	AA	AA	AA	AA	AA	AA	AA	AA	AT	AA	AA	AA	AA	AA	AA	AA	AA
ctg1	2192031	A	G	--	AA	AA	AG	AA	AA	AA	AA	AA	AA	AA	AA	AA	AA	AA	AA	AA	AA	AA	AA	AA	AA	AA	AA	AA	AA	AA	AA	AA	AA	AA	AA	AA	AA	AA	AA	AA	AA	AA	AA	AA	AA	AA	AA	AA	AA
ctg1	2192032	A	G	--	AA	AA	AA	AA	AA	AA	AA	AA	AA	AA	AA	AA	AA	AA	AA	AG	AA	AA	AA	AA	AA	AA	AA	AA	AA	AA	AA	AA	AA	AA	AA	AA	AA	AA	AA	AA	AA	AA	AA	AA	AA	AA	AA	AA	AA
ctg1	2192037	T	C	--	CC	CC	CC	CC	CC	CC	CC	CC	CC	CC	CC	CC	--	CC	CC	CC	CC	CC	CC	CC	CC	CC	CC	CC	CC	CC	CC	CC	CC	CC	CC	CC	CC	CC	CC	CC	CC	CC	CC	CC	CC	CC	CC	CC	CC
ctg1	2192048	T	A	--	AT	AT	AT	AT	AT	AT	AT	AT	AT	AT	AT	AT	--	AT	AT	AT	AT	AT	AT	AT	AT	AT	AT	AT	AT	AT	AT	AT	AA	AT	AT	AT	AT	AT	AT	AT	AT	AT	AT	TT	AT	AT	AT	TT	AT
ctg1	2192055	A	C	--	CC	CC	CC	CC	CC	CC	CC	CC	CC	CC	CC	CC	--	CC	CC	CC	CC	CC	CC	CC	CC	CC	CC	CC	CC	CC	CC	CC	CC	CC	CC	CC	CC	CC	CC	CC	CC	CC	CC	CC	CC	CC	CC	CC	CC
ctg1	2192061	A	G	--	AA	AG	AA	AA	AA	AA	AG	AA	AA	AA	AG	AA	AA	AG	AG	AG	AA	AA	AA	AA	AA	AA	AA	AA	AA	AA	AA	AA	AA	AA	AA	AG	AA	AG	AG	AG	AG	AG	AG	AA	AG	AG	AG	GG	AG
ctg1	2192075	T	C	--	CC	CC	CC	CC	CC	CC	CC	CC	CC	CC	CC	CC	--	CC	CC	CC	CC	CC	CC	CT	CC	CT	CT	CT	CT	CT	CT	CT	CC	CT	CC	CC	CC	CC	CC	CC	CC	CC	CC	CC	CC	CC	CC	CC	CC
ctg1	2192103	A	G	--	AG	AG	AG	AG	AG	AG	AG	AG	AG	AG	AG	AG	--	AG	AG	AG	AG	AG	AG	AG	AA	AG	AG	AG	AG	AG	AG	AG	AA	AG	AG	AG	AA	AG	AA	AG	AG	AG	GG	GG	AG	AG	AG	GG	AG
ctg1	2192106	T	G	--	GG	GG	GG	GG	GG	GG	GG	GG	GG	GG	GG	GG	--	GG	GG	GG	GG	GG	GG	GG	GG	GG	GG	GG	GG	GG	GG	GG	GG	GG	GG	GG	GG	GG	GG	GG	GG	GG	GG	GG	GG	GG	GG	GG	GG
ctg1	2192396	G	A	AA	AA	AA	AA	AA	AA	AA	AA	AA	AA	AA	AA	AA	AA	AA	AA	AA	AA	AA	AA	AA	AA	AA	AA	AA	AA	AA	AA	AA	AA	AA	AA	AA	AA	AA	AA	AA	--	AA	AA	AA	AA	AA	--	AA	AA
ctg1	2192414	G	T	GT	GT	GT	GT	GT	GT	GT	GT	TT	GT	GT	GT	GT	TT	GT	GT	TT	TT	GT	GT	GT	GT	GT	GT	GT	GT	GT	GT	GT	GT	GT	GT	GT	GT	GT	GT	TT	--	GT	GT	GT	GT	GT	--	GT	TT
ctg1	2192423	A	G	GG	GG	GG	GG	GG	GG	GG	GG	GG	GG	GG	GG	GG	GG	GG	GG	GG	GG	GG	GG	GG	GG	GG	GG	GG	GG	GG	GG	GG	GG	GG	GG	GG	GG	GG	GG	GG	--	GG	GG	GG	GG	GG	--	GG	GG
ctg1	2192424	G	A	GG	AG	AG	AG	AG	AG	AG	AG	AG	AG	AG	GG	AG	GG	GG	AG	GG	AG	GG	GG	GG	AG	GG	GG	GG	GG	GG	GG	GG	GG	GG	GG	GG	GG	GG	GG	GG	--	GG	AG	AG	AG	GG	--	GG	GG
ctg1	2192452	T	C	CT	TT	CT	TT	TT	TT	TT	CT	TT	TT	TT	CT	TT	TT	CT	TT	TT	TT	TT	TT	TT	CT	TT	TT	TT	TT	TT	TT	TT	TT	TT	TT	CT	TT	CT	CT	TT	--	CT	CT	TT	CT	CT	--	CT	TT
ctg1	2192455	T	A	AA	AA	AA	AA	AA	AA	AA	AA	AA	AA	AA	AA	AA	AA	AA	AA	AA	AA	AA	AA	AA	AA	AA	AA	AA	AA	AA	AA	AA	AA	AA	AA	AA	AA	AA	AA	AA	--	AA	AA	AA	AA	AA	--	AA	AA
ctg1	2192462	T	G	GT	GT	GT	GT	GT	GT	GT	GT	GT	GT	GT	GT	GT	GG	GT	GT	GG	GT	GT	GT	GT	GT	GT	GT	GT	GT	GT	GT	GT	GT	GT	GT	GT	GT	GT	GT	GG	--	GT	GT	GT	GT	GT	--	GT	GG
ctg1	2192465	T	G	TT	TT	TT	TT	TT	TT	TT	TT	TT	TT	TT	TT	TT	TT	TT	TT	TT	TT	TT	TT	TT	TT	TT	TT	TT	TT	TT	TT	TT	TT	TT	TT	TT	TT	GT	TT	TT	--	TT	TT	TT	TT	TT	--	TT	TT
ctg1	2192497	T	C	TT	TT	TT	TT	TT	TT	TT	TT	TT	TT	TT	TT	TT	TT	TT	TT	TT	TT	TT	TT	TT	TT	TT	TT	TT	TT	TT	TT	TT	TT	TT	TT	TT	TT	TT	TT	CT	--	TT	TT	TT	TT	TT	--	TT	TT
ctg1	2192502	A	G	GG	GG	GG	GG	GG	GG	GG	GG	GG	GG	GG	GG	GG	GG	GG	GG	GG	GG	GG	GG	GG	GG	GG	GG	GG	GG	GG	GG	GG	GG	GG	GG	GG	GG	GG	GG	GG	--	GG	GG	GG	GG	GG	--	GG	GG
ctg1	2192508	C	T	CT	CT	CT	CT	CT	CT	CT	CT	CT	CT	CT	CT	CT	TT	CT	CT	TT	CT	CT	CT	CT	CT	CT	CT	CT	CT	CT	CT	CT	CT	CT	CT	CT	CT	CT	CT	TT	--	CT	CT	CT	CT	CT	--	CT	TT
ctg1	2295754	T	C	TT	TT	TT	TT	TT	TT	TT	TT	TT	TT	TT	--	TT	TT	TT	TT	TT	TT	TT	TT	--	TT	TT	TT	TT	--	TT	TT	TT	TT	TT	TT	TT	TT	TT	TT	CT	--	TT	TT	TT	TT	TT	TT	TT	TT
ctg1	2295759	C	A	AC	CC	AC	CC	AC	AC	CC	AC	CC	AC	CC	--	CC	CC	AC	CC	CC	CC	CC	CC	--	CC	CC	CC	CC	--	CC	CC	CC	AC	CC	AC	CC	CC	CC	CC	AC	--	AC	CC	CC	CC	CC	AC	CC	AC
ctg1	2295797	T	C	TT	TT	TT	TT	TT	TT	TT	TT	TT	TT	TT	TT	TT	TT	TT	TT	TT	TT	TT	TT	TT	TT	CT	TT	TT	TT	TT	TT	TT	TT	TT	TT	TT	TT	TT	TT	TT	TT	TT	TT	TT	TT	TT	TT	TT	TT
ctg1	2295804	C	T	CC	CC	CC	CC	CT	CC	CC	CC	CC	CC	CC	CC	CC	CC	CC	CC	CC	CC	CC	CC	CC	CC	CC	CC	CC	CC	CC	CC	CC	CC	CC	CT	CC	CT	CT	CT	CT	CT	CT	CC	CC	CC	CC	CC	CC	CC
ctg1	2295827	C	T	CT	CC	CT	CC	CC	CT	CC	CC	CC	CC	CC	CC	CC	CC	CT	CC	CC	CC	CC	CC	CC	CC	CC	CC	CC	CC	CC	CC	CC	CC	CC	CC	CC	CC	CC	CC	CC	CC	CT	CC	CT	CC	CC	CC	CC	CC
ctg1	2295828	G	A	GG	GG	GG	GG	AG	GG	GG	GG	GG	GG	GG	GG	GG	GG	GG	GG	GG	GG	GG	GG	GG	GG	GG	GG	GG	GG	GG	GG	GG	GG	AG	AG	GG	AG	AG	AG	AG	AG	AG	GG	GG	GG	GG	GG	GG	GG
ctg1	2295833	G	A	GG	GG	GG	GG	GG	GG	GG	GG	GG	GG	GG	GG	GG	GG	GG	GG	GG	GG	GG	GG	GG	GG	GG	GG	GG	GG	GG	GG	GG	GG	AG	GG	GG	GG	GG	GG	GG	GG	GG	GG	GG	GG	GG	GG	GG	GG
ctg1	2295839	G	A	GG	GG	GG	GG	AG	GG	GG	GG	GG	GG	GG	GG	GG	GG	GG	GG	GG	GG	GG	GG	GG	GG	GG	GG	GG	GG	GG	GG	GG	AG	AG	GG	GG	GG	GG	GG	AG	AG	GG	GG	GG	GG	GG	AG	GG	GG
ctg1	2295843	C	T	CT	TT	CT	TT	CT	CT	TT	CT	TT	CT	CT	TT	CT	TT	CT	CT	TT	CT	CT	CT	CT	TT	CT	CT	TT	TT	TT	--	CT	CT	CT	CT	TT	TT	TT	CT	CT	CT	CT	TT	CT	CT	TT	CT	TT	CT
ctg1	2295848	A	G	AA	--	AA	AA	AA	AA	AA	AA	AA	AA	AA	--	AA	AA	AA	AA	AA	AA	AA	AA	AA	AA	AA	AA	AG	--	AA	AA	AA	AA	AA	AA	AA	AA	AA	AA	AA	AA	AA	AA	AA	AA	AA	AA	AA	AA
ctg1	2295857	C	T	CT	--	CT	CC	CT	CT	CC	CT	CC	CT	CC	--	CT	CC	CT	CT	CC	CC	CT	CC	CT	CC	CC	CT	CC	--	CC	--	CC	CT	CC	CT	CC	CC	CC	CC	CT	CT	CT	CC	CT	CT	CC	CT	CC	CT
ctg1	2295858	G	A	AG	--	AG	AA	AG	AG	AG	AG	AA	AG	AG	--	AG	AA	AG	GG	AA	AG	AG	AG	AG	AA	AG	AG	AA	--	AA	--	AG	AG	AG	AG	AA	AG	AA	AG	AG	AG	AG	AA	AG	AG	AG	AG	AA	AG
ctg1	2295867	C	T	CC	--	CC	CC	CC	CC	CC	CT	CC	CT	CC	--	CC	CC	CC	CC	CC	CC	CC	CC	CC	CC	CC	CC	CC	--	CC	CC	CC	CC	CC	CC	CC	CC	CC	CC	CC	CC	CC	CC	CC	CC	CC	CC	CC	CC
ctg1	2295885	G	T	GG	--	GG	GG	GG	GG	GG	GG	GG	GG	GG	--	GG	GG	GG	GG	GG	GG	GG	GG	GG	GG	GT	GG	GG	--	GG	GG	GG	GG	GT	GG	GG	GT	GG	GG	GG	GG	GG	GG	GG	GG	GG	GG	GG	GG
ctg1	2296428	G	A	AG	AG	GG	GG	AG	AG	AG	AG	GG	GG	AG	AG	AG	AG	GG	GG	AG	AG	GG	GG	GG	AG	GG	GG	GG	GG	GG	--	GG	GG	GG	GG	AG	--	GG	GG	GG	AG	AG	GG	AG	AG	AG	GG	AG	GG
ctg1	2296452	C	A	AA	AA	AA	AC	AA	AC	AA	AA	AA	AA	AA	AC	AA	AA	AA	AA	AA	AA	AA	AC	AA	AA	AA	AA	AA	AA	AA	--	AA	AA	AA	AA	AC	--	AC	AC	CC	AA	AA	AC	AA	AC	AA	AA	AA	AC
ctg1	2296476	C	A	CC	CC	CC	AC	CC	AC	CC	CC	CC	CC	CC	AC	CC	CC	CC	CC	CC	CC	CC	AC	CC	CC	CC	CC	CC	CC	CC	--	CC	CC	CC	CC	AC	--	AC	AC	AA	CC	CC	AC	CC	AC	CC	CC	CC	AC
ctg1	2474363	T	G	TT	TT	TT	TT	TT	TT	TT	TT	TT	TT	TT	TT	TT	TT	TT	TT	TT	TT	TT	TT	TT	TT	TT	TT	TT	TT	TT	TT	TT	TT	TT	TT	TT	TT	TT	TT	TT	TT	TT	TT	TT	TT	TT	TT	TT	TT
ctg1	2474480	G	A	GG	GG	GG	--	GG	GG	GG	GG	GG	GG	GG	GG	GG	GG	GG	GG	GG	GG	GG	AG	--	GG	GG	GG	GG	GG	AG	GG	GG	AG	GG	GG	GG	GG	GG	GG	GG	GG	GG	GG	GG	GG	GG	GG	GG	GG
ctg1	2474495	C	T	CC	CC	CC	--	CC	CC	CC	CC	CC	CC	CC	CC	CC	CC	CC	CC	CC	CC	CC	CC	CC	CC	CC	CC	CC	CC	--	CC	CC	CC	CC	CC	CC	CC	CC	CC	CC	CC	CC	CC	CC	CC	CC	CC	CC	CC
ctg1	2576169	A	T	AA	AA	AA	AA	AA	AA	AA	AA	AA	AA	AA	AA	AA	AA	AA	AA	AA	AA	AA	AA	AA	AA	AA	AA	AA	AA	AA	AA	AA	AA	AA	AA	AA	AA	AA	AA	AA	AA	AA	AA	AA	AA	AA	AA	AA	AA
ctg1	2576372	A	G	GG	GG	GG	GG	GG	GG	GG	GG	GG	GG	GG	GG	--	GG	GG	GG	GG	GG	GG	GG	GG	GG	GG	GG	GG	GG	GG	GG	GG	GG	GG	GG	GG	GG	GG	GG	GG	GG	GG	GG	GG	GG	GG	GG	GG	GG
ctg1	2576389	A	T	TT	TT	TT	TT	TT	TT	TT	TT	TT	TT	TT	TT	--	TT	TT	TT	TT	TT	TT	TT	TT	TT	TT	TT	TT	TT	TT	TT	TT	TT	TT	TT	TT	TT	TT	TT	TT	TT	TT	TT	TT	TT	TT	TT	TT	TT
ctg1	2576421	T	A	TT	TT	TT	TT	TT	TT	TT	TT	TT	TT	TT	TT	TT	TT	TT	TT	TT	TT	TT	AA	TT	TT	TT	TT	TT	TT	TT	TT	TT	AT	TT	TT	TT	TT	TT	TT	TT	TT	TT	TT	TT	TT	TT	TT	TT	TT
ctg1	2576442	C	T	TT	TT	TT	TT	TT	TT	TT	TT	TT	TT	TT	TT	--	TT	TT	TT	TT	TT	TT	TT	TT	TT	TT	TT	TT	TT	TT	TT	TT	TT	TT	TT	TT	TT	TT	TT	TT	TT	TT	TT	TT	TT	TT	TT	TT	TT
ctg1	2576447	T	G	GG	GG	GG	GG	GG	GG	GG	GG	GG	GG	GG	GG	--	GG	GG	GG	GG	GG	GG	GG	GG	GG	GG	GG	GG	GG	GG	GG	GG	GG	GG	GG	GG	GG	GG	GG	GG	GG	GG	GG	GG	GG	GG	GG	GG	GG
ctg1	2576458	T	A	TT	TT	TT	TT	TT	AT	TT	TT	TT	TT	TT	TT	TT	TT	TT	TT	TT	TT	TT	TT	TT	TT	TT	TT	TT	TT	TT	TT	TT	TT	TT	TT	TT	TT	TT	TT	TT	TT	TT	TT	TT	TT	TT	TT	TT	TT
ctg1	2576468	A	C	CC	CC	CC	CC	CC	CC	CC	CC	CC	CC	CC	CC	--	CC	CC	CC	CC	CC	CC	CC	CC	CC	CC	CC	CC	CC	CC	CC	CC	CC	CC	CC	CC	CC	CC	CC	CC	CC	CC	CC	CC	CC	CC	CC	CC	CC
ctg1	2576469	T	C	CC	CC	CC	CC	CC	CC	CC	CC	CC	CC	CC	CC	--	CC	CC	CC	CC	CC	CC	CC	CC	CC	CC	CC	CC	CC	CC	CC	CC	CC	CC	CC	CC	CC	CC	CC	CC	CC	CC	CC	CC	CC	CC	CC	CC	CC
ctg1	2576488	A	T	AA	AA	AA	AA	AA	AA	AA	AA	AA	AA	AA	AA	AA	AA	AA	AA	AA	AA	AA	AA	AA	AA	AA	AA	AA	AA	AA	AA	AA	AA	AA	AA	AA	AA	AA	AA	AA	AA	AA	AA	AA	AA	AA	AA	AA	AA
ctg1	2588618	T	A	AA	AA	AT	AT	AT	AA	TT	AA	AA	AA	AA	AA	--	TT	AA	AA	AA	AA	TT	TT	TT	AT	TT	AA	AA	TT	TT	TT	TT	TT	AA	AA	AA	TT	AA	AA	AA	AA	AT	AA	TT	AA	AA	AA	AA	AA
ctg1	2588619	C	A	CC	CC	CC	CC	CC	CC	CC	CC	CC	CC	CC	CC	--	CC	CC	CC	CC	CC	CC	CC	CC	CC	CC	CC	CC	CC	CC	CC	CC	CC	CC	CC	CC	CC	CC	CC	CC	CC	CC	CC	CC	CC	CC	CC	CC	CC
ctg1	2588624	T	C	TT	TT	TT	TT	TT	TT	TT	TT	TT	TT	TT	TT	--	TT	TT	TT	TT	TT	TT	TT	TT	TT	TT	TT	TT	TT	TT	TT	TT	TT	TT	TT	TT	TT	TT	TT	TT	TT	TT	TT	TT	TT	TT	TT	TT	TT
ctg1	2588625	T	A	TT	TT	TT	TT	TT	TT	TT	TT	TT	TT	TT	TT	--	TT	TT	TT	TT	TT	TT	TT	TT	TT	TT	TT	TT	TT	TT	TT	TT	TT	TT	TT	TT	TT	TT	TT	TT	TT	TT	TT	TT	TT	TT	TT	TT	TT
ctg1	2588638	T	G	TT	TT	TT	TT	TT	TT	TT	TT	TT	TT	TT	TT	--	TT	TT	TT	TT	TT	TT	TT	TT	TT	TT	TT	TT	TT	TT	TT	TT	TT	TT	TT	TT	TT	TT	TT	TT	TT	TT	TT	TT	TT	TT	TT	TT	TT
ctg1	2588657	A	T	AA	AA	AT	AA	AA	AA	AA	AA	AA	AA	AA	AA	--	AA	AA	AA	AA	AA	AA	AA	AA	AT	AA	AA	AA	AA	--	AA	--	AA	AA	AA	AA	AA	AA	AA	AA	AA	AA	AA	AA	AA	AA	AA	AA	AA
ctg1	2588662	G	T	GG	GG	GT	GG	GG	GG	GG	GG	GG	GG	GG	GG	--	GG	GG	GG	GG	GG	GG	GG	GG	GT	GG	GG	GG	GG	--	GG	--	GG	GG	GG	GG	GG	GG	GG	GG	GG	GG	GG	GG	GG	GG	GG	GG	GG
ctg1	2588666	C	T	CC	CC	CC	CC	CC	CC	CC	CC	CC	CC	CC	CC	--	CC	CC	CC	CC	CC	CC	CC	CC	CC	CC	CC	CC	CC	CC	CC	CC	CC	CC	CC	CC	CC	CC	CC	CC	CC	CC	CC	CC	CC	CC	CC	CC	CC
ctg1	2588685	G	A	GG	GG	GG	GG	GG	GG	GG	GG	GG	GG	GG	GG	--	GG	GG	GG	GG	GG	GG	GG	GG	GG	GG	GG	GG	GG	GG	GG	GG	GG	GG	GG	GG	GG	GG	GG	GG	GG	GG	GG	GG	GG	GG	GG	GG	GG
ctg1	2588692	T	C	TT	TT	CT	TT	TT	TT	TT	TT	TT	TT	TT	TT	--	TT	TT	TT	TT	TT	TT	TT	TT	CT	TT	TT	TT	TT	TT	TT	TT	TT	TT	TT	TT	TT	TT	TT	TT	TT	TT	TT	TT	TT	TT	TT	TT	TT
ctg1	2588720	T	A	TT	TT	AT	TT	TT	TT	TT	TT	TT	TT	TT	TT	--	TT	TT	TT	TT	TT	TT	TT	TT	AT	--	TT	TT	TT	TT	TT	TT	TT	TT	TT	TT	TT	TT	TT	TT	TT	TT	TT	--	TT	TT	TT	TT	TT
ctg1	2588726	C	T	TT	TT	CT	CT	CT	TT	CC	TT	TT	TT	TT	TT	--	CC	TT	TT	TT	TT	CC	CC	CC	CT	CC	TT	TT	CC	CC	CC	--	CC	TT	TT	CT	--	TT	TT	TT	TT	CT	TT	--	TT	TT	TT	TT	TT
ctg1	2589011	A	C	AA	AA	AA	--	--	AA	--	AA	AC	AA	AA	AA	AA	AA	AA	AA	AA	AA	AA	AA	AA	AA	AA	AA	AA	AA	AA	AA	AA	--	AA	--	AA	AA	AA	AA	--	AA	AA	AA	AA	AA	AA	AA	--	--
ctg1	2589013	T	A	TT	TT	TT	--	--	TT	--	TT	AT	TT	TT	TT	TT	TT	TT	TT	TT	TT	TT	TT	TT	TT	TT	TT	TT	TT	TT	TT	TT	--	TT	--	TT	TT	TT	TT	--	TT	--	TT	TT	TT	TT	TT	TT	--
ctg1	2589058	C	T	CC	CC	CC	CC	CC	CC	CC	CC	CT	CC	CC	CC	CC	CC	CC	CC	CC	CC	CC	CC	TT	CC	CC	--	TT	CC	CC	CC	CC	--	CC	--	CC	CC	CC	CC	--	CC	CC	TT	CC	CC	CC	CC	CC	CC
ctg1	2589084	C	A	CC	CC	CC	CC	CC	CC	CC	CC	AC	CC	CC	CC	CC	CC	CC	CC	CC	CC	CC	CC	AA	CC	CC	CC	AA	CC	CC	CC	CC	--	CC	--	CC	CC	CC	CC	--	CC	CC	AA	CC	CC	CC	CC	CC	CC
ctg1	2589086	G	A	GG	GG	GG	GG	GG	GG	GG	GG	AG	GG	GG	GG	GG	GG	GG	GG	GG	GG	GG	GG	AA	GG	GG	GG	AA	GG	GG	GG	GG	--	GG	--	GG	GG	GG	GG	--	GG	GG	AA	GG	GG	GG	GG	GG	GG
ctg1	2661661	C	T	--	CC	CC	CC	CC	CC	CC	--	CC	CC	--	CC	CC	CC	CC	CC	CC	CC	TT	CT	CT	CC	CT	CC	CC	TT	TT	TT	CT	CT	CC	CC	CC	CC	CC	CC	CC	CC	--	CC	CC	CC	--	CC	CC	CC
ctg1	2661678	C	T	CC	CC	CC	CC	CC	CC	CC	CC	CC	CC	CC	CC	CC	CC	CC	CC	CC	CC	CC	CC	CC	CC	CC	CC	CC	CC	CC	CC	CC	CC	CC	CC	CC	TT	CC	CC	CC	CC	CC	CC	CC	CC	CC	CC	CC	CC
ctg1	2661734	G	A	AG	AG	AG	AG	AG	AG	AG	AG	AG	AG	AG	AG	AG	AG	AG	AG	AG	AG	GG	AG	AG	AA	AG	AG	--	AG	AG	AG	AG	AG	AG	AG	AG	AG	AG	AG	AG	AG	AG	AG	AG	AG	AG	AG	AG	AG
ctg1	2661749	G	T	GG	GG	GG	GG	GG	GG	GG	GG	GG	GG	GG	GG	GG	GG	GG	GG	GG	GG	GG	GG	GG	GG	GG	GG	--	GG	GG	GG	GG	GG	GG	GG	GG	GG	GG	GG	GG	GG	GG	GG	GG	GG	GG	GG	GG	GG
ctg1	2661773	T	G	GT	GT	TT	GT	GT	TT	GT	GT	GT	GT	GT	TT	GT	GT	GT	GT	GT	GT	--	GT	GT	TT	GT	GT	--	GT	GT	GT	GT	GT	GT	GT	TT	GT	GT	GT	GT	GT	GT	GT	GT	GT	GT	GT	GT	GT
ctg1	2661776	G	A	AG	AG	AG	AG	AG	AG	AG	AG	AG	AG	AG	AG	AG	AG	AG	AG	AG	AG	--	AG	AG	AA	AG	AG	--	AG	AG	AG	AG	AG	AG	AG	AG	AG	AG	AG	AG	AG	AG	AG	AG	AG	AG	AG	AG	AG
ctg1	2661777	T	C	TT	TT	TT	TT	TT	TT	TT	TT	TT	TT	TT	TT	TT	TT	TT	TT	TT	TT	--	TT	TT	TT	TT	TT	--	TT	TT	TT	TT	TT	TT	TT	TT	TT	TT	TT	TT	TT	TT	TT	TT	TT	TT	TT	TT	TT
ctg1	2661779	C	A	CC	CC	CC	CC	CC	CC	CC	CC	CC	CC	CC	CC	CC	CC	CC	CC	CC	CC	--	CC	CC	CC	CC	CC	--	CC	CC	CC	CC	CC	CC	CC	CC	CC	CC	CC	CC	CC	CC	CC	CC	CC	CC	AC	CC	CC
ctg1	2661788	T	C	TT	TT	TT	TT	TT	TT	TT	TT	TT	TT	TT	TT	TT	TT	TT	TT	TT	TT	--	TT	TT	TT	TT	TT	--	TT	TT	TT	TT	TT	TT	TT	TT	TT	TT	TT	TT	TT	TT	TT	TT	TT	TT	TT	TT	TT
ctg1	2661790	T	A	TT	TT	TT	TT	TT	TT	TT	TT	TT	TT	TT	TT	TT	TT	TT	TT	TT	TT	--	TT	TT	TT	TT	TT	--	TT	TT	TT	TT	TT	TT	TT	TT	TT	TT	TT	TT	TT	TT	TT	TT	TT	TT	TT	TT	TT
ctg1	2661791	G	A	GG	GG	GG	GG	GG	GG	GG	GG	GG	GG	GG	GG	GG	GG	GG	GG	GG	GG	--	GG	GG	GG	GG	GG	--	GG	GG	GG	GG	GG	GG	GG	GG	GG	GG	GG	GG	GG	GG	GG	GG	GG	GG	GG	GG	GG
ctg1	2661794	T	A	TT	TT	TT	TT	TT	TT	TT	TT	TT	TT	TT	TT	TT	TT	TT	TT	TT	TT	--	TT	TT	TT	TT	TT	--	TT	TT	TT	TT	TT	TT	TT	TT	TT	TT	TT	TT	TT	TT	TT	TT	TT	TT	TT	TT	TT
ctg1	2661824	T	A	AT	AT	AT	AT	AT	AT	AT	AT	AT	AT	AT	AT	AT	AT	AT	AT	AT	AT	AA	AT	AT	TT	AT	AT	--	AT	AT	AT	AT	AT	AT	AT	TT	AT	AT	AT	AT	AT	AT	AT	AT	AT	AT	AT	AT	AT
ctg1	2661830	C	T	CT	CT	CT	CT	CT	CT	CT	CT	CT	CT	CT	CT	CT	CT	CT	CT	CT	CT	CC	CT	CT	TT	CT	CT	--	CT	CT	CT	CT	CT	CT	CT	TT	CT	CT	CT	CT	CT	CT	CT	CT	CT	CT	CT	CT	CT
ctg1	2661843	C	T	CT	CT	CT	CT	CT	CT	CT	CT	CT	CT	CC	CT	CT	CT	CT	CT	CT	--	CC	CT	CT	--	CT	CT	--	CT	CT	CT	CT	CT	CT	CT	CT	CT	CT	CT	CT	CT	CT	CT	CT	CT	CT	CT	CT	CT
ctg1	2661845	G	T	TT	TT	TT	TT	TT	TT	TT	TT	TT	TT	TT	TT	TT	TT	TT	TT	TT	--	TT	TT	TT	--	TT	TT	--	TT	TT	TT	TT	TT	TT	TT	TT	TT	TT	TT	TT	TT	TT	TT	TT	TT	TT	TT	TT	TT
ctg1	2661853	C	T	CT	CT	CT	CT	CT	CT	CT	CT	CT	CT	TT	CT	CT	CT	CT	CT	CT	--	TT	CT	CT	--	CT	CT	--	CT	CT	CT	CT	CT	CT	CT	CT	CT	CT	CT	CT	CT	CT	CT	CT	CT	CT	CT	CT	CT
ctg1	2661864	G	T	GT	GT	GT	GT	GT	GT	GT	GT	GT	GT	GG	GT	GT	GT	GT	GT	GT	--	GG	GT	GT	--	GT	GT	--	GT	GT	GT	GT	GT	GT	GT	GT	GT	GT	GT	GT	GT	GT	GT	GT	GT	GT	GT	GT	GT
ctg1	2661865	C	T	CT	CT	CT	CT	CT	CT	CT	CT	CT	CT	CC	CT	CT	CT	CT	CT	CT	--	CC	CT	CT	--	CT	CT	--	CT	CT	CT	CT	CT	CT	CT	CT	CT	CT	CT	CT	CT	CT	CT	CT	CT	CT	CT	CT	CT
ctg1	2661887	T	C	CC	CC	CC	CC	CC	CC	CC	CC	CC	CC	--	CC	CC	CC	CC	CC	CC	--	CC	CC	CC	--	CC	CC	--	CC	CC	CC	CC	CC	CC	CC	CC	CC	CC	CC	CC	CC	CC	CC	CC	CC	CC	CC	CC	CC
ctg1	2661895	G	T	GG	GG	GG	GG	GG	GG	GG	GG	GG	GG	--	GG	GG	GG	GT	GG	GG	--	GG	GG	GG	--	GG	GG	--	GG	GG	GG	GG	GG	GG	GG	GG	GG	GG	GG	GG	GG	GG	GG	GG	GG	GG	GG	GG	GG
ctg1	2661903	T	C	TT	CT	TT	TT	TT	TT	TT	TT	TT	TT	--	TT	TT	TT	TT	TT	TT	--	TT	TT	TT	--	TT	TT	--	TT	TT	TT	TT	TT	TT	TT	TT	TT	TT	TT	TT	TT	TT	TT	TT	TT	TT	TT	TT	TT
ctg1	2661904	C	A	CC	CC	CC	CC	CC	CC	CC	CC	CC	CC	--	CC	CC	CC	CC	CC	CC	--	CC	CC	AC	--	CC	AC	--	CC	CC	AC	AC	AC	AC	AC	CC	CC	CC	CC	CC	CC	CC	CC	CC	CC	CC	CC	CC	AC
ctg1	2661905	C	T	CT	CT	CT	CT	CT	CT	CT	CT	CT	CT	--	CT	CT	CT	CT	CT	CT	--	CC	CT	CT	--	CT	CT	--	CT	CT	CT	CT	CT	CT	CT	TT	CT	CT	CT	CT	CT	CT	CT	CT	CT	CT	CT	CT	CT
ctg1	2661915	A	G	AA	AA	AA	AA	AA	AA	AA	AA	AA	AA	AA	AA	AA	AA	AA	AA	AA	AA	AA	AA	AA	--	AA	AA	--	AA	AA	AA	AA	AA	AA	AA	AA	AG	AA	AA	AA	AA	AA	AA	AA	AA	AA	AA	AA	AA
ctg1	2661922	G	T	GG	GG	GG	GG	GG	GG	GG	GG	GG	GG	GG	GG	GG	GG	GG	GG	GG	GG	GG	GG	GG	--	GG	GG	--	GG	GG	GG	GG	GG	GG	GG	GG	GG	GG	GG	GG	GG	GG	GG	GG	GG	GG	GG	GG	GG
ctg1	2661939	A	G	GG	GG	GG	GG	GG	GG	GG	GG	GG	GG	--	GG	GG	GG	GG	GG	GG	--	GG	GG	GG	--	GG	GG	--	GG	GG	GG	GG	GG	GG	GG	GG	GG	GG	GG	GG	GG	GG	GG	GG	GG	GG	GG	GG	GG
ctg1	2661940	A	G	GG	GG	GG	GG	GG	GG	GG	GG	GG	GG	--	GG	GG	GG	GG	GG	GG	--	GG	GG	GG	--	GG	GG	--	GG	GG	GG	GG	GG	GG	GG	GG	GG	GG	GG	GG	GG	GG	GG	GG	GG	GG	GG	GG	GG
ctg1	2692859	G	A	GG	GG	GG	GG	GG	GG	--	GG	GG	GG	GG	GG	GG	GG	GG	GG	GG	GG	GG	GG	GG	GG	GG	GG	GG	GG	GG	GG	GG	GG	GG	GG	GG	GG	--	--	GG	GG	GG	GG	GG	GG	GG	GG	GG	GG
ctg1	2692865	C	G	CC	CC	CC	CC	CC	CC	--	CC	CC	CC	CC	CC	CC	CC	CC	CC	CC	CC	CC	CC	CC	CC	CC	CC	CC	CC	CC	CC	CC	CC	CC	CC	CC	CC	--	--	CC	CC	CC	CC	CC	CC	CC	CC	CC	CC
ctg1	2693055	G	A	GG	GG	GG	GG	GG	GG	--	GG	GG	GG	GG	GG	GG	GG	GG	GG	GG	GG	GG	GG	GG	GG	GG	GG	GG	GG	GG	GG	GG	GG	GG	GG	GG	GG	--	--	GG	GG	GG	GG	GG	GG	GG	GG	GG	GG
ctg1	2693094	G	A	AA	AA	AA	AA	AA	AA	--	AA	AA	AA	AA	AA	--	AA	AA	AA	AA	AA	AA	AA	AA	AA	AA	AA	AA	AA	AA	AA	AA	AA	AA	AA	AA	AA	--	--	AA	AA	AA	AA	AA	AA	AA	AA	AA	AA
ctg1	2693112	C	T	CC	CC	CC	CC	CC	CC	--	CC	CC	CC	CC	CC	CC	CC	CC	CC	CC	CC	CC	CC	CC	CC	CC	CC	CC	TT	CC	CT	CC	CT	CT	CC	CC	CC	--	--	CC	CC	CC	CC	CC	CC	CC	CC	CC	CC
ctg1	2693122	T	C	TT	TT	TT	TT	TT	TT	--	TT	TT	TT	TT	TT	TT	TT	TT	TT	TT	TT	TT	TT	TT	TT	TT	TT	CT	TT	TT	TT	TT	TT	TT	TT	TT	TT	--	--	TT	TT	TT	TT	TT	TT	TT	TT	TT	TT
ctg1	2693126	A	G	AA	AA	AA	AA	AA	AA	--	AA	AA	AA	AA	AA	AA	AA	AA	AA	AA	AA	AA	AA	AA	AA	AA	AA	AA	AA	AA	AA	AA	AA	AA	AA	AA	AA	--	--	AA	AA	AA	AA	AA	AA	AA	AA	AA	AA
ctg1	2693140	C	A	CC	CC	CC	CC	CC	CC	--	CC	CC	CC	CC	CC	CC	CC	CC	CC	CC	CC	CC	CC	CC	CC	CC	CC	CC	CC	CC	CC	CC	CC	CC	CC	CC	CC	--	--	CC	AC	CC	CC	CC	CC	CC	CC	CC	CC
ctg1	2693168	G	A	GG	GG	GG	GG	GG	GG	--	GG	GG	GG	GG	GG	GG	GG	GG	GG	GG	GG	GG	GG	GG	GG	GG	GG	GG	GG	GG	GG	GG	GG	GG	GG	GG	GG	--	--	GG	GG	GG	GG	GG	GG	GG	GG	GG	GG
ctg1	2693175	T	A	AA	AA	AA	AA	--	AA	--	AA	AA	AA	AA	AA	AA	AA	AA	AA	AA	AA	AA	AA	AA	AA	AA	AA	AA	AA	AA	AA	AA	AA	AA	AA	AA	AA	--	--	AA	AA	AA	AA	AA	AA	AA	AA	AA	AA
ctg1	2693185	A	T	AA	AA	AA	AA	AA	AA	--	AA	AA	AA	AA	AA	AA	AA	AA	AA	AA	AA	AA	AA	AA	AA	AA	AA	AA	AA	AA	AA	AA	AA	AA	AA	AA	AA	--	--	AA	AA	AA	AA	AA	AA	AA	AA	AA	AA
ctg1	2716610	G	T	GT	GT	GT	GT	GT	GT	GG	GG	GG	GG	GG	GG	GT	GG	GT	GT	GT	GT	GG	GT	GG	GT	GT	GT	GT	GT	GG	GT	GT	GT	GT	GT	GG	GT	GT	GT	GT	GT	GT	GG	GG	GT	GT	GT	GT	GG
ctg1	2716614	A	C	CC	CC	CC	CC	CC	CC	CC	CC	CC	CC	CC	CC	CC	CC	CC	CC	CC	CC	CC	CC	CC	CC	CC	CC	CC	CC	CC	CC	CC	CC	CC	CC	CC	CC	CC	CC	CC	CC	CC	CC	CC	CC	CC	CC	CC	CC
ctg1	2716637	T	G	GG	GG	GG	GG	GG	GG	GG	GG	GG	GG	GG	GG	GG	GG	GG	GG	GG	GG	GG	GG	GG	GG	GG	GG	GG	GG	GG	GG	GG	GG	GG	GG	GG	GG	GG	GG	GG	GG	GG	GG	GG	GG	GG	GG	GG	GG
ctg1	2716655	C	T	CT	CT	CT	CT	CT	CT	TT	CT	CT	TT	TT	TT	CT	CT	CT	CT	CT	CT	CT	CT	TT	CT	CT	CT	CT	CT	CT	CT	CT	CT	CT	CT	TT	CT	CT	CT	CT	CT	CT	TT	TT	CT	CT	CT	CT	CT
ctg1	2716659	G	A	AG	AG	AG	AG	AG	AG	GG	AG	AG	GG	GG	GG	AG	AG	AG	AG	AG	AG	AG	AG	GG	AG	AG	AG	AG	AG	AG	AG	AG	AG	AG	AG	GG	AG	AG	AG	AG	AG	AG	GG	GG	AG	AG	AG	AG	AG
ctg1	2716668	G	T	GT	GT	GT	GT	GT	GT	GG	GT	GT	GG	GG	GG	GT	GT	GT	GT	GT	GT	GT	GT	GG	GT	GT	GT	GT	GT	GT	GT	GT	GT	GT	GT	GG	GT	GT	GT	GT	GT	GT	GG	GG	GT	GT	GT	GT	GT
ctg1	2716669	G	A	AG	AG	AG	AG	AG	AG	GG	AG	AG	GG	GG	GG	AG	AG	AG	AG	AG	AG	GG	GG	GG	AG	GG	GG	GG	GG	GG	GG	GG	GG	GG	GG	GG	GG	AG	AG	GG	AG	AG	GG	GG	AG	AG	AG	AG	GG
ctg1	2716672	C	A	AC	AC	AC	AC	AC	AC	CC	AC	AC	CC	CC	CC	AC	AC	AC	AC	AC	AC	AC	AC	CC	AC	AC	AC	AC	AC	AC	AC	AC	AC	AC	AC	CC	AC	AC	AC	AC	AC	AC	CC	CC	AC	AC	AC	AC	AC
ctg1	2716678	G	T	TT	TT	TT	TT	TT	TT	TT	TT	TT	TT	TT	TT	TT	TT	TT	TT	TT	TT	TT	TT	TT	TT	TT	TT	TT	TT	TT	TT	TT	TT	TT	TT	TT	TT	TT	TT	TT	TT	TT	TT	TT	TT	TT	TT	TT	TT
ctg1	2716681	C	A	CC	CC	CC	CC	CC	CC	CC	CC	CC	CC	CC	CC	CC	CC	CC	CC	CC	CC	CC	CC	CC	CC	CC	CC	CC	CC	CC	CC	CC	CC	CC	CC	CC	CC	CC	CC	CC	CC	CC	CC	CC	CC	CC	CC	CC	CC
ctg1	2716685	A	G	AA	AG	AA	AA	AG	AA	AG	AA	AA	AA	AA	AA	AA	AA	AA	AA	AA	AA	AA	AA	AA	AA	AA	AA	AA	AA	AA	AA	AA	AA	AA	AA	AG	AA	AA	AA	AA	AA	AA	AA	AA	AA	AA	AA	AA	AA
ctg1	2716754	T	C	TT	TT	TT	TT	CT	TT	TT	TT	--	--	CT	CT	TT	TT	TT	TT	TT	TT	--	TT	--	TT	TT	TT	CT	TT	CT	TT	CT	TT	TT	TT	CT	TT	TT	CT	TT	TT	TT	TT	--	TT	CT	TT	TT	TT
ctg1	2716765	A	T	AA	AT	AA	AA	AA	AA	AA	AA	--	--	AA	AA	AA	AA	AA	AA	AA	AA	--	AA	--	AA	AA	AA	AA	AA	AA	AA	AA	AA	AA	AA	AA	AA	AA	AA	AA	AA	AA	AA	--	AA	AA	AA	AA	AA
ctg1	2716793	T	C	TT	TT	TT	TT	TT	TT	TT	TT	--	--	TT	TT	TT	TT	TT	TT	TT	TT	--	TT	--	TT	TT	TT	TT	TT	TT	TT	TT	TT	TT	TT	TT	TT	CT	TT	TT	TT	TT	TT	--	TT	TT	TT	TT	TT
ctg1	2716846	G	A	AA	AA	AA	AA	AG	AA	AA	AA	--	--	AG	AG	AA	AA	AA	AA	AA	AA	--	AA	--	AA	AA	AA	AG	AA	AG	AA	AG	AA	AA	AG	AG	AA	AG	AG	AA	AA	AA	AA	--	AA	AG	AA	AA	AA
ctg1	2716849	A	T	TT	TT	TT	TT	TT	TT	TT	TT	--	--	TT	TT	TT	TT	TT	TT	TT	TT	--	TT	--	TT	TT	TT	TT	TT	TT	TT	TT	TT	TT	TT	TT	TT	TT	TT	TT	TT	TT	TT	--	TT	TT	TT	TT	TT
ctg1	2716854	A	G	AA	AA	AA	AA	AA	AA	AA	AA	--	--	AA	AA	AA	AA	AA	AA	AA	AA	--	AA	--	AA	AA	AA	AA	AA	AA	AA	AA	AA	AA	AA	AA	AA	AA	AA	AA	AA	AA	AA	--	AA	AA	AA	AA	AG
ctg1	2716863	A	G	GG	GG	GG	GG	GG	GG	GG	GG	--	--	GG	GG	GG	GG	GG	GG	GG	GG	--	GG	--	GG	GG	GG	GG	GG	GG	GG	GG	GG	GG	GG	GG	GG	GG	GG	GG	GG	GG	GG	--	GG	GG	GG	GG	GG
ctg1	2716867	G	A	AA	AA	AA	AA	AG	AA	AA	AA	--	--	AG	AG	AA	AA	AA	AA	AA	AA	--	AA	--	AA	AA	AA	AG	AA	AG	AA	AG	AA	AA	AG	AG	AA	AG	AG	AA	AA	AA	AA	--	AA	AG	AA	AA	AA
ctg1	2827410	A	G	AA	AA	AA	AA	AA	AA	AA	AA	AA	AA	AA	AA	AA	AA	AA	AA	AA	AA	AA	AA	AA	AA	AA	AA	AA	AA	AA	AA	AA	AA	AA	AA	AA	AA	AA	AA	--	AA	AA	AG	AA	AA	AA	AA	AA	AA
ctg1	2881645	T	G	GG	GG	GG	GG	GG	GG	GG	GG	GG	GG	GG	GG	GG	GG	GG	GG	GG	GG	GG	GT	GG	GG	GG	GG	GG	GT	GT	GG	GT	GG	GG	GT	GG	GG	GG	GG	GG	GG	GG	--	GG	GG	GG	GG	GG	GG
ctg1	2881660	C	T	TT	TT	TT	TT	TT	TT	TT	TT	TT	TT	TT	TT	TT	TT	TT	TT	TT	TT	TT	TT	TT	TT	TT	TT	TT	TT	TT	TT	TT	TT	TT	TT	TT	TT	TT	TT	TT	TT	TT	--	TT	TT	TT	TT	TT	TT
ctg1	2881725	G	A	GG	GG	GG	GG	GG	GG	GG	GG	GG	GG	GG	GG	AG	GG	GG	GG	GG	GG	GG	GG	GG	GG	GG	GG	GG	GG	GG	GG	GG	GG	GG	GG	GG	GG	GG	GG	GG	GG	GG	GG	GG	AA	GG	GG	GG	AG
ctg1	2881745	T	C	TT	TT	TT	TT	TT	TT	TT	TT	TT	TT	TT	TT	TT	TT	TT	TT	TT	TT	CC	CT	CC	TT	CC	CC	CC	CT	CT	CC	CT	CC	CC	CT	TT	CT	TT	TT	TT	TT	TT	TT	TT	TT	TT	TT	TT	TT
ctg1	2881749	T	C	TT	CT	TT	TT	TT	TT	TT	TT	TT	TT	TT	TT	TT	TT	TT	TT	TT	TT	TT	TT	TT	TT	TT	TT	TT	TT	TT	TT	TT	TT	TT	TT	TT	TT	TT	TT	TT	TT	TT	TT	TT	TT	TT	TT	TT	TT
ctg1	2881940	G	A	AA	AA	AA	AA	AA	AA	AA	AA	AA	AA	AA	AA	AA	AA	AA	AA	AA	AA	AA	AG	AA	AA	AA	AA	AA	AA	AG	AA	AA	AA	AA	AG	AA	AA	AA	AA	AA	AA	AA	AA	AA	AA	AA	AA	AA	AA
ctg1	2881968	A	T	TT	TT	TT	TT	TT	TT	TT	TT	TT	TT	TT	TT	TT	TT	TT	TT	TT	TT	TT	TT	TT	TT	TT	TT	TT	TT	TT	TT	TT	TT	TT	TT	TT	TT	TT	TT	TT	TT	TT	TT	TT	TT	TT	TT	TT	TT
ctg1	2882001	G	A	AA	AA	AA	AA	AA	AA	AA	AA	AA	AA	AA	AA	AA	AA	AA	AA	AA	AA	AA	AG	AA	AA	AA	AA	AA	AA	AG	AA	AA	AA	AA	AG	AA	AA	AA	AA	AA	AA	AA	AA	AA	AA	AA	AA	AA	AA
ctg1	2882011	G	T	GG	GG	GG	GG	GG	GG	GG	GG	GG	GG	GG	GG	GG	GG	GG	GG	GG	GG	GG	GG	GG	GG	GG	GG	GG	GG	GG	GG	GG	GG	GG	GG	GG	GT	GG	GG	GG	GG	GG	GG	GG	GG	GG	GG	GG	GG
ctg1	2882018	C	G	GG	GG	GG	GG	GG	GG	GG	GG	GG	GG	GG	GG	GG	GG	GG	GG	GG	GG	GG	CG	GG	GG	GG	GG	GG	CG	CG	GG	GG	GG	GG	CG	GG	GG	GG	GG	GG	GG	GG	GG	GG	GG	GG	GG	GG	GG
ctg1	2882019	A	G	GG	GG	GG	GG	GG	GG	GG	GG	GG	GG	GG	GG	GG	GG	GG	GG	GG	GG	GG	AG	GG	GG	GG	GG	GG	AG	AG	GG	GG	GG	GG	AG	GG	GG	GG	GG	GG	GG	GG	GG	GG	GG	GG	GG	GG	GG
ctg1	2882026	G	T	GG	GG	GG	GG	GG	GG	GG	GG	GG	GG	GG	GG	GG	GG	GG	GG	GG	GG	GG	GT	GG	GG	GG	GG	GG	GG	GT	GG	GG	GG	GG	GT	GG	GG	GG	GG	GG	GG	GG	GG	GG	GG	GG	GG	GG	GG
ctg1	2882038	A	T	TT	TT	TT	TT	TT	TT	TT	TT	TT	TT	TT	TT	TT	TT	TT	TT	TT	TT	TT	AT	TT	TT	TT	TT	TT	TT	AT	TT	TT	TT	TT	AT	TT	TT	TT	TT	TT	TT	TT	TT	TT	TT	TT	TT	TT	TT
ctg1	2923177	A	T	AA	AA	AA	AA	AA	AA	AA	--	AA	AA	AA	AA	--	AA	AA	AA	AA	AA	AA	AA	AA	AA	AA	AA	AA	AA	AA	AA	AA	AA	AA	AA	AA	AA	AA	AA	AA	AA	AA	AA	AA	AA	AA	AA	AA	AA
ctg1	2923183	C	T	CC	CC	CC	CC	CC	CC	CC	--	CC	CC	CC	CC	--	CC	CC	CC	CC	CC	CC	CC	CC	CC	CC	CC	CC	CC	CT	CC	CC	CC	CC	CC	CC	CC	CC	CC	CC	CC	CC	CC	CC	CC	CC	CC	CC	CC
ctg1	2923194	C	G	CC	CC	CC	CC	CC	CC	CC	--	CC	CC	CC	CC	--	CC	CC	CC	CC	CC	CC	CC	CC	CC	CC	CC	CC	CC	CC	CC	CC	CC	CC	CC	CC	CC	CC	CC	CC	CC	CC	CC	CC	CC	CC	CC	CC	CC
ctg1	2923231	G	T	GG	GG	GG	GG	GG	GG	GG	--	GG	GG	GG	GG	--	GG	GG	GG	GG	GG	GG	GG	TT	GG	GT	GT	GG	GG	GT	GG	GT	GG	GG	GG	GG	GG	GG	GG	GG	GG	GG	GG	GG	GG	GG	GG	GG	GG
ctg1	2923407	C	T	TT	TT	TT	TT	TT	TT	TT	--	TT	TT	--	TT	--	TT	TT	TT	TT	TT	TT	TT	TT	TT	TT	TT	TT	TT	TT	TT	TT	TT	TT	TT	TT	TT	TT	TT	TT	TT	TT	TT	TT	TT	TT	TT	TT	TT
ctg1	2923418	T	A	TT	TT	TT	TT	TT	TT	TT	--	TT	TT	--	TT	--	TT	TT	AT	TT	TT	TT	TT	TT	TT	TT	TT	TT	TT	TT	TT	TT	TT	TT	TT	TT	TT	TT	TT	TT	TT	TT	TT	TT	TT	TT	TT	TT	TT
ctg1	2923446	A	G	GG	GG	GG	GG	GG	GG	GG	--	GG	GG	--	GG	--	GG	GG	GG	GG	GG	GG	GG	GG	GG	GG	GG	GG	GG	GG	GG	GG	GG	GG	GG	GG	GG	GG	GG	GG	GG	GG	GG	GG	GG	GG	GG	GG	GG
ctg1	2923475	A	G	GG	GG	GG	GG	GG	GG	GG	--	GG	GG	--	GG	--	GG	GG	GG	GG	GG	GG	GG	AG	GG	AG	GG	GG	GG	AG	GG	GG	GG	GG	GG	GG	GG	GG	GG	GG	GG	GG	GG	GG	GG	GG	GG	GG	GG
ctg1	2923477	A	T	AA	AA	AA	AA	AA	AA	AA	--	AA	AA	--	AA	--	AA	AA	AA	AA	AA	AT	TT	AT	AA	AT	AA	TT	AA	AT	AT	AA	TT	TT	AT	AA	AT	AA	AA	AA	AA	AA	AA	AA	AA	AA	AA	AA	AA
ctg1	2923479	T	G	GG	GG	GG	GG	GG	GG	GG	--	GG	GG	--	GG	--	GG	GG	GG	GG	GG	GG	GG	GG	GG	GG	GG	GG	GG	GG	GG	GG	GG	GG	GG	GG	GG	GG	GG	GG	GG	GG	GG	GG	GG	GG	GG	GG	GG
ctg1	2923496	C	T	TT	TT	TT	TT	TT	TT	TT	--	TT	TT	--	TT	--	TT	TT	TT	TT	TT	TT	TT	TT	TT	TT	TT	TT	TT	TT	TT	TT	TT	TT	TT	TT	TT	TT	TT	TT	TT	TT	TT	TT	TT	TT	TT	TT	TT
ctg1	2923508	G	A	GG	GG	GG	GG	GG	GG	GG	--	GG	GG	--	GG	--	GG	GG	GG	GG	GG	GG	GG	GG	GG	GG	GG	GG	GG	GG	GG	GG	GG	GG	GG	GG	GG	GG	GG	GG	GG	GG	GG	GG	GG	GG	GG	GG	GG
ctg1	2923519	G	A	AA	AA	AA	AA	AA	AA	AA	--	AA	AA	--	AA	--	AA	AA	AA	AA	AA	AA	AA	AA	AA	AA	AA	AA	AA	AA	AA	AA	AA	AA	AA	AA	AA	AA	AA	AA	AA	AA	AA	AA	AA	AA	AA	AA	AA
ctg1	2923525	T	A	AA	AA	AA	AA	AA	AA	AA	--	AA	AA	--	AA	--	AA	AA	AA	AA	AA	AA	AA	AA	AA	AA	AA	AA	AA	AA	AA	AA	AA	AA	AA	AA	AA	AA	AA	AA	AA	AA	AA	AA	AA	AA	AA	AA	AA
ctg1	2941270	G	T	TT	TT	--	TT	TT	TT	TT	TT	TT	TT	TT	TT	TT	TT	--	TT	TT	TT	TT	TT	TT	TT	TT	TT	TT	TT	TT	TT	TT	TT	--	TT	TT	TT	TT	TT	TT	TT	TT	TT	TT	TT	TT	TT	TT	TT
ctg1	2941285	T	C	TT	TT	TT	TT	TT	TT	CT	TT	TT	TT	TT	TT	TT	TT	--	TT	TT	TT	TT	TT	TT	TT	TT	TT	TT	TT	TT	TT	TT	TT	--	TT	TT	TT	TT	TT	TT	TT	TT	TT	TT	TT	TT	TT	TT	TT
ctg1	2941314	C	T	CC	CC	CC	CC	CC	CC	CC	CC	CC	CC	CC	CC	CC	CC	--	CC	CC	CC	CC	CC	CC	CC	CC	CC	CC	CC	CC	CC	CC	CC	--	CC	CC	CC	CC	CC	CC	CT	CC	CC	CC	CC	CC	CC	CC	CC
ctg1	2941317	C	T	CC	CC	CC	CC	CC	CC	CC	CC	CC	CC	CC	CC	CC	CC	--	CC	CC	CC	CC	CC	CC	CC	CC	CC	CC	CC	CC	CC	CC	CC	--	CC	CC	CC	CC	CC	CC	CC	CC	CC	CC	CC	CC	CC	CC	CC
ctg1	2941335	C	T	CC	CC	CC	CC	CC	CC	CC	CC	CC	CC	CC	CC	CC	CC	--	CC	CC	CC	CC	CC	CC	CC	CC	CC	CC	CC	CC	CC	CC	CC	--	CC	CC	CC	CC	CC	CC	CC	CC	CC	CC	CC	CC	CC	CC	CC
ctg1	2941348	G	T	GG	GT	GG	GT	GG	GG	GG	GG	GG	GG	GG	GG	GG	GT	--	GG	GG	GG	GG	GG	GG	GG	GG	GG	GG	GG	GG	GG	GG	GG	--	GG	GG	GG	GG	GG	GG	GG	GG	GG	GG	GG	GG	GG	GG	GT
ctg1	2941355	A	T	TT	AT	AT	AT	TT	AT	AT	AT	AT	AT	TT	AT	TT	AT	--	TT	TT	TT	AA	AA	AA	TT	AA	AA	AA	AA	AA	AA	AA	AA	--	AA	TT	AA	AT	AT	AT	AT	TT	AT	TT	TT	TT	TT	TT	AT
ctg1	2941366	G	A	AA	AA	AA	AA	AA	AA	AA	AA	AA	AA	AA	AA	AA	AA	--	AA	AA	AA	AA	AA	AA	AA	AA	AA	AA	AA	AA	AA	AA	AA	--	AA	AA	AA	AA	AA	AA	AA	AA	AA	AA	AA	AA	AA	AA	AA
ctg1	2941380	A	T	TT	TT	TT	TT	TT	TT	TT	TT	TT	TT	TT	TT	TT	TT	--	TT	TT	TT	TT	TT	TT	TT	TT	TT	TT	TT	TT	TT	TT	TT	--	TT	TT	TT	TT	TT	TT	TT	TT	TT	TT	TT	TT	TT	TT	TT
ctg1	2941382	C	A	CC	AC	AC	CC	CC	AC	AC	AC	AC	AC	CC	AC	CC	AC	--	CC	CC	CC	AA	AA	AA	CC	AA	AA	AA	AA	AA	AA	AA	AA	--	AA	CC	AA	AC	AC	AC	AC	CC	AC	CC	CC	CC	CC	CC	CC
ctg1	2954751	T	C	TT	TT	TT	TT	TT	TT	TT	TT	TT	TT	TT	TT	TT	TT	TT	TT	TT	TT	TT	TT	TT	TT	TT	TT	TT	--	TT	TT	TT	TT	TT	TT	TT	TT	TT	TT	TT	TT	CT	TT	--	TT	TT	TT	TT	TT
ctg1	2954774	C	T	TT	TT	TT	TT	TT	TT	TT	TT	TT	TT	TT	TT	TT	TT	CT	TT	TT	TT	TT	TT	TT	TT	TT	TT	TT	--	TT	TT	TT	TT	TT	TT	TT	TT	TT	TT	TT	TT	TT	TT	--	TT	TT	TT	TT	TT
ctg1	2954792	A	G	AG	AA	AA	AA	AA	AA	AA	AA	AA	AA	AA	AA	AA	AA	AA	AA	AA	AA	AA	AA	AA	AA	AA	AA	AA	--	AA	AA	AA	AA	AA	AA	AA	AA	AA	AA	AA	AA	AA	AA	--	AA	AA	AA	AA	AA
ctg1	2954930	G	A	AA	AA	AA	AA	AA	AA	AA	AA	AA	AA	AA	AA	AA	AA	AA	AA	AA	AA	AA	AA	AA	AA	AA	AA	AG	--	AA	AA	AA	AA	AA	AA	AA	AA	AA	AA	AA	AA	AA	AA	--	AA	AA	AA	AA	AA
ctg1	2954936	G	T	GG	GG	GG	GG	GG	GG	GG	GG	GG	GG	GG	GG	GG	GG	GG	GG	GG	GG	GG	GG	GG	GG	GG	GG	GG	--	GG	GG	GG	GG	GG	GG	GG	GG	GG	GG	GG	GG	GG	GG	--	GG	GG	GG	GT	GG
ctg1	3005611	T	C	--	TT	TT	TT	TT	TT	TT	--	TT	TT	TT	TT	TT	TT	--	TT	TT	TT	TT	TT	TT	TT	TT	TT	TT	TT	TT	TT	TT	TT	TT	TT	--	TT	--	TT	TT	--	TT	TT	TT	TT	--	TT	TT	TT
ctg1	3009109	A	G	GG	GG	GG	GG	GG	--	GG	GG	GG	GG	GG	GG	GG	GG	--	GG	GG	GG	GG	GG	GG	--	GG	GG	GG	GG	GG	GG	GG	GG	GG	GG	GG	GG	GG	GG	GG	GG	--	GG	--	GG	GG	GG	GG	GG
ctg1	3009150	A	G	GG	GG	GG	GG	GG	GG	GG	GG	GG	GG	GG	GG	GG	GG	GG	GG	GG	GG	GG	GG	GG	GG	GG	GG	GG	GG	GG	GG	GG	GG	GG	GG	GG	GG	GG	GG	GG	GG	GG	GG	--	GG	GG	GG	GG	GG
ctg1	3009156	T	G	TT	TT	TT	TT	TT	TT	TT	TT	TT	TT	TT	TT	TT	TT	TT	TT	TT	TT	TT	TT	TT	TT	TT	TT	TT	TT	TT	TT	TT	TT	TT	TT	TT	TT	TT	TT	TT	TT	TT	TT	--	TT	TT	TT	TT	TT
ctg1	3009158	C	T	CC	CC	CC	CC	CC	CC	CC	CC	CC	CC	CC	CC	CC	CC	CC	CC	CC	CC	CC	CC	CC	CC	CC	CC	CC	CC	CC	CC	CC	CC	CC	CC	CC	CC	CC	CC	CC	CC	CC	CC	--	CC	CC	CC	CC	CC
ctg1	3009179	G	A	AG	AG	AG	AG	AG	GG	AG	AG	AG	AG	AG	AG	AG	AG	AG	AG	AG	AG	AG	AG	GG	AG	GG	AG	GG	GG	AG	AG	AG	AG	AG	GG	AG	AG	AG	AG	AG	AG	AG	AG	--	AG	AG	AG	AG	AG
ctg1	3009230	C	G	CC	CC	CC	CC	CC	CC	CC	CC	CC	CC	CC	CC	CC	CC	CC	CC	CC	CC	CG	CG	CG	CC	CG	CG	GG	CG	CG	CG	CG	CG	CG	CG	CC	CG	CC	CC	CC	CC	CC	CC	--	CC	CC	CC	CC	CC
ctg1	3009267	T	A	AT	TT	AT	AT	AT	AT	AT	AA	AA	AA	AT	TT	AT	AT	AT	AT	AT	AA	--	AA	AA	TT	AA	AA	AA	AA	AT	AA	TT	AT	AT	AT	AA	AA	AT	AT	AT	AT	AT	AT	--	AT	AT	AA	AT	AT
ctg1	3009289	C	A	CC	CC	CC	CC	CC	CC	CC	CC	CC	CC	CC	CC	CC	CC	CC	CC	CC	CC	--	CC	CC	CC	CC	CC	CC	CC	CC	CC	CC	CC	CC	CC	CC	CC	CC	CC	CC	CC	CC	CC	--	CC	CC	CC	CC	CC
ctg1	3009292	A	G	AA	AA	AA	AA	AA	AA	AA	AA	AA	AG	AA	AA	AA	AA	AA	AA	AA	AA	--	AA	AA	AA	AA	AA	AA	AA	AA	AA	AA	AA	AA	AA	AA	AA	AA	AA	AA	AA	AA	AA	--	AA	AA	AA	AA	AA
ctg1	3009297	A	G	AG	AG	AG	AG	AG	AG	AG	AA	AA	AA	AG	GG	AG	AG	AG	AG	AG	AA	--	AA	AA	AG	AA	AA	AA	AA	--	AA	GG	AA	AG	AA	AA	AA	AG	AG	AG	AG	AG	AG	--	AG	AG	AA	AG	AG
ctg1	3009323	C	T	CT	CT	CT	CT	CT	CT	CT	CT	CC	CC	CT	CT	CT	CT	CT	CT	CT	CT	--	CC	CC	CT	CC	CC	CC	CC	CT	CT	TT	CT	CT	CT	CT	CC	CT	CT	CT	CT	CT	CT	--	CT	CT	CT	CT	CT
ctg1	3009355	T	C	TT	TT	TT	TT	TT	TT	TT	TT	TT	TT	TT	TT	TT	TT	TT	TT	TT	TT	TT	TT	TT	TT	TT	TT	TT	TT	TT	TT	TT	TT	TT	TT	TT	TT	TT	TT	TT	TT	TT	TT	--	TT	TT	TT	TT	TT
ctg1	3009367	A	T	AA	AA	AA	AA	AA	AA	AA	AA	AA	AA	AA	AA	AA	AA	AA	AA	AA	AA	AA	AA	AA	AA	AA	AA	AA	AT	AA	AA	AA	AA	AA	AA	AA	AA	AA	AA	AA	AA	AA	AA	--	AA	AA	AA	AA	AA
ctg1	3009371	G	T	GT	GT	GT	GT	GT	GT	GT	GT	TT	TT	GT	GT	GT	GT	GT	GT	GT	GT	--	TT	TT	GT	TT	TT	TT	TT	GT	GT	GG	GT	GT	GT	GT	TT	GT	GT	GT	GT	GT	GT	--	GT	GT	GT	GT	GT
ctg1	3009375	A	G	AA	AA	AA	AA	AA	AA	AA	AA	AA	AA	AA	AA	AA	AA	AA	AA	AA	AA	AA	AA	AA	AA	AA	AA	AA	AA	AA	AA	AA	AA	AA	AA	AA	AA	AA	AA	AA	AA	AA	AA	--	AA	AA	AA	AA	AA
ctg1	3009379	A	G	AG	AG	AG	AG	AG	AG	AG	AG	AA	AA	AG	AG	AG	AG	AG	AG	AG	AG	--	AA	AA	AG	AA	AA	AA	AA	AG	AG	GG	AG	AG	AG	AG	AA	AG	AG	AG	AG	AG	AG	--	AG	AG	AG	AG	AG
ctg1	3009381	G	A	AA	AA	AA	AA	AA	AA	AA	AA	AA	AA	AA	AA	AA	AA	AA	AA	AA	AA	--	AA	AA	AA	AA	AA	AA	AA	AA	AA	AA	AA	AA	AA	AA	AA	AA	AA	AA	AA	AA	AA	--	AA	AA	AA	AA	AA
ctg1	3009382	C	T	CC	CC	CC	CC	CC	CC	CC	CC	CC	CC	CC	CC	CC	CC	CC	CC	CC	CC	CC	CC	CC	CC	CC	CC	CC	CC	CC	CC	CC	CC	CC	CC	CC	CC	CC	CC	CC	CC	CC	CC	--	CC	CC	CC	CC	CC
ctg1	3078595	C	A	CC	--	CC	--	CC	CC	CC	CC	CC	CC	CC	CC	CC	--	CC	CC	CC	CC	CC	CC	CC	CC	CC	CC	CC	CC	CC	CC	CC	CC	CC	CC	CC	CC	--	CC	CC	CC	CC	CC	CC	CC	--	CC	CC	CC
ctg1	3078597	A	T	AA	--	AA	--	AA	AA	AA	AA	AA	AA	AA	AA	AA	--	AA	AA	AA	AA	AA	AA	AA	AA	AA	AA	AA	AA	AA	AA	AA	AA	AA	AA	AA	AA	--	AA	AA	AA	AA	AA	AA	AA	--	AA	AA	AA
ctg1	3078620	A	C	AA	--	AA	--	AA	AA	AA	AA	AA	AA	AA	AA	AA	--	AA	AA	AA	AA	AA	AA	AA	AA	AA	AA	AA	AA	AA	AA	AA	AA	AA	AA	AA	AA	--	AA	AA	AA	AA	AA	AA	AA	--	AA	AA	AA
ctg1	3078641	T	C	TT	--	TT	--	TT	TT	TT	TT	TT	TT	TT	TT	TT	--	TT	TT	TT	TT	TT	TT	TT	TT	TT	TT	TT	TT	TT	TT	TT	TT	TT	TT	TT	TT	--	TT	TT	TT	TT	TT	TT	TT	--	TT	TT	TT
ctg1	3078872	T	C	TT	--	TT	--	TT	TT	TT	TT	TT	TT	TT	TT	TT	--	TT	TT	TT	TT	TT	TT	TT	TT	TT	TT	TT	TT	TT	TT	TT	TT	TT	TT	TT	TT	--	TT	TT	TT	TT	TT	TT	TT	--	TT	TT	TT
ctg1	3078959	C	T	CC	--	CC	--	CC	CC	CC	CC	CC	CC	CC	CC	CC	--	CC	CC	CC	--	CC	CC	CC	CC	CC	--	CC	CC	CC	CC	CC	CC	CC	CC	CC	--	--	CC	CC	CC	CC	CC	CC	CC	--	CC	CC	CC
ctg1	3078960	A	G	AA	--	AA	--	AA	AA	AA	AA	AA	AA	--	AA	AA	--	AA	AA	AA	--	AA	AA	AA	AA	AA	--	AA	AA	AA	AA	AA	AA	AA	AA	AA	--	--	AA	AA	AA	AA	AA	AA	AA	--	AA	AA	AA
ctg1	3078977	A	C	AA	--	AA	--	AA	AA	AA	AA	AA	AA	AA	AA	AA	--	AA	AA	AA	AA	AA	AA	AA	AA	AA	AA	AA	AA	AA	AA	AA	AA	AA	AA	AA	AA	--	AA	AA	AA	AA	AA	AA	AA	--	AA	AA	AA
ctg1	3141779	A	T	AA	AA	AA	AA	AA	AA	AA	AA	--	AA	AA	AA	AA	AA	AA	AA	AA	--	--	AA	--	--	AA	AA	AA	AA	AA	AA	AA	AA	AA	AA	AA	AA	AA	AA	AA	AA	--	AA	--	AA	AA	AA	AA	AA
ctg1	3141783	T	C	TT	TT	TT	TT	TT	TT	TT	TT	--	TT	TT	TT	TT	TT	TT	TT	TT	--	--	TT	--	--	TT	TT	TT	TT	TT	TT	TT	TT	TT	TT	TT	TT	TT	TT	TT	TT	--	TT	--	TT	TT	TT	TT	TT
ctg1	3149083	G	T	GG	GG	GG	GG	GG	GG	GG	GG	GG	GG	--	GG	GG	GG	GG	TT	GG	GG	GG	GG	GG	GG	GG	--	--	GG	GG	--	GG	--	--	GG	GG	--	TT	GG	GG	GG	GG	GG	GG	GG	GG	GG	GG	GG
ctg1	3149404	A	G	AA	AA	AA	AA	AA	AA	AA	AA	AA	AA	AA	AA	AA	AA	AA	AA	AA	AA	AA	AA	AA	AA	AA	--	--	AA	AA	--	AG	--	--	AA	AA	AA	AA	AA	AA	AA	AA	AA	AA	AA	AA	AA	AA	AA
ctg1	3149429	C	T	CC	CC	CC	CC	CC	CC	CC	CC	CC	CC	CC	CC	CC	CC	CC	CC	CC	CC	CC	CC	CC	CC	CC	--	--	CC	CC	--	CC	--	--	CC	CC	CC	CC	CC	CC	CT	CC	CC	CC	CC	CC	CC	CC	CC
ctg1	3149486	C	A	CC	AC	CC	AC	AC	AC	AC	CC	CC	CC	AA	AC	AA	AC	AC	AA	AC	AC	CC	CC	CC	AC	CC	--	--	CC	CC	--	CC	--	--	CC	AC	CC	AC	AC	CC	CC	AA	AA	AA	AA	CC	CC	AA	CC
ctg1	3172055	C	T	CC	CC	CC	CC	CC	CC	CC	CC	CC	--	CC	CC	CC	CC	CC	CC	CC	CC	CC	CC	CC	CC	CC	CC	CC	CC	CC	CC	CC	CC	--	CC	--	CC	CC	CC	CC	CC	--	CC	CC	CC	CC	CC	--	CC
ctg1	3172073	G	A	GG	GG	GG	GG	GG	GG	GG	GG	GG	--	GG	GG	GG	GG	AG	GG	GG	GG	GG	GG	GG	GG	GG	GG	GG	GG	GG	GG	GG	GG	--	GG	--	GG	GG	GG	GG	GG	--	GG	GG	GG	GG	GG	--	GG
ctg1	3172104	C	T	CC	CC	CC	CC	CC	CC	CC	CC	CC	--	CC	CC	CC	CC	CC	CC	CC	CC	CC	CC	CC	CC	CC	CC	CC	CC	CC	CC	CC	CC	--	CC	--	CC	CC	CC	CC	CC	--	CC	CC	CC	CC	CC	--	CC
ctg1	3172110	C	T	CC	CC	CC	CC	CC	CC	CC	CC	CC	--	CC	CC	CC	CC	CC	CC	CC	CC	CC	CC	CC	CC	CC	CC	CC	CC	CC	CC	CC	CC	--	CC	--	CC	CC	CC	CC	CC	--	CC	CC	CC	CC	CC	--	CC
ctg1	3172132	G	A	GG	GG	GG	GG	GG	GG	GG	GG	GG	--	GG	GG	GG	GG	GG	GG	GG	GG	GG	GG	GG	GG	GG	GG	GG	GG	GG	GG	GG	GG	--	GG	--	GG	GG	GG	GG	GG	--	GG	GG	GG	GG	GG	--	GG
ctg1	3172148	A	C	AA	AA	AA	AA	AA	AA	AA	AA	AA	--	AA	AA	AA	AA	AA	AA	AA	AA	AA	AA	AA	AA	AA	AA	AA	AA	AA	AA	AA	AA	--	AA	--	AA	AA	AA	AA	AA	--	AA	AA	AA	AA	AA	--	AA
ctg1	3172304	C	T	CC	CC	CC	CC	CC	CC	CC	CC	CC	CC	CC	CC	CC	CC	CC	CC	CC	CC	CT	CT	CC	CC	CC	CT	CC	CC	CC	CT	CC	CC	CC	CC	CC	CC	CC	CC	CC	CC	CC	CC	CC	CC	CC	CC	CC	CC
ctg1	3172307	C	T	CC	CC	CC	CC	CC	CC	CC	CC	CC	CC	CC	CC	CC	CC	CC	CC	CC	CC	CC	CT	CT	CC	CC	CT	CT	CT	CC	CT	CT	CT	CT	CT	CC	CT	CC	CC	CC	CC	CC	CC	CC	CC	CC	CC	CC	CC
ctg1	3172318	A	C	AA	AA	AA	AA	AA	AA	AA	AA	AA	AA	AA	AA	AA	AA	AA	AA	AA	AA	AA	AA	AC	AA	AA	AA	AA	AA	AA	AA	AA	AC	AA	AA	AA	AA	AA	AA	AA	AA	AA	AA	AA	AA	AA	AA	AA	AA
ctg1	3172322	C	A	AA	AA	AA	AA	AA	AA	AA	AA	AA	AA	AA	AA	AA	AA	AA	AA	AA	AA	AA	AA	AA	AA	AA	AA	AA	AA	AA	AA	AA	AA	AA	AA	AA	AA	AA	AA	AA	AA	AA	AA	AA	AA	AA	AA	AA	AA
ctg1	3172323	C	A	AA	AA	AA	AA	AA	AA	AA	AA	AA	AA	AA	AA	AA	AA	AA	AA	AA	AA	AA	AA	AA	AA	AA	AA	AA	AA	AA	AA	AA	AA	AA	AA	AA	AA	AA	AA	AA	AA	AA	AA	AA	AA	AA	AA	AA	AA
ctg1	3172324	G	A	GG	GG	GG	GG	GG	GG	GG	GG	GG	GG	GG	GG	GG	GG	GG	GG	GG	GG	GG	GG	GG	GG	GG	GG	GG	GG	GG	GG	GG	GG	GG	GG	GG	GG	GG	GG	GG	GG	GG	GG	GG	GG	GG	GG	GG	GG
ctg1	3172328	A	G	GG	GG	GG	GG	GG	GG	GG	GG	GG	GG	GG	GG	GG	GG	GG	GG	GG	GG	GG	GG	GG	GG	GG	GG	GG	GG	GG	GG	GG	GG	GG	GG	GG	GG	GG	GG	GG	GG	GG	GG	GG	GG	GG	GG	GG	GG
ctg1	3172334	C	T	TT	TT	TT	TT	TT	TT	TT	TT	TT	TT	TT	TT	TT	TT	TT	TT	TT	TT	TT	TT	TT	TT	TT	TT	TT	TT	TT	TT	TT	TT	TT	TT	TT	TT	TT	TT	TT	TT	TT	TT	TT	TT	TT	TT	TT	TT
ctg1	3172337	C	T	TT	TT	TT	TT	TT	TT	TT	TT	TT	TT	TT	TT	TT	TT	TT	TT	TT	TT	TT	TT	TT	TT	TT	TT	TT	TT	TT	TT	TT	TT	TT	TT	TT	TT	TT	TT	TT	TT	TT	TT	TT	TT	TT	TT	TT	TT
ctg1	3172345	T	A	AA	AA	AA	AA	AA	AA	AA	AA	AA	AA	AA	AA	AA	AA	AA	AA	AA	AA	AA	AA	AA	AA	AA	AA	AA	AA	AA	AA	AA	AA	AA	AA	AA	AA	AA	AA	AA	AA	AA	AA	AA	AA	AA	AA	AA	AA
ctg1	3172349	G	A	AA	AA	AA	AA	AA	AA	AA	AA	AA	AA	AA	AA	AA	AA	AA	AA	AA	AA	AA	AA	AA	AA	AA	AA	AA	AA	AA	AA	AA	AA	AA	AA	AA	AG	AA	AA	AA	AA	AA	AA	AA	AA	AA	AA	AA	AA
ctg1	3172359	C	T	TT	TT	TT	TT	TT	TT	TT	TT	TT	TT	TT	TT	TT	TT	TT	TT	TT	TT	TT	CT	TT	TT	TT	TT	TT	TT	CT	TT	TT	CT	TT	TT	TT	CT	TT	TT	TT	TT	TT	TT	TT	TT	TT	TT	TT	TT
ctg1	3172404	A	G	AA	AA	AA	AA	AA	AA	AA	AA	AA	AA	AA	AA	AA	AA	AA	AA	AA	AA	AA	AA	AA	AA	AA	AA	AA	AA	AA	AA	AA	AA	AA	AA	AA	AA	AA	AA	AA	AA	AA	AA	AA	AA	AA	AA	AA	AA
ctg1	3172406	C	T	TT	TT	TT	TT	TT	TT	TT	TT	TT	TT	TT	TT	TT	TT	TT	TT	TT	TT	TT	TT	TT	TT	TT	TT	TT	TT	TT	TT	TT	TT	TT	TT	TT	TT	TT	TT	TT	TT	CT	TT	TT	TT	TT	TT	TT	TT
ctg1	3204691	C	G	GG	CC	CC	CC	CC	CC	CC	CG	GG	CC	CG	CC	CC	GG	CC	CG	CC	GG	CC	CC	CC	CC	CC	CC	CC	CC	CC	CC	CC	CC	CC	CC	CC	CC	CC	CC	CG	CC	CC	CC	--	CG	CG	CC	GG	--
ctg1	3204718	A	G	AA	AA	AA	AA	AA	--	AA	AA	AA	AA	AA	GG	AA	AA	--	AA	AA	AA	AA	AA	AA	AA	AA	AA	AA	AA	AA	AA	AA	AA	AA	AA	AG	AA	AA	AA	AA	AA	AG	AA	--	AA	AA	AA	AA	AA
ctg1	3204762	T	A	TT	TT	TT	AT	TT	TT	TT	TT	TT	TT	TT	TT	--	TT	--	TT	TT	TT	TT	TT	TT	TT	TT	TT	TT	TT	TT	TT	TT	TT	TT	TT	TT	AT	TT	--	TT	TT	TT	TT	--	TT	TT	AT	TT	TT
ctg1	3204792	T	C	TT	TT	TT	TT	TT	TT	TT	TT	TT	CT	TT	TT	TT	TT	--	TT	TT	TT	TT	TT	TT	TT	TT	TT	TT	TT	TT	TT	TT	TT	TT	TT	TT	TT	TT	TT	TT	TT	TT	TT	--	TT	TT	TT	TT	TT
ctg1	3204794	T	C	TT	TT	TT	TT	TT	--	TT	TT	TT	TT	TT	CC	TT	TT	--	TT	TT	TT	TT	TT	TT	TT	TT	TT	TT	TT	TT	TT	TT	TT	TT	TT	CT	TT	TT	TT	TT	TT	CT	TT	--	TT	TT	TT	TT	TT
ctg1	3204925	T	C	TT	TT	TT	CT	--	CT	TT	TT	TT	TT	CT	CT	TT	CT	CT	CT	CT	CT	CT	TT	TT	CT	TT	--	TT	TT	TT	--	TT	TT	TT	TT	CC	--	TT	CT	TT	TT	CT	TT	--	TT	TT	CT	TT	TT
ctg1	3244337	G	A	AA	AA	AA	AA	AA	AA	AA	AA	AA	--	AG	AA	AA	AA	AA	AA	AA	AA	AA	AA	AA	AA	AA	AA	AA	AA	AA	AA	AA	AA	AA	AA	AA	AA	AA	AA	AA	AA	AA	AA	AA	AA	AA	AA	AA	AA
ctg1	3244348	G	A	GG	GG	GG	GG	GG	GG	GG	AG	GG	GG	GG	GG	GG	GG	GG	GG	GG	GG	GG	GG	GG	GG	GG	GG	GG	GG	GG	GG	GG	GG	GG	GG	GG	GG	GG	GG	GG	AG	AG	GG	AG	GG	GG	GG	GG	GG
ctg1	3244355	C	T	CC	CC	CC	CC	CC	CC	CC	CC	CC	CC	CC	CC	CC	CC	CC	CC	CC	CC	CT	CT	CT	CC	CT	CT	CT	CT	CT	CC	CT	CT	CC	CT	CC	CC	CC	CC	CC	CC	CC	CC	CC	CC	CC	CC	CC	CC
ctg1	3244361	A	G	AA	AA	AA	AA	AA	AA	AA	AA	AA	AA	AA	AA	AA	AA	AA	AA	AA	AA	AA	AA	AA	AA	AA	AA	AA	AA	AA	AA	AA	AA	AA	AA	AA	AA	AA	AA	AA	AA	AA	AA	AA	AA	AA	AA	AA	AA
ctg1	3244379	A	G	AG	AG	AG	AG	AG	AG	AG	AG	AG	AG	AG	AG	AG	AG	AG	AG	AG	GG	GG	AG	AG	AG	AG	GG	AG	GG	AG	GG	AG	GG	AG	AG	AG	AG	AG	AG	AG	AG	AG	GG	AG	AG	AG	AG	AG	AG
ctg1	3244406	A	G	AG	AG	AG	AG	AG	AG	AG	AG	AG	AG	AG	AG	AG	AG	AG	AG	AG	AA	AA	AG	AG	AG	AG	AA	AG	AA	AG	AA	AG	AA	AG	AG	AG	AG	AG	AG	AG	AG	AG	AA	AG	AG	AG	AG	AG	AG
ctg1	3244409	C	A	AA	AA	AA	AA	AA	AA	AA	AA	AA	AA	AA	AA	AA	AA	AA	AA	AA	AA	AA	AA	AA	AA	AA	AA	AA	AA	AA	AA	AA	AA	AA	AA	AA	AA	AA	AA	AA	AA	AA	AA	AA	AA	AA	AA	AA	AA
ctg1	3244410	G	T	GG	GG	GG	GG	GG	GG	GG	GG	GG	GG	GG	GG	GG	GG	GG	GG	GG	GG	GG	GG	GG	GG	GG	GG	GG	GG	GG	GG	GG	GG	GG	GG	GG	GG	GG	GG	GG	GG	GG	GG	GG	GG	GG	GG	GG	GG
ctg1	3244421	G	A	AG	AG	AG	AG	AG	AG	AG	AG	AG	AG	AG	AG	AG	AG	AG	AG	AG	GG	GG	AG	AG	AG	AG	GG	AG	GG	AG	GG	AG	GG	AG	AG	AG	AG	AG	AG	AG	AG	AG	GG	AG	AG	AG	AG	AG	AG
ctg1	3244430	G	A	AG	AG	AG	AG	AG	AG	AG	AG	AG	AG	AG	AG	AG	AG	AG	AG	AG	GG	GG	AG	AG	AG	AG	GG	AG	GG	AG	GG	AG	GG	AG	AG	AG	AG	AG	AG	AG	AG	AG	GG	AG	AG	AG	AG	AG	AG
ctg1	3244443	A	C	CC	CC	CC	CC	CC	CC	CC	CC	CC	CC	CC	CC	CC	CC	CC	CC	CC	CC	CC	CC	CC	CC	CC	CC	CC	CC	CC	CC	CC	CC	CC	CC	CC	CC	CC	CC	CC	CC	CC	CC	CC	CC	CC	CC	CC	CC
ctg1	3244457	A	C	AA	AC	AA	AA	AA	AA	AA	AA	AA	AA	AA	AA	AA	AA	AA	AA	AA	AA	AA	AA	AA	AA	AA	AA	AA	AA	AC	AA	AA	AA	AA	AA	AA	AA	AA	AA	AA	AA	AA	AA	AA	AA	AA	AA	AA	AA
ctg1	3244697	T	A	AT	AT	AT	AT	AT	AT	AT	AT	AT	AT	AT	AT	AT	AT	AT	AT	AT	AT	AT	AT	AT	AT	AT	AT	AT	AT	AT	AT	AT	AT	AT	AT	AT	AT	AT	AT	AT	AT	AT	AT	AT	AT	AT	AT	AT	AT
ctg1	3244718	A	T	TT	TT	TT	TT	TT	TT	TT	TT	TT	TT	TT	TT	TT	TT	TT	TT	TT	TT	TT	TT	TT	TT	TT	TT	TT	TT	TT	TT	TT	TT	TT	TT	TT	TT	TT	TT	TT	TT	TT	TT	TT	TT	TT	TT	TT	TT
ctg1	3244722	A	T	TT	TT	TT	TT	TT	TT	TT	TT	TT	TT	TT	TT	TT	TT	TT	TT	TT	TT	TT	TT	TT	TT	TT	TT	TT	TT	TT	TT	TT	TT	TT	TT	TT	TT	TT	TT	TT	TT	TT	TT	TT	TT	TT	TT	TT	TT
ctg1	3244752	G	A	AG	AG	AG	AG	AG	AG	AG	AG	AG	AG	AG	AG	AG	AG	AG	AG	AG	AG	AG	AG	AG	AG	AG	AG	AG	AG	AG	AG	AG	AG	AG	AG	AG	AG	AG	AG	AG	AG	AG	AG	AG	AG	AG	AG	AG	AG
ctg1	3244766	T	A	TT	TT	TT	TT	TT	TT	TT	TT	TT	TT	TT	TT	TT	TT	TT	TT	TT	TT	TT	TT	TT	TT	TT	TT	TT	TT	TT	TT	TT	TT	TT	TT	TT	TT	TT	TT	TT	TT	TT	TT	TT	TT	TT	TT	TT	TT
ctg1	3244771	A	T	TT	TT	TT	TT	TT	TT	TT	TT	TT	TT	TT	TT	TT	TT	TT	TT	TT	TT	TT	TT	TT	TT	--	--	TT	TT	TT	TT	TT	TT	TT	TT	TT	TT	TT	TT	TT	TT	TT	--	TT	TT	TT	TT	TT	TT
ctg1	3313882	T	C	TT	--	TT	TT	TT	--	TT	TT	TT	TT	TT	TT	CT	TT	TT	TT	TT	TT	--	--	TT	TT	TT	TT	TT	TT	TT	TT	TT	TT	TT	TT	TT	TT	TT	TT	TT	TT	TT	TT	--	TT	TT	TT	TT	TT
ctg1	3313889	C	T	CC	--	CT	CC	CT	--	CC	CC	CC	CC	CC	CC	CC	CC	CC	CT	CC	CC	--	--	CC	CC	CC	CC	CC	CC	CC	CC	CC	CC	CC	CC	CC	CC	CT	CC	CC	CC	CT	CC	--	CC	CT	CC	CC	CC
ctg1	3313891	C	A	AC	--	AC	CC	CC	--	CC	CC	CC	CC	CC	CC	CC	CC	CC	CC	CC	CC	--	--	CC	CC	CC	CC	CC	CC	CC	CC	CC	CC	CC	CC	CC	CC	CC	CC	CC	AC	CC	CC	--	CC	CC	CC	CC	CC
ctg1	3313902	C	T	CC	--	CC	CC	CC	--	CC	CC	CC	CC	CC	CC	CC	CC	CC	CC	CC	CC	--	--	CC	CC	CC	CT	CC	CC	CC	CT	CC	CC	CC	CC	CC	CC	CC	CC	CC	CC	CC	CC	--	CC	CC	CC	CC	CC
ctg1	3313910	G	C	GG	--	GG	GG	GG	--	GG	GG	GG	GG	GG	GG	GG	GG	GG	GG	GG	GG	--	--	GG	GG	GG	GG	GG	GG	GG	GG	GG	GG	GG	GG	GG	GG	GG	GG	GG	GG	GG	GG	--	GG	GG	GG	GG	GG
ctg1	3313913	G	T	GG	--	GG	GG	GG	--	GT	GG	GG	GT	GT	GG	GG	GT	GG	GT	GG	GG	--	--	GG	GG	GG	GG	GG	GG	GG	GG	GG	GG	GG	GG	GG	GG	GG	GT	GT	GT	GG	GG	--	GG	GG	GG	GT	GG
ctg1	3313915	G	A	GG	--	GG	GG	GG	--	AG	GG	GG	AG	AG	GG	GG	AG	GG	AG	GG	GG	--	--	GG	GG	GG	GG	GG	GG	AG	AG	GG	AG	GG	AG	GG	GG	GG	AG	AG	AG	GG	GG	--	GG	GG	GG	AG	GG
ctg1	3313923	A	T	AA	--	AA	AT	AT	--	AT	AT	AT	AT	AT	AA	AA	AA	AT	AA	AT	--	--	--	AA	AT	AT	AT	AT	AA	AA	AT	AT	AT	AT	AT	--	AT	AT	AT	AT	AA	AT	AT	--	AA	AT	AT	AT	TT
ctg1	3313930	C	T	CC	--	CC	CC	CC	CC	CC	CC	CC	CC	CC	CC	CC	CC	CC	CC	CC	CC	CC	CC	CC	CC	CC	CC	CC	CC	CC	CC	CC	CC	CC	CC	CC	CC	CC	CC	CC	CC	CC	CC	CC	CC	CC	CC	CC	CC
ctg1	3313934	T	C	TT	--	TT	TT	TT	TT	TT	TT	TT	TT	TT	TT	TT	TT	TT	TT	TT	TT	TT	TT	TT	TT	TT	TT	TT	TT	TT	TT	TT	TT	TT	TT	TT	TT	TT	TT	TT	TT	TT	TT	TT	TT	TT	TT	TT	TT
ctg1	3313938	C	A	CC	--	CC	CC	CC	CC	CC	CC	CC	CC	CC	CC	CC	CC	CC	CC	CC	CC	CC	CC	CC	CC	CC	CC	CC	CC	CC	CC	CC	CC	CC	CC	CC	CC	CC	CC	CC	CC	CC	CC	CC	CC	CC	CC	CC	CC
ctg1	3313940	G	A	GG	--	GG	AG	AG	GG	GG	AG	GG	GG	GG	GG	GG	GG	AG	GG	AG	GG	GG	GG	GG	GG	GG	GG	GG	GG	GG	GG	GG	GG	GG	GG	AG	GG	AG	GG	GG	GG	AG	GG	GG	GG	GG	AG	AG	GG
ctg1	3313944	C	T	CC	--	CC	CC	CC	CC	CC	CC	CC	CC	CC	CC	CC	CC	CC	CC	CC	CC	CC	CC	CC	CC	CC	CC	CC	CC	CC	CC	CC	CC	CC	CC	CC	CC	CC	CC	CC	CC	CC	CC	CC	CC	CC	CC	CC	CC
ctg1	3313945	A	T	AA	--	AA	AA	AA	AA	AA	AA	AA	AA	AA	AA	AA	AA	AA	AA	AA	AA	AA	AA	AA	AA	AA	AA	AA	AA	AA	AA	AA	AA	AA	AA	AA	AA	AA	AA	AA	AA	AA	AA	AA	AA	AA	AA	AA	AA
ctg1	3313949	A	G	AA	--	AA	AA	AA	AG	AG	AA	AA	AG	AG	AA	AA	AG	AA	AG	AA	AA	AA	AA	AA	AA	AA	AA	AA	AA	AA	AA	AA	AA	AA	AA	AA	AA	AA	AG	AG	AG	AA	AA	AA	AA	AA	AA	AG	AA
ctg1	3313950	C	T	CC	--	CC	CC	CC	CC	CC	CC	CC	CC	CC	CC	CC	CC	CC	CC	CC	CC	CC	CC	CC	CC	CC	CC	CC	CC	CC	CC	CC	CC	CC	CC	CC	CC	CC	CC	CC	CC	CC	CT	CC	CC	CC	CT	CC	CC
ctg1	3313955	C	T	CC	--	CC	CC	CC	CT	CT	CC	CC	CT	CT	CC	CC	CT	CC	CT	CC	CC	CC	CC	CT	CC	CT	CC	CC	CT	CC	CC	CC	CC	CC	CC	CC	CC	CC	CT	CT	CT	CC	CT	CC	CC	CC	CC	CT	CC
ctg1	3313956	G	A	GG	--	GG	GG	GG	GG	GG	GG	GG	GG	GG	GG	GG	GG	AG	GG	GG	GG	GG	GG	GG	GG	GG	GG	GG	GG	GG	GG	GG	GG	GG	GG	GG	GG	GG	GG	GG	GG	GG	GG	GG	GG	GG	GG	GG	GG
ctg1	3313962	C	A	CC	--	CC	AC	CC	CC	CC	CC	CC	CC	CC	CC	CC	CC	CC	CC	CC	CC	CC	CC	AC	CC	CC	CC	CC	CC	CC	CC	CC	CC	CC	AC	CC	CC	CC	CC	CC	CC	AC	CC	CC	CC	CC	CC	CC	CC
ctg1	3313967	C	T	CC	--	CC	CC	CC	CC	CC	CC	CC	CC	CC	CC	CC	CC	CT	CC	CC	CC	CC	CC	CC	CC	CC	CC	CC	CC	CC	CC	CC	CC	CC	CC	CC	CC	CC	CC	CC	CC	CC	CC	CC	CC	CC	CC	CC	CC
ctg1	3313988	G	A	GG	--	GG	AG	GG	GG	GG	GG	GG	GG	GG	GG	GG	GG	GG	GG	GG	GG	GG	GG	AG	GG	GG	GG	GG	GG	GG	GG	GG	GG	GG	AG	GG	GG	GG	GG	GG	GG	AG	GG	GG	GG	GG	GG	GG	GG
ctg1	3313991	T	A	TT	--	TT	TT	TT	TT	TT	TT	TT	TT	TT	TT	TT	TT	TT	TT	TT	TT	TT	TT	TT	TT	TT	TT	TT	TT	TT	TT	TT	TT	TT	TT	TT	TT	TT	TT	TT	TT	AT	TT	TT	TT	TT	TT	TT	TT
ctg1	3314001	A	T	AA	--	AA	AT	AA	AA	AA	AT	AA	AA	AA	AA	AT	AT	AA	AA	AA	AT	AA	AA	AA	AA	AA	AA	AA	AA	AA	AA	AA	AA	AA	AA	AA	AA	AA	AA	AA	AA	AA	AT	AT	AT	AA	AT	AA	AA
ctg1	3314006	C	T	CC	--	CC	CC	CC	CT	CT	CC	CC	CT	CT	CC	CC	CT	CC	CT	CC	CC	CC	CC	CC	CC	CC	CC	CC	CC	CC	CC	CC	CC	CC	CC	CC	CC	CC	CC	CT	CT	CC	CC	CC	CC	CC	CC	CT	CC
ctg1	3314013	T	C	TT	--	TT	TT	TT	TT	TT	CT	TT	TT	TT	TT	TT	TT	TT	TT	TT	TT	TT	TT	TT	TT	TT	TT	TT	TT	TT	TT	TT	TT	TT	TT	TT	TT	TT	CT	TT	TT	TT	TT	TT	TT	TT	TT	TT	TT
ctg1	3314025	C	T	CC	--	CC	CC	CC	--	CC	CC	CC	CC	CC	CC	--	CC	CC	CC	CC	CC	CC	--	CC	--	CC	CC	CC	CC	CC	CC	CC	CC	CC	CC	--	CC	CC	CC	CC	CC	CC	CC	--	CC	CC	CC	CC	--
ctg1	3314031	C	T	CT	--	CC	CC	CT	--	CT	CC	CC	CT	CT	CT	--	CT	CT	CT	CC	CC	CT	--	CC	--	CT	CT	CT	CT	CC	CT	CC	CC	CC	CC	--	CC	CC	CT	CT	CT	CC	CC	--	CC	CT	CC	CT	--
ctg1	3314036	C	T	CC	--	CC	CC	CC	--	CC	CC	CC	CC	CC	CC	--	CC	CC	CC	CC	CC	CC	--	CC	--	CC	CC	CC	CC	CC	CC	CC	CC	CC	CC	--	CC	CC	CC	CC	CC	CC	CC	--	CC	CC	CC	CC	--
ctg1	3314041	C	T	CC	--	CC	CT	CC	--	CC	CC	CC	CC	CC	CC	--	CC	CC	CC	CC	CC	CC	--	CT	--	CC	CC	CC	CC	CC	CC	CC	CC	CC	CT	--	CC	CC	CC	CC	CC	CC	CC	--	CC	CC	CC	CC	--
ctg1	3314042	A	G	AG	--	GG	GG	AG	--	GG	GG	GG	AG	AG	AG	--	AG	AG	GG	GG	GG	AG	--	GG	--	AG	AG	AG	AG	AG	AG	GG	AG	GG	AG	--	GG	GG	AG	GG	AG	GG	GG	--	GG	GG	GG	GG	--
ctg1	3314044	C	T	CT	--	CC	CC	CT	--	CC	CC	CC	CT	CT	CT	--	CT	CT	CC	CC	CC	CT	--	CC	--	CC	CT	CC	CT	CC	CC	CC	CC	CC	CC	--	CC	CC	CT	CC	CT	CC	CC	--	CC	CC	CC	CC	--
ctg1	3314045	G	A	GG	--	AG	GG	AG	--	GG	GG	GG	GG	GG	GG	--	GG	GG	GG	GG	GG	GG	--	GG	--	GG	GG	GG	GG	GG	GG	GG	GG	GG	GG	--	GG	GG	GG	GG	GG	GG	GG	--	GG	AG	GG	GG	--
ctg1	3314052	T	A	TT	--	TT	TT	TT	--	AT	TT	TT	TT	TT	TT	--	TT	TT	TT	AT	TT	TT	--	TT	--	TT	TT	TT	TT	TT	TT	TT	TT	TT	TT	--	TT	TT	AT	TT	TT	TT	TT	--	AT	TT	TT	TT	--
ctg1	3314060	C	G	CC	--	CC	CC	CC	--	CC	CC	CC	CC	CC	CC	--	CC	CC	CC	CC	CC	CC	--	CC	--	CC	CC	CC	CC	CC	CC	CC	CC	CC	CC	--	CC	CC	CC	CC	CC	CC	CC	--	CC	CC	CC	CC	--
ctg1	3314064	C	T	CC	--	CC	CC	CC	--	CC	CC	CC	CC	CC	CC	--	CC	CC	CC	CC	CC	CC	--	CC	--	CC	CC	CC	CC	CC	CC	CC	CC	CC	CC	--	CC	CC	CC	CC	CC	CC	CC	--	CC	CC	CC	CC	--
ctg1	3314072	A	G	GG	--	GG	GG	GG	--	AG	GG	GG	AG	AG	GG	--	AG	GG	AG	GG	GG	GG	--	GG	--	GG	GG	GG	GG	GG	GG	GG	GG	GG	GG	--	GG	GG	GG	AG	AG	GG	GG	--	GG	GG	GG	AG	--
ctg1	3335607	C	A	AA	AA	AA	AA	AA	AA	AA	AA	AA	AA	AA	AA	AA	AA	AA	AA	AA	AA	AA	AA	AA	--	AA	AA	AA	AA	AA	AA	AA	AA	AA	AA	AA	AA	AA	AA	AA	AA	--	AA	--	AA	AA	AA	AA	AA
ctg1	3335626	C	T	TT	TT	TT	TT	TT	TT	TT	TT	TT	TT	TT	TT	TT	TT	TT	TT	TT	TT	TT	TT	TT	--	TT	TT	TT	TT	TT	TT	TT	TT	TT	TT	TT	TT	TT	TT	TT	TT	--	TT	--	TT	TT	TT	TT	TT
ctg1	3335634	A	G	GG	GG	GG	GG	GG	GG	GG	GG	GG	GG	GG	GG	GG	GG	GG	GG	GG	GG	GG	GG	GG	--	GG	GG	GG	GG	GG	GG	GG	GG	GG	GG	GG	GG	GG	GG	GG	GG	--	GG	--	GG	GG	GG	GG	GG
ctg1	3335654	T	C	TT	TT	TT	TT	TT	TT	TT	TT	TT	TT	TT	TT	TT	TT	TT	TT	TT	TT	TT	TT	TT	--	TT	TT	TT	CT	TT	TT	TT	TT	TT	TT	TT	TT	TT	TT	TT	TT	--	TT	--	TT	TT	TT	TT	TT
ctg1	3335655	A	G	GG	GG	GG	GG	GG	GG	GG	GG	GG	GG	GG	GG	GG	GG	GG	GG	GG	GG	GG	GG	GG	--	GG	GG	GG	GG	GG	GG	GG	GG	GG	GG	GG	GG	GG	GG	GG	GG	--	GG	--	GG	GG	GG	GG	GG
ctg1	3335667	A	G	GG	GG	GG	GG	GG	GG	GG	GG	GG	GG	GG	GG	GG	GG	GG	GG	GG	GG	GG	GG	GG	--	GG	GG	GG	GG	GG	GG	GG	GG	GG	GG	GG	GG	GG	GG	GG	GG	--	GG	--	GG	GG	GG	GG	GG
ctg1	3335677	T	C	TT	TT	TT	TT	TT	TT	TT	TT	TT	TT	TT	TT	TT	TT	TT	TT	TT	TT	TT	TT	CT	--	TT	TT	TT	TT	TT	TT	TT	TT	TT	TT	TT	TT	TT	TT	TT	TT	--	TT	--	TT	TT	TT	TT	TT
ctg1	3335688	T	C	TT	TT	TT	TT	TT	TT	TT	TT	TT	TT	TT	TT	TT	TT	TT	TT	TT	TT	TT	TT	TT	--	TT	TT	TT	TT	TT	TT	TT	TT	TT	TT	TT	TT	TT	TT	CT	TT	--	TT	--	TT	TT	TT	TT	TT
ctg1	3335712	C	T	CC	CC	CC	CC	CC	CT	CC	CC	CC	CC	CC	CC	CC	CC	CC	CC	CC	CC	CC	CC	CC	--	CC	CC	CC	CC	CC	CC	CC	CC	CC	CC	CC	CC	CC	CC	CC	CC	--	CC	--	CC	CC	CC	CC	CC
ctg1	3335720	T	G	TT	TT	TT	TT	TT	TT	TT	TT	TT	TT	TT	TT	TT	TT	TT	TT	TT	TT	TT	TT	TT	--	TT	TT	TT	TT	TT	TT	TT	TT	TT	TT	TT	TT	TT	TT	TT	TT	--	TT	--	TT	TT	TT	TT	TT
ctg1	3335728	T	C	CC	CC	CC	CC	CC	CC	CC	CC	CC	CC	CC	CC	CC	CC	CC	CC	CC	CC	CC	CC	CC	--	CC	CC	CC	CC	CC	CC	CC	CC	CC	CC	CC	CC	CC	CC	CC	CC	--	CC	--	CC	CC	CC	CC	CC
ctg1	3335800	T	G	GG	GG	GG	GG	GG	GG	GG	GG	GG	GG	GG	GG	GG	GG	GG	GG	GG	GG	GG	GG	GG	--	GG	GG	GG	GG	GG	GG	GG	GG	GG	GG	GG	GG	GG	GG	GG	GG	--	GG	--	GG	GG	GG	GG	GG
ctg1	3335829	G	A	AA	AA	AA	AA	AA	AA	AA	AA	AA	AA	AA	AA	AA	AA	AA	AA	AA	AA	AA	AA	AA	--	AA	AA	AA	AA	AA	AA	AA	AA	AA	AA	AA	AA	AA	AA	AA	AA	--	AA	--	AA	AA	AA	AA	AA
ctg1	3335831	C	T	CC	CT	CC	CC	CT	CC	CC	CC	CC	CC	CC	CT	CC	TT	CC	CC	CT	CC	CC	CC	CC	--	CC	CC	CC	CC	CC	CC	CC	CC	CC	CC	CC	CT	CC	CC	CC	CC	--	CC	--	TT	CC	CC	CC	CT
ctg1	3335846	A	G	AA	AA	AA	AA	AA	AA	AA	AA	AA	AA	AA	AA	AA	AG	AA	AA	AA	AA	AA	AA	AA	--	AA	AA	AA	AA	AA	AA	AA	AA	AA	AA	AA	AA	AA	AA	AA	AA	--	AA	--	AA	AA	AA	AA	AA
ctg1	3335867	T	C	CC	CC	CC	CC	CC	CC	CC	CC	CC	CC	CC	CC	CC	CC	CC	CC	CC	CC	CC	CC	CC	--	CC	CC	CC	CC	CC	CC	CC	CC	CC	CC	CC	CC	CC	CC	CC	CC	--	CC	--	CC	CC	CC	CC	CC
ctg1	3335868	G	A	GG	GG	GG	GG	GG	GG	GG	GG	GG	GG	GG	GG	GG	GG	GG	GG	GG	GG	GG	GG	AG	--	GG	AA	AG	AG	AG	GG	AG	GG	AG	GG	GG	GG	GG	GG	GG	GG	--	GG	--	GG	GG	GG	GG	GG
ctg1	3335882	G	A	GG	GG	GG	GG	GG	GG	GG	GG	GG	GG	GG	GG	GG	GG	GG	GG	GG	GG	GG	GG	GG	--	GG	GG	GG	GG	GG	GG	GG	GG	GG	GG	GG	GG	GG	GG	GG	GG	--	GG	--	GG	GG	GG	AA	GG
ctg1	3335886	G	T	GG	GG	GG	GG	GG	GG	GG	GG	GG	GG	GG	GG	GG	GG	GG	GG	GG	GG	GG	GG	GG	--	GG	GG	GG	GG	GG	GG	GG	GG	GG	GG	GG	GG	GG	GG	GG	GG	--	GG	--	GG	GG	GG	TT	GG
ctg1	3341726	G	T	GG	GG	GG	GG	GG	GG	--	--	GG	GG	GG	GG	GG	GG	GG	GG	GG	GG	TT	GG	GG	GG	GG	GG	--	--	GG	--	GG	GG	GG	--	GG	--	GG	GG	GG	GG	GG	GG	GG	GG	GG	GG	GG	GG
ctg1	3341950	A	G	AA	AA	AA	AA	AA	--	--	--	AA	AA	AA	AA	AA	AA	AA	--	AA	AA	AA	--	AA	AA	AA	AA	AA	AA	AA	AA	AA	AA	--	--	AA	AA	AA	AA	AA	AG	AA	AA	AA	AA	AA	AA	AA	AA
ctg1	3341954	G	A	GG	GG	GG	GG	GG	GG	--	--	GG	GG	GG	GG	GG	--	GG	--	GG	GG	GG	--	GG	GG	GG	GG	GG	GG	GG	GG	GG	GG	--	--	GG	GG	GG	GG	GG	AG	GG	GG	GG	GG	GG	GG	GG	GG
ctg1	3341962	C	A	CC	CC	CC	CC	CC	CC	--	--	CC	CC	CC	CC	CC	--	CC	--	CC	CC	CC	--	CC	CC	CC	CC	CC	CC	CC	CC	CC	CC	--	--	CC	CC	CC	AC	AC	CC	CC	CC	CC	CC	CC	CC	CC	AC
ctg1	3341969	T	C	TT	TT	TT	TT	TT	--	--	--	TT	TT	TT	TT	TT	--	TT	--	TT	TT	TT	--	TT	TT	TT	TT	TT	TT	TT	TT	TT	TT	--	--	TT	TT	TT	CT	CT	TT	TT	TT	TT	TT	TT	TT	TT	CT
ctg1	3341970	G	A	GG	GG	GG	GG	GG	GG	--	--	GG	GG	GG	GG	GG	--	GG	--	GG	GG	GG	--	GG	GG	GG	GG	GG	GG	GG	GG	GG	GG	--	--	GG	GG	GG	AG	AG	GG	GG	GG	GG	GG	GG	GG	GG	AG
ctg1	3341986	A	T	AA	AA	AA	AA	AA	AA	--	--	AT	AA	AA	AA	AA	AA	AA	--	AA	AA	AA	--	AA	AA	AA	AA	AA	AA	AA	AA	AA	AA	--	--	AA	AA	AA	AA	AA	AA	AA	AA	AA	AA	AA	AA	AA	AA
ctg1	3342020	T	G	TT	TT	TT	TT	TT	TT	--	--	TT	TT	TT	TT	TT	TT	TT	--	TT	TT	TT	--	TT	TT	TT	TT	TT	TT	TT	TT	TT	TT	TT	--	TT	TT	TT	TT	TT	TT	TT	TT	TT	TT	TT	GT	TT	TT
ctg1	3555292	C	T	CC	CC	--	--	CC	CC	CC	--	CC	CC	CC	CC	CC	CC	CC	CC	CC	CC	CC	CC	CC	CC	CC	CC	CC	CC	CC	--	CC	CC	CC	CC	CC	CC	CC	CC	CC	CC	CC	CC	CC	CC	CC	--	CC	CC
ctg1	3582864	A	G	AA	AA	AA	AA	AG	AA	AA	AA	AA	AA	AA	AA	AA	AA	AA	--	--	--	AA	AA	AA	AA	AA	--	--	--	AA	AA	AA	--	AA	AA	AA	AA	AA	AA	AA	AA	AA	AA	AA	AA	AA	AA	AA	AA
ctg1	3582865	G	A	GG	GG	AG	GG	GG	GG	AG	GG	GG	GG	GG	GG	GG	GG	GG	--	--	--	GG	GG	GG	GG	GG	--	--	--	GG	GG	GG	--	GG	GG	GG	GG	GG	GG	GG	GG	GG	GG	GG	GG	GG	GG	GG	GG
ctg1	3582869	C	T	CC	CC	TT	CC	CT	CT	CT	CC	CC	CC	CC	CC	CC	TT	CT	--	--	--	CC	CC	CC	CC	CC	--	--	--	--	CC	CT	--	CC	CT	CC	CC	CC	CC	CC	CC	CT	CC	CC	CT	CC	CC	CC	CC
ctg1	3583415	T	C	TT	TT	TT	TT	TT	TT	TT	TT	TT	TT	TT	TT	TT	TT	TT	TT	--	TT	TT	TT	TT	TT	TT	TT	TT	TT	TT	TT	TT	--	TT	TT	TT	TT	TT	TT	TT	CT	TT	TT	--	TT	TT	TT	TT	CT
ctg1	3583488	G	A	AA	AA	GG	AA	AG	AG	AG	AA	AA	AA	AA	GG	AA	GG	AG	AA	--	AG	AG	GG	GG	AA	GG	GG	AG	GG	GG	AG	GG	--	GG	GG	AA	GG	AA	AA	AA	AG	AG	AA	--	AG	AA	AA	AA	AG
ctg1	3583492	T	C	TT	TT	TT	TT	TT	TT	TT	TT	TT	TT	TT	TT	TT	TT	TT	TT	--	TT	TT	TT	TT	CT	TT	TT	TT	TT	TT	TT	TT	--	TT	TT	TT	TT	TT	TT	TT	TT	TT	TT	--	TT	TT	TT	TT	TT
ctg1	3583497	A	G	AA	AA	AA	AA	AA	AA	AA	AA	AA	AA	AA	AA	AA	AA	AA	AA	--	AA	AA	AA	AA	AA	AA	AA	AA	AA	AA	AA	AA	--	AA	AA	AA	AG	AA	AA	AA	AA	AA	AA	--	AA	AA	AA	AA	AA
ctg1	3583498	C	T	CC	CC	CC	CC	CC	CC	CC	CC	CC	CC	CC	CT	CC	CC	CC	CC	--	CC	CC	CC	CC	CC	CC	CC	CC	CC	CC	CC	CC	--	CC	CC	CC	CC	CC	CC	CC	CC	CT	CC	--	CC	CC	CC	CC	CC
ctg1	3583504	T	C	TT	TT	TT	TT	TT	TT	TT	TT	TT	TT	TT	TT	TT	TT	TT	CT	--	TT	TT	TT	TT	TT	TT	TT	TT	TT	TT	TT	TT	--	TT	TT	TT	TT	TT	TT	TT	TT	TT	TT	--	TT	TT	TT	TT	TT
ctg1	3583510	T	C	TT	TT	CT	TT	TT	TT	CT	TT	TT	TT	TT	TT	TT	TT	TT	TT	--	TT	TT	TT	TT	TT	TT	TT	TT	TT	TT	TT	TT	--	TT	TT	TT	TT	TT	TT	TT	TT	TT	TT	--	TT	TT	TT	TT	TT
ctg1	3583514	A	C	AA	AA	AC	AA	AC	AC	AA	AA	AA	AA	AA	CC	AA	CC	AC	AA	--	AC	AC	CC	CC	AA	CC	CC	AC	CC	CC	AC	CC	--	CC	CC	AA	CC	AA	AA	AA	AC	AC	AA	--	AC	AA	AA	AA	AC
ctg1	3599131	G	A	AA	AA	AA	AA	AA	AA	AA	AA	AA	AA	AA	AA	AA	AA	AA	AA	AA	AA	AA	AA	AA	AA	AA	AA	AA	AA	AA	AA	AA	AA	AA	AA	AA	AA	AA	AA	AA	AA	AA	--	AA	AA	AA	AA	AA	AA
ctg1	3599138	T	A	AA	AA	AA	AA	AA	AA	AA	AA	AA	AA	AA	AA	AA	AA	AA	AA	AA	AA	AA	AA	AA	AA	AA	AA	AA	AA	AA	AA	AA	AA	AA	AA	AA	AA	AA	AA	AA	AA	AA	--	AA	AA	AA	AA	AA	AA
ctg1	3599149	C	A	AA	AA	AA	AA	AA	AA	AA	AA	AA	AA	AA	AA	AA	AA	AA	AA	AA	AA	AA	AA	AA	AA	AA	AA	AA	AA	AA	AA	AA	AA	AA	AA	AA	AA	AA	AA	AA	AA	AA	--	AA	AA	AA	AA	AA	AA
ctg1	3599150	G	A	GG	GG	GG	GG	GG	GG	GG	GG	GG	GG	GG	GG	GG	GG	GG	GG	GG	GG	GG	GG	GG	GG	GG	GG	GG	GG	GG	GG	GG	GG	GG	GG	GG	GG	AG	AG	GG	AG	GG	GG	GG	GG	GG	GG	GG	GG
ctg1	3599159	G	T	TT	TT	TT	TT	TT	TT	TT	TT	TT	TT	TT	TT	TT	TT	TT	TT	TT	TT	TT	TT	TT	TT	TT	TT	TT	TT	TT	TT	TT	TT	TT	TT	TT	TT	TT	TT	TT	TT	TT	--	TT	TT	TT	TT	TT	TT
ctg1	3599207	A	G	AA	AA	AG	AG	AA	AA	AA	AA	AA	AA	AA	AA	AA	AA	AA	AA	AA	AA	AA	AA	AA	AA	AA	AA	AA	AA	AA	AA	AA	AA	AA	AA	AA	AA	AA	AA	AA	AA	AA	AA	AA	AA	AA	AA	AA	AA
ctg1	3599210	T	G	GG	GG	GG	GG	GG	GG	GG	GG	GG	GG	GG	GG	GG	GG	GG	GG	GG	GG	GG	GG	GG	GG	GG	GG	GG	GG	GG	GG	GG	GG	GG	GG	GG	GG	GG	GG	GG	GG	GG	--	GG	GG	GG	GG	GG	GG
ctg1	3599496	T	G	GT	GT	GT	GT	GT	GT	GT	GT	GT	GT	GT	GT	GT	GT	GT	GT	GT	GT	GT	GT	GT	GT	GT	GT	GT	GT	GT	GT	GT	GT	GT	GT	GT	GT	GT	GT	GT	GT	GT	GT	GT	GT	GT	GT	GT	GT
ctg1	3599536	G	T	TT	TT	TT	TT	TT	TT	TT	TT	TT	TT	TT	TT	TT	TT	TT	TT	TT	TT	TT	TT	TT	TT	TT	TT	TT	TT	TT	TT	TT	TT	TT	TT	TT	TT	TT	TT	TT	TT	TT	TT	TT	TT	TT	TT	TT	TT
ctg1	3599545	T	A	AT	AT	TT	TT	AT	AT	TT	AT	AT	AT	AT	TT	TT	TT	AT	AT	AT	TT	AT	TT	TT	TT	TT	TT	AT	TT	TT	TT	TT	TT	TT	TT	AT	AT	TT	TT	AT	TT	AT	AT	AT	AT	AT	AT	AT	TT
ctg1	3599546	C	T	CT	CT	CC	CC	CT	CT	CC	CT	CT	CT	CT	CC	CC	CC	CT	CT	CT	CC	CT	CC	CC	CC	CC	CC	CT	CC	CC	CC	CC	CC	CC	CC	CT	CT	CC	CC	CT	CC	CT	CT	CT	CT	CT	CT	CT	CC
ctg1	3599551	A	C	AA	AA	AA	AA	AA	AA	AA	AA	AA	AA	AA	AA	AA	AA	AA	AA	AA	AA	AA	AA	AA	AA	AA	AA	AA	AA	AA	AA	AA	AA	AA	AA	AA	AA	AA	AA	AA	AA	AA	AA	AA	AA	AA	AA	AA	AA
ctg1	3599573	G	A	AA	AA	AA	AG	AG	AA	AA	AA	AA	AA	AA	AG	AA	AG	AA	AA	AG	AA	AA	AA	AA	AA	AA	AA	AA	AA	AA	AA	AA	AA	AA	AA	AA	AA	AA	AA	AA	AA	AG	AA	AA	AG	AA	AA	AA	AA
ctg1	3599577	T	A	AA	AA	AA	AA	AA	AA	AA	AA	AA	AA	AA	AA	AA	AA	AA	AA	AA	AA	AA	AA	AA	AA	AA	AA	AA	AA	AA	AA	AA	AA	AA	AA	AA	AA	AA	AA	AA	AA	AA	AA	AA	AA	AA	AA	AA	AA
ctg1	3599582	T	C	TT	TT	TT	TT	TT	TT	TT	TT	TT	TT	TT	TT	TT	TT	TT	TT	TT	TT	TT	TT	TT	TT	TT	TT	TT	TT	TT	TT	TT	TT	TT	TT	TT	TT	TT	TT	TT	TT	TT	TT	TT	TT	TT	TT	TT	TT
ctg1	3599583	G	T	GG	GT	GT	GT	GT	GT	GG	GG	GG	GG	GG	GG	GG	GG	GG	GG	GG	GG	GG	GG	GG	GG	GG	GG	GG	GG	GG	GG	GG	GG	GG	GG	GG	GG	GG	GG	GG	GT	GG	GG	GG	GG	GG	GG	GG	GG
ctg1	3599594	A	C	AA	AA	AA	AA	AA	AA	AA	AA	AA	AA	AA	AA	AA	AA	AA	AA	AA	AA	AA	AA	AA	AA	AA	AA	AA	AA	AA	AA	AA	AA	AA	AA	AA	AA	AA	AA	AA	AA	AA	AA	AA	AA	AA	AA	AA	AA
ctg1	3682660	G	T	GG	GG	GG	GG	GG	GG	GG	GG	GG	GG	GG	GG	GG	GG	GG	GG	GG	GG	GG	GG	GG	GG	GG	GG	GG	GG	GG	GG	GG	GG	GG	GG	GG	GG	GG	GG	GG	GG	GG	GG	GG	GG	GG	GG	GG	GG
ctg1	3714599	A	T	AA	--	AA	AA	--	AA	AA	AA	--	AA	AA	AA	--	AA	--	AA	AA	AA	AA	AA	AA	--	AA	AA	AA	AA	AA	AA	AA	AA	AA	AA	AA	AA	AA	AA	AA	AA	AT	AA	AA	AA	AA	AA	AA	--
ctg1	3714620	C	T	TT	--	TT	TT	--	TT	TT	TT	--	TT	TT	TT	--	TT	--	TT	TT	--	CT	CT	CT	--	CT	CT	CT	CT	CT	CT	CT	CT	CT	CT	TT	TT	CT	TT	TT	TT	TT	TT	TT	TT	TT	TT	TT	--
ctg1	3714680	C	T	CC	--	CC	CC	--	CC	CC	CC	--	CC	CC	CC	--	CC	--	CC	CC	--	CT	CT	CT	--	CT	CT	CT	CT	CT	CT	CT	CT	CT	CT	CC	CC	CT	CC	CC	CC	CC	CC	CC	CC	CC	CC	CC	--
ctg1	3714690	C	A	AA	--	AA	AA	--	AA	AA	AA	--	AA	AA	AA	--	AA	--	AA	AA	--	AC	AC	AC	--	AC	AC	AC	AC	AC	AC	AC	AC	AC	AC	AA	AA	AC	AA	AA	AA	AA	AA	AA	AA	AA	AA	AA	--
ctg1	3714725	T	C	TT	--	TT	TT	--	TT	TT	TT	--	TT	TT	TT	--	TT	--	TT	TT	--	TT	TT	TT	--	TT	TT	CT	CT	CT	TT	CT	TT	TT	TT	TT	TT	TT	TT	TT	TT	TT	TT	TT	TT	TT	TT	TT	--
ctg1	3714750	G	T	GG	--	GG	GG	--	GG	GG	GG	--	GG	GG	GG	--	GG	--	GG	GG	--	GG	GG	GG	--	GG	GG	GG	GG	GG	GG	GG	GG	GG	GG	GG	GG	GG	GG	GG	GG	GG	GG	GG	GG	GG	GG	TT	--
ctg1	3714754	G	A	AA	--	AA	AA	--	AA	AA	AA	--	AA	AA	AA	--	AA	--	AA	AA	--	AA	AA	AA	--	AA	AA	AA	AA	AA	AA	AA	AA	AA	AA	AA	AA	AA	AA	AA	AA	AA	AG	AA	AA	AA	AA	AA	--
ctg1	3733873	C	T	CC	CC	CC	CC	CC	CC	CC	CC	CC	CC	CC	CC	CC	CC	CC	CC	CC	CC	CC	CC	CC	CC	CT	CC	CC	CC	CC	CC	CC	CC	CC	CC	CC	CC	CC	CC	CC	CC	CC	CC	CC	CC	CC	CC	CC	CC
ctg1	3733874	G	C	GG	GG	GG	GG	GG	GG	CG	GG	CG	CG	GG	GG	GG	GG	GG	GG	GG	CG	GG	GG	GG	GG	GG	GG	GG	GG	GG	GG	GG	GG	GG	GG	GG	GG	GG	GG	GG	GG	GG	GG	GG	GG	GG	GG	GG	CG
ctg1	3733879	C	G	CC	CC	CC	CC	CC	CC	CC	CC	CC	CC	CC	CC	CC	CC	CC	CC	CC	CC	CC	CC	CG	CC	CC	CC	CC	CC	CC	CC	CC	CC	CC	CC	CC	CC	CC	CC	CC	CC	CC	CC	CC	CC	CC	CC	CC	CC
ctg1	3733888	C	A	AC	CC	CC	CC	CC	CC	CC	CC	CC	CC	CC	CC	AC	CC	CC	CC	CC	CC	CC	CC	CC	CC	CC	CC	CC	CC	CC	CC	CC	CC	CC	CC	CC	AC	AC	AC	AC	CC	CC	CC	AC	CC	CC	CC	AC	CC
ctg1	3733892	T	C	TT	TT	TT	TT	TT	TT	TT	TT	TT	TT	TT	TT	TT	TT	TT	TT	TT	TT	TT	TT	TT	TT	TT	TT	TT	TT	TT	TT	TT	TT	TT	TT	TT	TT	TT	TT	TT	TT	TT	TT	TT	TT	TT	TT	TT	TT
ctg1	3733894	C	T	CC	CC	CC	CC	CC	CC	CC	CC	CC	CC	CC	CC	CC	CC	CC	CC	CT	CC	CC	CC	CC	CC	CC	CC	CC	CC	CC	CC	CC	CC	CC	CC	CC	CC	CC	CC	CC	CC	CC	CC	CC	CC	CC	CC	CC	CC
ctg1	3733895	G	A	GG	GG	GG	GG	GG	GG	GG	AG	GG	GG	AG	GG	GG	GG	GG	GG	GG	GG	GG	GG	GG	GG	GG	GG	GG	GG	GG	GG	GG	GG	GG	GG	GG	GG	GG	GG	GG	AG	GG	GG	GG	GG	GG	GG	GG	GG
ctg1	3733896	A	G	AA	AA	AA	AA	AA	AA	AA	AA	AA	AA	AA	AA	AA	AA	AA	AA	AA	AA	AA	AA	AA	AA	AA	AA	AA	AA	AA	AA	AG	AA	AA	AA	AA	AA	AA	AA	AA	AA	AA	AA	AA	AA	AA	AA	AA	AA
ctg1	3733898	C	T	CC	CC	CC	CC	CC	CC	CC	CT	CC	CC	CC	CC	CC	CC	CC	CC	CC	CC	CC	CC	CC	CC	CC	CC	CC	CC	CC	CC	CC	CC	CC	CC	CC	CC	CC	CC	CC	CC	CC	CC	CC	CC	CC	CC	CC	CC
ctg1	3733908	C	T	CT	CT	TT	--	TT	TT	CT	CT	CT	CT	CT	TT	CT	TT	CT	CT	TT	TT	TT	CC	CC	CT	CT	CC	CC	CC	CT	CT	CC	CT	--	CC	CT	CC	CT	CT	CT	CT	CT	--	CT	TT	TT	TT	CT	CT
ctg1	3733909	G	A	GG	GG	GG	GG	GG	GG	GG	GG	GG	GG	GG	GG	GG	GG	GG	GG	GG	GG	GG	GG	GG	GG	GG	GG	GG	GG	GG	GG	GG	GG	--	GG	GG	GG	GG	GG	GG	GG	GG	GG	GG	GG	GG	GG	GG	GG
ctg1	3733910	G	C	GG	GG	GG	GG	GG	GG	GG	GG	GG	GG	GG	GG	GG	GG	GG	GG	GG	GG	GG	GG	GG	GG	GG	GG	GG	GG	GG	GG	GG	GG	--	GG	GG	GG	GG	GG	GG	GG	GG	GG	GG	GG	GG	GG	GG	GG
ctg1	3733913	C	T	CC	CC	CC	CC	CC	CC	CC	CC	CC	CC	CT	CC	CC	CC	CC	CC	CC	CC	CC	CC	CC	CC	CC	CC	CC	CC	CC	CC	CT	CC	--	CC	CC	CT	CC	CC	CC	CT	CC	CC	CC	CC	CC	CC	CC	CC
ctg1	3733914	G	A	GG	GG	GG	GG	GG	GG	GG	GG	GG	GG	GG	GG	GG	GG	GG	GG	GG	GG	GG	GG	GG	GG	AG	GG	GG	GG	GG	GG	GG	GG	--	GG	GG	GG	GG	GG	GG	GG	GG	GG	GG	GG	GG	GG	GG	GG
ctg1	3733925	C	T	CC	CC	CC	CC	CC	CC	CT	CT	CT	CT	CC	CC	CC	CC	CC	CC	CC	CT	CC	CC	CC	CC	CC	CC	CC	CC	CC	CC	CC	CC	--	CC	CC	CC	CC	CC	CC	CC	CC	CC	CC	CC	CC	CC	CC	CT
ctg1	3733930	C	T	CC	CC	CC	CC	CC	CC	CC	CC	CC	CC	CC	CC	CC	CC	CC	CC	CC	CC	CC	CC	CC	CC	CC	CC	CC	CC	CC	CC	CC	CC	--	CC	CC	CC	CC	CC	CT	CC	CC	CC	CC	CC	CC	CC	CC	CC
ctg1	3733955	G	A	GG	GG	GG	GG	GG	GG	GG	GG	GG	GG	GG	GG	GG	GG	GG	GG	GG	GG	GG	GG	GG	GG	GG	GG	GG	GG	GG	GG	GG	AG	--	GG	GG	GG	GG	GG	GG	GG	GG	GG	GG	GG	GG	GG	GG	GG
ctg1	3733959	G	A	GG	GG	GG	GG	GG	GG	GG	GG	GG	GG	GG	GG	GG	GG	GG	GG	GG	GG	GG	GG	GG	GG	AA	GG	GG	GG	GG	GG	GG	GG	--	GG	GG	GG	GG	GG	GG	GG	GG	GG	GG	GG	GG	GG	GG	GG
ctg1	3733975	G	A	GG	GG	GG	--	GG	GG	GG	GG	GG	GG	GG	GG	GG	GG	GG	GG	GG	GG	GG	GG	GG	GG	GG	GG	GG	GG	--	--	GG	GG	--	GG	GG	GG	GG	GG	GG	GG	GG	--	GG	GG	GG	GG	GG	GG
ctg1	3733979	G	A	AA	GG	AA	GG	GG	AA	GG	GG	AG	AG	AG	AA	AA	AA	AG	AG	AG	AG	AA	GG	AG	AG	GG	AG	AA	GG	AG	AG	GG	AA	--	AG	AA	GG	AA	--	AG	AG	AG	GG	AA	AA	AA	AA	AG	GG
ctg1	3733980	G	T	GG	GG	GG	GG	GG	GG	GG	GG	GG	GG	GG	GG	GG	GG	GG	GG	GT	GG	GG	GG	GG	GG	GG	GG	GG	GG	GG	GG	GG	GG	--	GG	GG	GG	GG	GG	GG	GG	GG	GG	GG	GG	GG	GG	GG	GG
ctg1	3733981	T	C	TT	TT	TT	TT	TT	TT	TT	TT	TT	TT	TT	TT	TT	TT	TT	TT	TT	TT	TT	TT	TT	TT	TT	TT	TT	TT	TT	TT	TT	TT	--	TT	TT	TT	TT	TT	TT	TT	TT	TT	TT	TT	TT	TT	TT	TT
ctg1	3733986	G	A	GG	AG	GG	GG	AG	GG	AG	AG	AG	AG	GG	GG	GG	GG	GG	GG	AG	AG	GG	GG	GG	AG	GG	GG	GG	GG	GG	GG	GG	GG	--	GG	GG	GG	GG	GG	AG	GG	GG	GG	GG	GG	GG	GG	AG	GG
ctg1	3761873	G	A	GG	AG	GG	GG	AG	AG	GG	AG	GG	GG	--	GG	AG	--	AG	AG	AG	GG	GG	GG	GG	GG	GG	GG	GG	GG	GG	GG	GG	GG	GG	GG	AG	GG	GG	GG	GG	GG	GG	AG	AG	GG	GG	AA	AG	GG
ctg1	3761882	T	C	TT	TT	TT	TT	TT	TT	TT	TT	TT	TT	--	TT	TT	--	TT	TT	TT	TT	TT	TT	TT	TT	TT	TT	TT	TT	TT	TT	TT	TT	CT	TT	TT	TT	--	TT	TT	--	TT	TT	TT	TT	TT	TT	TT	TT
ctg1	3761887	C	A	CC	CC	CC	CC	CC	CC	CC	CC	CC	CC	--	CC	CC	--	CC	CC	CC	CC	CC	CC	CC	AC	CC	CC	CC	CC	CC	CC	CC	CC	CC	CC	CC	CC	--	CC	CC	--	CC	CC	CC	CC	CC	CC	CC	CC
ctg1	3761890	A	G	AA	AA	AA	AA	AA	AA	AA	AA	AA	AA	--	AA	AA	--	AA	AA	AA	AA	AA	AA	AA	AA	AA	AA	AA	AA	AA	AA	AA	AA	AA	AA	AA	AA	--	AA	AA	--	AA	AA	AA	AA	AA	AA	AA	AA
ctg1	3761907	A	T	TT	TT	TT	TT	TT	TT	TT	TT	TT	TT	--	TT	TT	--	TT	TT	TT	TT	TT	TT	TT	TT	TT	TT	TT	TT	TT	TT	TT	--	TT	TT	TT	TT	--	TT	TT	--	TT	TT	TT	TT	TT	TT	TT	TT
ctg1	3761912	C	A	CC	CC	CC	CC	CC	CC	CC	CC	CC	CC	--	CC	CC	--	CC	CC	CC	CC	CC	AC	CC	CC	CC	CC	CC	AC	CC	CC	AC	--	CC	CC	CC	CC	--	CC	CC	--	CC	CC	CC	CC	CC	CC	CC	CC
ctg1	3761917	T	A	AT	AT	TT	AT	TT	AT	AA	AT	AT	AT	--	AA	TT	--	AT	TT	AT	AT	AT	AT	AT	AT	AT	AT	AT	AT	AT	AT	AT	--	AA	AT	AT	AT	--	AT	AT	--	AT	AT	AT	AT	AT	TT	AT	AT
ctg1	3761920	T	C	TT	TT	TT	TT	TT	TT	TT	TT	TT	TT	--	TT	TT	--	TT	TT	TT	TT	TT	TT	TT	TT	TT	TT	TT	TT	TT	TT	TT	--	TT	TT	TT	TT	--	TT	TT	--	TT	TT	TT	TT	TT	TT	TT	TT
ctg1	3761921	G	A	AA	AA	AA	AA	AA	AA	AA	AA	AA	AA	--	AA	AA	--	AA	AA	AA	AA	AA	AA	AA	AA	AA	AA	AA	AA	AA	AA	AA	--	AA	AA	AA	AA	--	AA	AA	--	AA	AA	AA	AA	AA	AA	AA	AA
ctg1	3761945	C	T	CC	CC	CC	CC	CC	CC	CC	CC	CC	CC	--	CC	CC	--	CC	CC	CC	CC	CC	CC	CC	CC	CC	CC	CC	CC	CC	CC	CC	--	CC	CC	CC	CT	--	CC	CC	--	CC	CC	CC	CC	CC	CC	CC	CC
ctg1	3761951	C	T	CC	CC	CC	CC	CC	CC	CC	CC	CC	CC	--	CC	CT	--	CC	CT	CC	CC	CC	CC	CC	CC	CC	CC	CC	CC	CC	CC	CC	--	CC	CC	CT	CC	--	CC	CC	--	CC	CT	CC	CC	CC	CC	CT	CC
ctg1	3761960	T	C	TT	TT	TT	TT	TT	TT	TT	TT	TT	TT	--	TT	TT	--	TT	TT	CT	TT	TT	TT	TT	TT	TT	TT	TT	TT	TT	TT	TT	--	TT	TT	TT	TT	--	TT	TT	--	TT	TT	TT	TT	TT	TT	TT	TT
ctg1	3761984	G	T	GT	GG	GT	GT	GG	GG	GG	GG	GG	GT	--	GG	GG	--	GG	GG	GG	GG	GG	GG	GG	GG	GG	GG	GG	GG	GG	GG	GG	--	GG	GG	GG	GG	--	GG	GT	--	GT	GG	GT	GG	GT	GG	GG	GT
ctg1	3761985	C	T	CT	CT	TT	CT	TT	CT	CC	CT	CT	CT	--	CC	CT	--	CT	TT	CT	CT	CT	CT	CT	CT	CT	CT	CT	CT	CT	CT	CT	--	CC	CT	CT	CT	--	CC	CT	--	CT	CT	CT	CT	CT	TT	CT	CT
ctg1	3761994	T	G	TT	TT	TT	TT	TT	TT	TT	TT	GT	TT	--	TT	TT	--	TT	TT	TT	TT	TT	TT	TT	TT	TT	TT	TT	TT	TT	TT	TT	--	TT	TT	TT	TT	--	TT	TT	--	TT	TT	TT	TT	TT	TT	TT	TT
ctg1	3762217	G	A	--	AG	GG	AG	GG	AG	AA	AG	GG	GG	--	AG	--	--	AG	GG	AG	AG	AG	--	GG	AG	GG	GG	GG	AG	AG	GG	GG	GG	AA	--	AG	AG	GG	--	AG	--	GG	GG	AG	--	GG	GG	AG	GG
ctg1	3762253	A	G	--	AG	AA	AG	AA	AG	GG	AG	AA	AA	--	AG	--	--	AG	AA	AG	AG	AG	--	AA	AG	AA	AA	AA	AG	AG	AA	AA	AA	GG	--	AG	AG	--	--	AG	--	AA	AA	AG	AA	AA	AA	AG	AA
ctg1	3762254	T	G	--	GT	GG	GT	GG	GT	TT	GT	GG	GG	--	GT	--	--	GT	GG	GT	GT	GT	--	GG	GT	GG	GG	GG	GT	GT	GG	GG	GG	TT	--	GT	GT	--	--	GT	--	GG	GG	GT	TT	GG	GG	GT	GG
ctg1	3762267	T	G	--	GT	TT	GT	TT	GT	GG	GT	TT	TT	--	GT	--	--	GT	TT	GT	GT	GT	--	TT	GT	TT	TT	TT	GT	GT	TT	TT	TT	GG	--	GT	GT	TT	--	GT	TT	TT	TT	GT	TT	TT	TT	GT	TT
ctg1	3762269	T	A	--	AT	TT	AT	TT	AT	AA	AT	TT	TT	--	AT	--	--	AT	TT	AT	AT	AT	--	TT	AT	TT	TT	TT	AT	AT	TT	TT	TT	AA	--	AT	AT	TT	--	AT	--	TT	TT	AT	--	TT	TT	AT	TT
ctg1	3762272	C	A	--	AC	AA	AC	AA	AC	CC	AC	AA	AA	--	AC	--	--	AC	AA	AC	AC	AC	--	AA	AC	AA	AA	AA	AC	AC	AA	AA	AA	CC	--	AC	AC	--	--	AC	CC	AA	AA	AC	CC	AA	AA	AC	AA
ctg1	3762284	T	A	--	AT	TT	TT	TT	TT	AT	TT	TT	TT	--	TT	--	--	TT	TT	TT	TT	TT	--	TT	TT	TT	TT	TT	TT	AT	TT	TT	TT	AT	--	TT	AT	TT	--	AT	TT	TT	TT	TT	TT	TT	TT	TT	TT
ctg1	3762306	A	G	--	AA	AA	AG	AA	AG	GG	AG	AA	AA	--	AG	AA	--	AG	AA	AG	AG	AA	--	AA	AG	AA	AA	AA	AA	AA	AA	AA	AA	AA	AA	AG	AA	--	--	AG	AA	AA	AA	AG	--	AA	AA	AG	AA
ctg1	3762327	G	A	GG	GG	GG	GG	GG	GG	GG	GG	GG	GG	--	GG	GG	--	GG	GG	GG	GG	AG	--	AG	GG	AA	AG	AA	GG	AG	GG	AA	AA	GG	GG	GG	AG	GG	GG	GG	GG	GG	GG	GG	GG	GG	GG	GG	GG
ctg1	3835165	T	A	TT	TT	TT	TT	TT	TT	TT	TT	TT	TT	TT	TT	TT	TT	TT	TT	TT	TT	TT	TT	TT	TT	TT	TT	TT	TT	TT	AT	TT	TT	TT	TT	TT	TT	TT	TT	TT	TT	TT	TT	TT	TT	TT	TT	TT	TT
ctg1	3835176	C	T	CC	CC	CC	CC	CC	CC	CC	CC	CC	CC	CC	CC	CC	CC	CC	CC	CC	CC	CT	CC	CT	CC	CC	CC	CT	CT	CT	CC	CC	CC	CC	CT	CC	CC	CC	CC	CC	CC	CC	CC	CC	CC	CC	CC	CC	CC
ctg1	3835178	G	A	GG	GG	GG	GG	GG	GG	GG	GG	GG	GG	GG	GG	GG	GG	GG	GG	GG	GG	GG	GG	GG	GG	AG	GG	AG	GG	AG	GG	AG	GG	GG	GG	GG	GG	GG	GG	GG	GG	GG	GG	GG	GG	GG	GG	GG	GG
ctg1	3835179	C	T	CT	CT	CT	CT	CT	CT	CT	CT	CT	CT	CT	CT	CT	CT	CT	CT	CT	CT	CT	CT	CT	CT	CT	CT	CT	CT	CT	CT	CT	CT	CT	CT	CT	CT	CC	CT	CT	CT	CT	CT	CC	CT	CT	CT	CT	CT
ctg1	3835194	C	T	TT	TT	TT	TT	TT	TT	TT	TT	TT	TT	TT	TT	TT	TT	TT	TT	TT	TT	TT	TT	TT	TT	TT	TT	TT	TT	TT	TT	TT	TT	TT	TT	TT	TT	TT	TT	TT	TT	TT	TT	--	TT	TT	TT	TT	TT
ctg1	3835214	G	A	AA	AA	AA	AA	AA	AA	AA	AA	AA	AA	AA	AA	AA	AA	AA	AA	AA	AA	AA	AA	AA	AA	AA	AA	AA	AA	AA	AA	AA	AA	AA	AA	AA	AA	AA	AA	AA	AA	AA	AA	--	AA	AA	AA	AA	AA
ctg1	3835230	C	T	CT	CT	CT	CT	CT	CT	CT	CT	CT	CT	CT	CT	CT	CT	CT	CT	CT	CT	CT	CT	CT	CT	CT	CT	CT	CT	CT	CT	CT	CT	CT	CT	CT	CT	TT	CT	CT	CT	CT	CT	--	CT	CT	CT	CT	CT
ctg1	3835233	G	T	GT	GT	GT	GT	GT	GT	GT	GT	GT	GT	GT	GT	GT	GT	GT	GT	GT	GT	GT	GT	GT	GT	GT	GT	GT	GT	GT	GT	GT	GT	GT	GT	GT	GT	TT	GT	GT	GT	GT	GT	--	GT	GT	GT	GT	GT
ctg1	3835242	T	C	TT	TT	TT	TT	TT	TT	TT	TT	TT	TT	TT	CT	TT	TT	TT	TT	TT	TT	TT	CT	TT	TT	TT	TT	TT	CT	TT	TT	CT	TT	TT	TT	TT	TT	TT	TT	TT	TT	TT	TT	--	TT	TT	TT	TT	TT
ctg1	3835245	C	T	TT	TT	TT	TT	TT	TT	TT	TT	TT	TT	TT	TT	TT	TT	TT	TT	TT	TT	TT	TT	TT	TT	TT	TT	TT	TT	TT	TT	TT	TT	TT	TT	TT	TT	TT	TT	TT	TT	TT	TT	--	TT	TT	TT	TT	TT
ctg1	3835261	C	T	CT	CT	CC	CC	CT	CC	CC	CC	CC	CC	CT	CC	CT	CC	CC	CT	CC	CC	CC	CC	CC	CC	CC	CC	CC	CC	CC	CC	CC	CC	CC	CC	CT	CC	CC	CT	CT	CC	CT	CT	--	CC	CC	CC	CC	CC
ctg1	3835288	T	C	TT	TT	TT	TT	TT	TT	TT	TT	TT	TT	TT	TT	TT	TT	TT	TT	TT	TT	TT	TT	TT	TT	TT	TT	TT	TT	TT	TT	TT	TT	TT	CT	TT	TT	TT	TT	TT	TT	TT	TT	TT	TT	TT	TT	TT	TT
ctg1	3835290	A	T	AT	AT	AT	AT	AT	AT	AT	AT	AT	AT	AT	AT	AT	AT	AT	AT	AT	AT	AT	AT	AT	AT	AT	AT	AT	AT	AT	AT	AT	AT	AT	AT	AT	AT	--	AT	AT	AT	AT	AT	--	AT	AT	AT	AT	AT
ctg1	3835426	A	T	AA	AA	AA	AA	AA	AA	AA	AA	AA	AA	AA	AA	AA	AA	AA	AA	AA	AA	AA	AA	AA	AA	--	AA	AA	AA	AA	AA	AA	AA	AA	AA	AA	AA	AA	--	AA	AA	AA	AA	AA	AA	AA	AA	AA	AA
ctg1	3835447	A	C	AA	AA	AA	AA	AA	AA	AA	AA	AA	AA	AA	AA	AA	AA	AA	AA	AA	AA	AA	AA	AA	AA	AA	AA	AA	AA	AA	AA	AA	AA	AA	AA	AA	AA	AA	AA	AA	AA	AA	AA	AA	AA	AA	AA	AA	AA
ctg1	3835450	A	T	AA	AA	AA	AA	AA	AA	AA	AA	AA	AA	AA	AA	AA	AA	AA	AA	AA	AA	AA	AA	--	AA	AA	AA	AA	AA	AA	AA	AA	AA	AA	AA	AA	AA	AA	AA	AA	AA	AA	AA	AA	AA	AA	AA	AA	AA
ctg1	3835483	A	C	AA	AA	AA	AA	AA	AA	AA	AA	AA	AA	AA	AA	AA	AA	AA	AA	AA	AA	AA	AA	AA	AA	AA	--	AA	AA	AA	--	--	AA	AA	AA	AA	AA	AA	AA	AA	AA	AA	AA	AA	AA	AA	AA	AA	AA
ctg1	3835488	C	T	CC	CC	CC	CC	CC	CC	CC	CC	CC	CC	CC	CC	CC	CC	CC	CC	CC	CC	CC	CC	CC	CC	CC	--	CC	--	CC	--	--	CC	CC	CC	CC	CC	CC	CC	CC	CC	CC	CC	CC	CC	CC	CC	CC	CC
ctg1	3835510	A	T	AA	AA	AA	AA	AA	AA	AA	AA	AA	AA	AA	AA	AA	AA	AA	AA	AA	AA	AA	AA	AA	AA	AA	AA	AA	AA	AA	--	AA	AA	AA	AA	AA	AA	AA	AA	AA	AA	AA	AA	AA	AA	AA	AA	AA	AA
ctg1	3853751	C	T	CT	CC	CC	CC	CT	CC	CT	CT	--	CT	CT	CT	CC	CC	CT	CT	CT	CT	--	CT	CC	CT	--	CC	CC	--	CC	CC	CC	CT	CC	CT	CT	CT	CT	CT	CC	CT	CT	CT	CC	CC	CT	CT	CT	CC
ctg1	3853754	G	A	GG	GG	GG	GG	GG	GG	GG	GG	--	GG	GG	GG	GG	GG	GG	GG	GG	GG	--	GG	GG	GG	--	GG	GG	--	GG	GG	GG	GG	GG	GG	GG	GG	GG	GG	GG	GG	GG	GG	GG	GG	GG	GG	GG	GG
ctg1	3853759	G	A	AG	GG	GG	GG	AG	GG	AG	AG	--	AG	AG	AG	GG	GG	AG	AG	AG	AG	--	AG	GG	AG	--	GG	GG	--	GG	GG	GG	AG	GG	AG	AG	AG	AG	AG	GG	AG	AG	AG	GG	GG	AG	AG	AG	GG
ctg1	3853761	C	T	CT	CT	CC	CC	CC	CT	CT	CT	--	CT	CC	CC	CC	CT	CC	CT	CC	CT	--	CC	CC	CT	--	CC	CC	--	CC	CC	CC	CC	CC	CC	CC	CC	CC	CC	CT	CT	CC	CT	CT	CT	CT	CC	CC	CC
ctg1	3853764	C	T	CC	CC	CC	CC	CC	CC	CC	CC	--	CC	CC	CC	CC	CC	CC	CC	CC	CC	--	CC	CC	CC	--	CC	CC	--	CC	CC	CC	CC	CC	CC	CC	CC	CC	CC	CC	CC	CC	CC	CC	CC	CC	CC	CC	CC
ctg1	3853765	A	G	AG	AA	AA	AA	AG	AA	AG	AG	--	AG	AG	AG	AA	AA	AG	AG	AG	AG	--	AG	AA	AG	--	AA	AA	--	AA	AA	AA	AG	AA	AG	AG	AG	AG	AG	AA	AG	AG	AG	AA	AA	AG	AG	AG	AA
ctg1	3853769	C	T	CT	CC	CC	CC	CT	CC	CT	CT	--	CT	CT	CT	CC	CC	CT	CT	CT	CT	--	CT	CC	CT	--	CC	CC	--	CC	CC	CC	CT	CC	CT	CT	CT	CT	CT	CC	CT	CT	CT	CC	CC	CT	CT	CT	CC
ctg1	3853770	C	T	CC	CC	CC	CC	CC	CC	CC	CC	--	CC	CC	CC	CC	CC	CC	CC	CC	CC	--	CC	CC	CC	--	CC	CC	--	CC	CC	CC	CC	CC	CC	CC	CC	CC	CC	CC	CC	CT	CC	CC	CC	CC	CC	CC	CC
ctg1	3853772	G	A	GG	GG	GG	GG	GG	GG	GG	GG	--	GG	GG	GG	GG	GG	GG	GG	GG	GG	--	GG	GG	GG	--	GG	GG	--	GG	GG	GG	GG	GG	GG	GG	GG	GG	GG	GG	GG	GG	GG	GG	GG	GG	GG	AG	GG
ctg1	3853773	T	A	TT	TT	TT	TT	TT	AT	TT	TT	--	TT	TT	TT	TT	TT	TT	TT	TT	TT	--	TT	AT	TT	--	AT	AA	--	TT	TT	TT	TT	TT	TT	TT	TT	TT	TT	TT	TT	TT	TT	TT	TT	TT	TT	TT	TT
ctg1	3853776	G	A	GG	GG	GG	GG	GG	GG	GG	GG	--	AG	AG	GG	GG	GG	GG	GG	GG	AG	--	AG	GG	AG	--	GG	GG	--	GG	GG	GG	AG	GG	GG	AG	AG	GG	GG	GG	AG	GG	GG	GG	GG	GG	GG	GG	GG
ctg1	3853781	G	A	GG	GG	GG	GG	GG	GG	GG	GG	--	GG	GG	GG	GG	GG	GG	GG	GG	GG	--	GG	GG	GG	--	GG	GG	--	GG	GG	GG	GG	GG	GG	GG	GG	GG	GG	GG	GG	GG	GG	GG	GG	GG	GG	AG	GG
ctg1	3853782	G	T	GT	GT	GT	GT	GT	GG	GT	GG	--	GG	GG	GT	GT	GT	GT	GT	GG	GG	--	GG	GG	GG	--	GG	GG	--	GG	GG	GG	GG	GG	GG	GG	GG	GG	GG	GG	GG	GT	GT	GG	GG	GG	GG	GG	GT
ctg1	3853783	C	T	CT	CT	CT	CT	CT	CC	CT	CC	--	CC	CC	CT	CT	CT	CT	CT	CC	CC	--	CC	CC	CC	--	CC	CC	--	CC	CC	CC	CC	CC	CC	CC	CC	CC	CC	CC	CC	CT	CT	CC	CC	CC	CC	CC	CT
ctg1	3853801	T	C	TT	TT	TT	TT	TT	TT	TT	TT	--	TT	TT	TT	TT	TT	TT	TT	TT	TT	--	CT	TT	TT	--	TT	TT	--	TT	TT	TT	TT	TT	TT	TT	TT	TT	TT	TT	TT	TT	TT	TT	TT	TT	TT	TT	TT
ctg1	3853803	T	G	TT	TT	TT	TT	TT	TT	TT	TT	--	TT	TT	TT	TT	TT	TT	TT	TT	TT	--	TT	GT	TT	--	GT	GG	--	TT	TT	TT	TT	TT	TT	TT	TT	TT	TT	TT	TT	TT	TT	TT	TT	TT	TT	TT	TT
ctg1	3853805	A	T	AT	AA	AA	AA	AT	AA	AA	AT	--	AT	AT	AT	AA	AA	AT	AA	AT	AT	--	AT	AA	AA	--	AA	AA	--	AA	AA	AA	AT	AA	AT	AT	AA	AT	AT	AA	AT	AT	AA	AA	AA	AT	AT	AT	AA
ctg1	3853810	G	A	GG	GG	GG	GG	GG	GG	GG	GG	--	GG	GG	GG	GG	GG	GG	GG	GG	GG	--	GG	GG	GG	--	GG	GG	--	GG	GG	GG	GG	GG	GG	GG	GG	GG	GG	GG	GG	GG	GG	GG	GG	GG	GG	GG	GG
ctg1	4026120	A	T	AA	AA	AA	AA	AA	AA	AA	AA	AA	AA	AA	--	AA	AA	AA	AA	AA	--	AA	AA	AA	AA	AA	AT	AA	AA	AA	AA	AA	AA	AA	AA	AA	AA	AA	AA	AA	AA	AA	AA	AA	AA	AA	AA	AA	AA
ctg1	4026135	T	C	TT	TT	TT	TT	TT	TT	TT	TT	TT	TT	TT	--	TT	TT	TT	TT	TT	--	TT	TT	TT	TT	TT	TT	TT	TT	TT	TT	TT	TT	TT	TT	TT	TT	TT	TT	TT	TT	TT	TT	TT	TT	TT	TT	TT	CT
ctg1	4026151	C	T	TT	TT	TT	TT	TT	TT	TT	TT	TT	TT	TT	--	TT	TT	TT	TT	TT	--	TT	TT	TT	TT	TT	TT	TT	TT	TT	TT	TT	TT	TT	TT	TT	TT	TT	TT	TT	TT	TT	TT	TT	TT	TT	TT	TT	TT
ctg1	4026153	C	T	CC	CC	CC	CC	CC	CC	CC	CC	CC	CC	CC	--	CT	CC	CC	CC	CC	--	CC	CC	CC	CC	CC	CC	CC	CC	CC	CC	CC	CC	CC	CC	CC	CC	CC	CC	CC	CC	CC	CC	CC	CC	CC	CC	CC	CC
ctg1	4026163	G	A	AG	AG	GG	GG	GG	GG	GG	GG	GG	GG	GG	--	GG	GG	GG	GG	GG	--	GG	GG	GG	GG	GG	GG	GG	GG	GG	GG	GG	GG	GG	GG	GG	GG	GG	GG	GG	GG	GG	GG	GG	GG	GG	GG	GG	GG
ctg1	4026182	A	T	AA	AA	AA	AA	AA	AA	AA	AA	AA	AA	AA	--	AA	AA	AA	AA	AA	--	AA	AA	AA	AA	AA	AA	AA	AA	AA	AA	AA	AA	AA	AA	AA	AA	AA	AA	AA	AA	AA	AA	AA	AA	AA	AA	AT	AA
ctg1	4026264	T	C	TT	TT	TT	TT	TT	TT	TT	TT	TT	TT	TT	--	TT	TT	TT	CT	TT	--	TT	TT	TT	TT	TT	TT	TT	TT	TT	TT	TT	TT	TT	TT	TT	TT	TT	TT	TT	TT	TT	TT	TT	TT	TT	TT	TT	TT
ctg1	4026298	G	A	AA	AA	AA	AA	AA	AG	AA	AA	AA	AA	AA	--	AA	AA	AA	AA	AA	--	AA	AA	AA	AA	AA	AA	AA	AA	AA	AA	AA	AA	AA	AA	AA	AA	AA	AA	AA	AA	AA	AA	AA	AA	AA	AA	AA	AA
ctg1	4026363	A	G	GG	GG	GG	GG	GG	AG	GG	GG	GG	GG	GG	--	GG	GG	GG	GG	GG	--	GG	GG	GG	GG	GG	GG	GG	GG	GG	GG	GG	GG	GG	GG	GG	GG	GG	GG	GG	GG	GG	GG	GG	GG	GG	GG	GG	GG
ctg1	4026373	T	C	CC	CC	CC	CC	CC	CT	CC	CC	CC	CC	CC	--	CC	CC	CC	CC	CC	--	CC	CC	CC	CC	CC	CC	CC	CC	CC	CC	CC	CC	CC	CC	CC	CC	CC	CC	CC	CC	CC	CC	CC	CC	CC	CC	CC	CC
ctg1	4056945	C	T	CC	CC	CC	CC	CC	CC	CC	CC	CC	CC	CC	CC	CC	CT	CC	CC	CC	CC	CC	CC	CC	CC	CC	CC	CT	CC	CC	CC	CC	CC	CC	CC	CC	CT	CC	CC	CC	CC	CC	CT	CC	CC	CT	CT	CC	CC
ctg1	4056953	G	A	AG	AG	AG	AG	AG	AG	AG	AG	AG	AG	AG	AG	AG	AG	AG	AG	AG	AG	AG	AG	AG	AG	AG	AG	AG	AG	AG	AG	AG	AG	AG	AG	AG	AG	AG	AG	AG	AG	AG	AG	AG	AG	AG	AG	AG	AG
ctg1	4056959	C	T	CC	CC	CC	CC	CC	CC	CC	CC	CC	CC	CC	CC	CC	CC	CC	CC	CC	CC	CC	CC	CC	CC	CT	CC	CC	CC	CC	CC	CT	CC	CC	CT	CC	CC	CC	CC	CC	CC	CC	CC	CC	CC	CC	CC	CC	CC
ctg1	4056973	C	A	CC	CC	CC	CC	CC	CC	CC	CC	CC	CC	CC	CC	CC	CC	CC	CC	CC	CC	AC	AC	CC	CC	CC	CC	CC	CC	CC	AC	CC	AC	AC	CC	CC	CC	CC	CC	CC	CC	CC	CC	CC	CC	CC	CC	CC	AC
ctg1	4057003	G	A	AG	AG	AG	AG	AG	AG	AG	AG	AG	AG	AG	AG	AG	AG	AG	AG	AG	AG	AG	AG	AG	AG	AG	AG	AG	AG	AG	AG	AG	GG	AG	AG	AG	AG	AG	AG	AG	AG	AG	AG	AG	AG	AG	AG	AG	AG
ctg1	4057292	C	A	AC	CC	CC	CC	AC	AC	CC	AC	CC	CC	CC	CC	CC	AC	CC	CC	AC	AC	CC	CC	CC	CC	AC	AC	CC	CC	CC	AC	AC	AC	AC	AC	CC	CC	AC	AC	AC	CC	AC	AC	CC	CC	CC	CC	CC	CC
ctg1	4057318	C	T	CC	CC	CT	CC	CC	CC	CC	CC	CC	CT	CC	CT	CT	CC	CC	CC	CC	CC	CC	CC	CC	CC	CC	CC	CC	CC	CC	CC	CC	CC	CC	CC	CT	CC	CC	CC	CC	CT	CC	CC	CC	CC	CC	CT	CC	CT
ctg1	4057326	C	A	AC	CC	CC	CC	CC	CC	CC	CC	AC	CC	CC	CC	CC	CC	CC	CC	CC	CC	CC	CC	CC	CC	CC	CC	CC	CC	CC	CC	CC	CC	CC	CC	CC	CC	CC	CC	CC	CC	CC	CC	CC	CC	CC	CC	AC	CC
ctg1	4057328	A	G	AG	AA	AA	AA	AA	AA	AA	AA	AG	AA	AA	AA	AA	AA	AA	AA	AA	AA	AA	AA	AA	AA	AA	AA	AA	AA	AA	AA	AA	AA	AA	AA	AA	AA	AA	AA	AA	AA	AA	AA	AA	AA	AA	AA	AG	AA
ctg1	4057330	C	T	CT	CC	CT	CT	CT	CC	CC	CT	CT	CT	CT	CT	CT	CC	CC	CC	CT	CT	CC	CC	CC	CT	CC	CC	CC	CC	CC	CC	CC	CC	CC	CC	CT	CC	CT	CT	CT	CT	CC	CT	CT	CT	CT	CT	CC	CC
ctg1	4057331	G	A	AG	GG	GG	GG	GG	GG	GG	GG	AG	GG	GG	GG	GG	GG	GG	GG	GG	GG	GG	GG	GG	GG	GG	GG	GG	GG	GG	GG	GG	GG	GG	GG	GG	GG	GG	GG	GG	GG	GG	GG	GG	GG	GG	GG	AG	GG
ctg1	4057337	C	T	CT	CT	CC	CC	CC	CT	CC	CC	CC	CC	CC	CC	CC	CC	CC	CC	CC	CC	CC	CC	CC	CC	CC	CC	CC	CC	CC	CC	CC	CC	CC	CC	CC	CC	CC	CC	CC	CC	CC	CT	CT	CC	CC	CC	CC	CC
ctg1	4057339	C	T	CT	CT	CT	CT	CT	CT	CT	CC	CC	CT	CT	CC	CT	CT	CT	CT	CT	CT	CT	CT	CT	CT	CT	CT	CT	CT	CT	CT	CT	CT	CT	CT	CC	CT	CC	CT	CT	CT	CT	CT	CT	CT	CT	CC	CT	CT
ctg1	4057346	C	A	AC	CC	AC	AC	AC	CC	CC	AC	AC	AC	AC	AC	AC	AC	CC	CC	AC	AC	CC	CC	CC	AC	CC	CC	CC	CC	CC	CC	CC	CC	CC	CC	AC	CC	AC	AC	CC	AC	CC	AC	AC	AC	AC	CC	CC	CC
ctg1	4057363	A	G	AG	AG	AG	AG	AG	AG	AG	AG	AG	AG	AG	AG	AG	AG	AG	AG	AG	AG	AG	AG	AG	AG	AG	AG	AG	AG	AG	AG	AG	AG	AG	AG	AG	AG	AG	AG	AG	AG	AG	AG	AG	AG	AG	AG	AG	AG
ctg1	4057366	A	C	AC	AC	AC	AC	AC	AC	AC	AC	CC	AC	AC	AC	AC	AC	AC	AC	AC	AC	AC	AC	AC	AC	AC	AC	AC	AC	AC	AC	AC	AC	AC	AC	AC	AC	AC	AC	AC	AC	AC	AC	AC	AC	AC	AC	AC	AC
ctg1	4057371	C	T	CT	CC	CC	CC	CC	CC	CC	CC	CT	CC	CC	CC	CC	CC	CC	CC	CC	CC	CC	CC	CC	CC	CC	CC	CC	CC	CC	CC	CC	CC	CC	CC	CC	CC	CC	CC	CC	CC	CC	CC	CC	CC	CC	CC	CT	CC
ctg1	4057375	G	T	GT	GG	GG	GG	GG	GG	GG	GG	GT	GG	GG	GG	GG	GG	GG	GG	GG	GG	GG	GG	GG	GG	GG	GG	GG	GG	GG	GG	GG	GG	GG	GG	GG	GG	GG	GG	GG	GG	GG	GG	GG	GG	GG	GG	GT	GG
ctg1	4057390	A	C	AA	AA	AC	AA	AA	AA	AC	AA	AA	AC	AC	AC	AC	AA	AA	AA	AA	AA	AA	AA	AC	AC	AA	AA	AA	AA	AA	AA	AA	AA	AA	AA	AC	AA	AA	AA	AA	AC	AA	AA	AC	AA	AC	AC	AA	AC
ctg1	4057393	G	T	GG	GG	GT	GG	GG	GG	GT	GG	GG	GT	GT	GT	GT	GG	GG	GG	GG	GG	GG	GG	GT	GT	GG	GG	GG	GG	GG	GG	GG	GG	GG	GG	GT	GG	GG	GG	GG	GT	GG	GG	GT	GG	GT	GT	GG	GT
ctg1	4086602	G	A	AG	AG	AG	AG	GG	GG	AG	AG	AG	AG	AG	AG	AG	AG	AG	AG	AG	AG	AG	AG	AG	GG	AG	AG	AG	AG	AG	AG	AG	AG	AG	AG	--	AG	AG	AG	AG	AG	AG	AG	AG	AG	AG	AG	AG	AG
ctg1	4086630	A	G	AA	AA	AA	AA	AA	AA	AA	AA	AA	AA	AA	AA	AA	AA	AA	AA	AA	AA	AA	AA	AA	AA	AA	AA	AA	AA	AA	AA	AA	AA	AA	AA	--	AA	AA	AA	AA	AA	AA	AA	AA	AA	AA	AA	AA	AA
ctg1	4086641	T	G	GG	GG	GG	GG	GT	GG	GG	GG	GG	GG	GG	GG	GG	GG	GG	GG	GG	GG	GG	GG	GG	GG	GG	GG	GG	GG	GG	GG	GG	GG	GG	GG	--	GG	GG	GG	GG	GG	GG	GG	GG	GG	GG	GG	GG	GG
ctg1	4086648	C	A	AC	AC	AC	AC	AC	AA	AC	AC	AC	AC	AC	AC	AC	AC	AC	AC	AC	AC	AC	AC	AC	AA	AC	AC	AC	AC	AC	AC	AC	AC	AC	AC	--	AC	AC	AC	AC	AC	AC	AC	AC	AC	AC	AC	AC	AC
ctg1	4086656	C	T	CT	CT	CT	CT	CT	TT	CT	CT	CT	CT	CT	CT	CT	CT	CT	CT	CT	CT	CT	CT	CT	TT	CT	CT	CT	CT	CT	CT	CT	CT	CT	CT	--	CT	CT	CT	CT	CT	CT	CT	CT	CT	CT	CT	CT	CT
ctg1	4086668	A	G	AA	AA	AA	AA	AA	AA	AA	AA	AA	AA	AA	AA	AA	AA	AA	AA	AA	AA	AA	AA	AA	AG	AA	AA	AA	AA	AA	AA	AA	AA	AA	AA	--	AA	AA	AA	AA	AA	AA	AA	AA	AA	AA	AA	AA	AA
ctg1	4086695	T	C	CC	CC	CC	CC	CC	CC	CC	CC	CC	CC	CC	CC	CC	CC	CC	CC	CC	CC	CC	CC	CC	CC	CC	CC	CC	CC	CC	CC	CC	CC	CC	CC	--	CT	CC	CC	CC	CC	CC	CC	CC	CC	CC	CC	CC	CC
ctg1	4096054	C	T	--	TT	TT	TT	TT	TT	TT	TT	TT	TT	TT	TT	--	--	TT	TT	TT	TT	--	TT	TT	TT	TT	TT	TT	TT	TT	TT	TT	TT	TT	TT	TT	TT	--	TT	TT	TT	TT	TT	TT	TT	TT	TT	TT	TT
ctg1	4096062	A	C	--	CC	CC	CC	CC	CC	CC	CC	CC	CC	CC	CC	--	--	CC	CC	CC	CC	--	CC	CC	CC	CC	CC	CC	CC	CC	CC	CC	CC	CC	CC	CC	CC	--	CC	CC	CC	CC	CC	CC	CC	CC	CC	CC	CC
ctg1	4096085	A	T	--	TT	TT	TT	TT	TT	TT	TT	TT	TT	TT	TT	--	--	TT	TT	TT	TT	--	TT	TT	TT	TT	TT	TT	TT	TT	TT	TT	TT	TT	TT	TT	TT	--	TT	TT	TT	TT	TT	TT	TT	TT	TT	TT	TT
ctg1	4096089	T	G	--	GT	GT	GT	GT	GT	GT	GT	GT	GT	GT	GT	--	--	GT	GT	GT	GT	--	TT	TT	GT	GT	GT	TT	GT	GT	GT	GG	GT	GT	TT	GT	GT	--	GT	GT	GT	GT	GT	GT	GT	GT	GT	GT	TT
ctg1	4096101	T	C	TT	TT	TT	TT	TT	TT	TT	TT	TT	TT	TT	TT	TT	--	TT	TT	TT	TT	--	TT	TT	TT	TT	TT	TT	TT	TT	TT	TT	TT	TT	TT	TT	TT	--	TT	TT	TT	TT	TT	TT	TT	TT	TT	TT	TT
ctg1	4096120	C	T	CC	CC	CC	CC	CC	CT	CC	CC	CC	CC	CC	CC	CC	--	CC	CC	CC	CC	--	CC	CC	CC	CC	CC	CC	CC	CC	CC	CC	CC	CC	CC	CC	CC	--	CC	CC	CC	CC	CC	CC	CC	CC	CC	CC	CC
ctg1	4096125	A	C	CC	CC	CC	CC	CC	CC	CC	CC	CC	CC	CC	CC	CC	--	CC	CC	CC	CC	--	CC	CC	CC	CC	CC	CC	CC	CC	CC	CC	CC	CC	CC	CC	CC	--	CC	CC	CC	--	CC	CC	CC	CC	CC	CC	CC
ctg1	4096132	C	A	AA	AA	AA	AA	AA	AA	AA	AA	AA	AA	AA	AA	AA	--	AA	AA	AA	AA	--	AA	AA	AA	AA	AA	AA	AA	AA	AA	AA	AA	AA	AA	AA	AA	--	AA	AA	AA	--	AA	AA	AA	AA	AA	AA	AA
ctg1	4096140	A	T	TT	AT	AT	AT	AT	AT	AT	AT	AT	AT	AT	AT	TT	--	AT	AT	AT	AT	--	AA	AA	AT	AT	AT	AT	AT	AT	AT	TT	AT	AT	AA	AT	AT	--	AT	AT	AT	--	AT	AT	AT	AT	AT	AT	AA
ctg1	4096144	C	T	TT	CT	CT	CT	CT	CT	CT	CT	CT	CT	CT	CT	TT	--	CT	CT	CT	CT	--	CC	CC	CT	CT	CT	CT	CT	CT	CT	TT	CT	CT	CC	CT	CT	--	CT	CT	CT	--	CT	CT	CT	CT	CT	CT	CC
ctg1	4096155	C	A	AA	AA	AA	AA	AA	AA	AA	AA	AA	AA	AA	AA	AA	--	AA	AA	AA	AA	--	AA	AA	AA	AA	AA	AA	AA	AA	AA	AA	AA	AA	AA	AA	AA	--	AA	AA	AA	--	AA	AA	AA	AA	AA	AA	AA
ctg1	4096161	A	T	TT	AT	AT	AA	AA	AA	AT	AT	AT	AT	AT	AT	TT	--	AT	AT	AT	AT	--	AA	AA	AT	AA	AA	AA	AA	AA	AA	AA	AA	AA	AA	AT	AA	--	AT	AT	AA	--	AT	AT	AT	AT	AT	AA	AA
ctg1	4096621	A	T	TT	AT	TT	AT	AT	--	--	AT	AT	TT	TT	AT	AT	TT	--	AT	AT	AT	--	AT	TT	--	--	--	--	AT	TT	TT	TT	TT	TT	AT	TT	TT	TT	TT	TT	AT	--	AT	TT	TT	AT	TT	TT	AT
ctg1	4096628	A	C	AA	AA	AA	AA	AA	--	--	AA	AA	AA	AA	AA	AA	AA	AA	AA	AA	AA	AA	AA	AA	--	--	--	--	AA	AA	AA	AA	AA	AA	AA	AA	AA	AA	AA	AA	AA	--	AA	AA	AA	AA	AA	AA	AA
ctg1	4096637	T	G	TT	TT	TT	TT	TT	--	--	TT	TT	TT	TT	TT	TT	TT	TT	TT	TT	TT	TT	TT	TT	--	--	--	--	TT	TT	TT	TT	TT	TT	TT	TT	TT	TT	TT	TT	TT	--	TT	TT	TT	TT	TT	TT	TT
ctg1	4096646	G	A	AG	AG	GG	GG	AG	--	--	AG	AG	GG	GG	AG	AG	AG	GG	AG	AG	AG	AA	AG	AA	--	--	--	--	AG	AA	GG	AG	GG	GG	AG	GG	GG	GG	AG	AG	AG	--	AG	GG	AG	AG	AG	GG	AG
ctg1	4096647	C	G	CG	CG	CC	CC	CG	--	--	CG	CG	CC	CC	CG	CG	CG	CC	CG	CG	CG	GG	CG	GG	--	--	--	--	CG	GG	CC	CG	CC	CC	CG	CC	CC	CC	CG	CG	CG	--	CG	CC	CG	CG	CG	CC	CG
ctg1	4096690	G	A	AG	AG	GG	GG	AG	--	--	AG	AG	GG	GG	AG	AG	AG	--	AG	AG	AG	AA	AG	AA	--	--	--	--	AG	AA	GG	GG	GG	GG	AG	GG	GG	GG	AG	AG	AG	--	AG	GG	AG	AG	GG	GG	AG
ctg1	4096695	T	C	CC	CC	CC	CT	CC	--	--	CC	CC	CC	CC	CC	CC	CC	CC	CC	CC	CC	CC	CC	CC	--	--	--	--	CC	CC	CC	CC	CC	CC	CC	CC	CC	CC	CC	CC	CC	--	CC	CC	CC	CC	CC	CC	CC
ctg1	4096697	A	T	AA	AA	AA	AA	AA	--	--	AA	AA	AA	AA	AA	AA	AA	AA	AA	AA	AA	AA	AA	AA	--	--	--	--	AA	AA	AA	AA	AA	AA	AA	AA	AA	AA	AA	AA	AA	--	AA	AA	AA	AA	AA	AA	AA
ctg1	4096702	G	C	CC	CC	CC	CG	CC	--	--	CC	CC	CC	CC	CC	CC	CC	CC	CC	CC	CC	CC	CC	CC	--	--	--	--	CC	CC	CC	CC	CC	CC	CC	CC	CC	CC	CC	CC	CC	--	CC	CC	CC	CC	CC	CC	CC
ctg1	4096706	T	C	CC	CC	CC	CT	CC	--	--	CC	CC	CC	CC	CC	CC	CC	CC	CC	CC	CC	CC	CC	CC	--	--	--	--	CC	CC	CC	CC	CC	CC	CC	CC	CC	CC	CC	CC	CC	--	CC	CC	CC	CC	CC	CC	CC
ctg1	4096707	G	A	AG	AG	GG	GG	GG	--	--	GG	GG	GG	AA	AG	AG	GG	AA	GG	AG	AG	GG	GG	GG	--	--	--	--	GG	GG	GG	GG	GG	GG	GG	AG	GG	GG	GG	GG	GG	--	AG	GG	AG	AG	GG	GG	GG
ctg1	4096709	T	C	CC	CC	CC	CT	CC	--	--	CC	CC	CC	CC	CC	CC	CC	CC	CC	CC	CC	CC	CC	CC	--	--	--	--	CC	CC	CC	CC	CC	CC	CC	CC	CC	CC	CC	CC	CC	--	CC	CC	CC	CC	CC	CC	CC
ctg1	4096710	G	A	AG	AG	GG	GG	AG	--	--	AG	AG	GG	GG	AG	AG	AG	GG	AG	AG	AG	AA	AG	AA	--	--	--	--	AG	AA	GG	AG	GG	GG	AG	GG	GG	GG	AG	AG	AG	--	AG	GG	AG	AG	AG	GG	AG
ctg1	4096725	C	T	CT	CT	CC	CC	CT	--	--	CT	CT	CC	TT	TT	CT	CT	TT	CT	TT	CT	TT	CT	TT	--	--	--	--	CT	TT	CC	CT	CC	CC	CT	CT	CC	CC	CT	CC	CT	--	CT	CT	TT	TT	CT	CC	CT
ctg1	4096744	G	A	AG	AG	AG	AG	AG	AG	AG	AG	AG	AG	AG	AG	AG	AG	AG	AG	AG	AG	GG	AG	GG	AG	AG	--	AG	AG	GG	AG	AG	AG	AG	AG	AG	AG	AG	AG	AG	AG	AG	AG	AG	AG	AG	AG	AG	AG
ctg1	4096745	T	C	TT	TT	TT	TT	TT	TT	TT	TT	TT	TT	TT	TT	TT	TT	TT	TT	TT	TT	TT	TT	TT	TT	TT	--	TT	TT	TT	TT	TT	TT	TT	TT	TT	TT	TT	TT	TT	TT	TT	TT	TT	TT	TT	TT	TT	TT
ctg1	4096749	A	T	AT	AT	AT	AT	AT	AT	AT	AT	AT	AT	AT	AT	AT	AT	AT	AT	AT	AT	AA	AT	AA	AT	AT	--	AT	AT	AA	AT	AT	AT	AT	AT	AT	AT	AT	AT	AT	AT	AT	AT	AT	AT	AT	AT	AT	AT
ctg1	4096752	T	C	TT	TT	TT	TT	TT	TT	TT	TT	TT	TT	TT	TT	TT	TT	TT	TT	TT	TT	TT	TT	TT	TT	TT	--	TT	TT	TT	TT	TT	TT	TT	TT	TT	TT	TT	TT	TT	TT	TT	TT	TT	TT	TT	TT	TT	TT
ctg1	4096759	A	G	GG	GG	GG	GG	GG	GG	GG	GG	GG	GG	GG	GG	GG	GG	GG	GG	GG	GG	GG	GG	GG	GG	GG	--	GG	GG	GG	GG	GG	GG	GG	GG	GG	GG	GG	GG	GG	GG	GG	GG	GG	GG	GG	GG	GG	GG
ctg1	4096790	G	T	GG	GG	GG	GG	GG	GG	GG	GG	GG	GG	GG	GG	GG	GG	GG	GG	GG	GG	GG	GG	GG	GG	GG	--	GG	GG	GG	GG	GG	GG	GG	GG	GG	GG	GG	GG	GG	GG	GG	GG	GG	GG	GG	GG	GG	GG
ctg1	4096797	T	G	TT	TT	TT	TT	TT	TT	TT	TT	TT	TT	TT	TT	TT	TT	TT	TT	TT	TT	TT	TT	TT	TT	TT	--	TT	TT	TT	TT	TT	TT	TT	TT	TT	TT	TT	TT	TT	TT	TT	TT	TT	TT	TT	TT	TT	TT
ctg1	4096808	T	C	TT	TT	TT	TT	TT	TT	TT	TT	TT	TT	TT	TT	TT	TT	TT	TT	TT	TT	TT	TT	TT	TT	TT	--	TT	TT	TT	TT	TT	TT	TT	TT	TT	TT	TT	TT	TT	TT	TT	TT	CT	TT	TT	TT	TT	TT
ctg1	4096820	G	A	GG	GG	GG	GG	GG	GG	GG	GG	GG	GG	GG	GG	GG	GG	GG	GG	GG	GG	GG	GG	GG	GG	GG	--	GG	GG	GG	GG	GG	GG	GG	GG	GG	GG	GG	GG	GG	GG	GG	GG	GG	GG	GG	GG	GG	GG
ctg1	4096846	T	C	CC	CC	CC	CT	CC	CC	CC	CC	CC	CC	CC	CC	CC	CC	CC	CC	CC	CC	CC	CC	CC	CC	CC	--	CC	CC	CC	CT	CC	CC	CC	CC	CC	CC	CC	CC	CC	CC	CC	CC	CC	CC	CC	CC	CC	CC
ctg1	4170747	T	C	CC	CC	CC	CC	CC	CC	CC	CC	CC	CC	CC	--	CC	--	--	CC	CC	CC	CC	CC	CC	CC	CC	CC	CC	CC	CC	CC	CC	CC	CC	CC	--	CC	CC	CC	CC	CC	CC	CC	CC	CC	CC	--	CC	CC
ctg1	4170837	A	G	AA	AA	AA	AA	AA	AA	AA	AA	AA	AA	AA	AA	AA	AA	AA	AA	AA	AA	AA	AA	AA	AA	AA	AA	AA	AA	AA	AG	AA	AA	AA	AA	AA	AA	AA	AA	AA	AA	AA	AA	AA	AA	AA	--	AA	AA
ctg1	4170839	A	T	TT	AT	AT	AT	AT	AT	AT	TT	TT	AT	AT	--	AA	--	--	TT	AT	TT	AA	TT	AT	AT	AA	AT	AT	AT	AT	AA	TT	AT	AA	AT	AA	AT	TT	TT	AT	TT	TT	AT	AT	AT	AT	--	AT	AT
ctg1	4170843	A	C	AA	AA	AA	AA	AA	AA	AA	AA	AA	AA	AA	AA	CC	AA	AA	AA	AA	AA	AA	AA	AA	AA	AA	AA	AA	AA	AA	AA	AA	AA	AA	AA	AA	AA	AA	AA	AA	AA	AA	AA	AC	AC	AA	--	AA	AA
ctg1	4170845	G	A	AA	AA	AA	AA	AA	AA	AA	AA	AA	AA	AA	--	AA	--	--	AA	AA	AA	AA	AA	AA	AA	AA	AA	AA	AA	AA	AA	AA	AA	AA	AA	--	AA	AA	AA	AA	AA	AA	AA	AA	AA	AA	--	AA	AA
ctg1	4170849	T	A	AA	AT	AT	AT	AT	AT	AT	AA	AA	AT	AT	--	--	--	--	AA	AT	AA	--	AA	AT	AT	TT	AT	AT	AT	AT	TT	AA	AT	TT	AT	--	AT	AA	AA	AT	AA	AA	AT	AT	AT	AT	--	AT	AT
ctg1	4170851	A	C	CC	CC	CC	CC	CC	CC	CC	CC	CC	CC	CC	--	CC	--	--	CC	CC	CC	CC	CC	CC	CC	CC	CC	CC	CC	CC	CC	CC	CC	CC	CC	--	CC	CC	CC	CC	CC	CC	CC	CC	CC	CC	--	CC	CC
ctg1	4171080	A	C	AA	--	AA	AA	AA	AA	AA	AA	AA	AA	--	AA	AA	AA	AA	AC	AA	AA	AA	AA	AA	AA	AA	AA	AA	AA	AA	AA	AA	AA	AA	AA	AA	AA	--	AA	AC	--	AA	AA	AA	AA	AA	AA	AA	AA
ctg1	4186138	A	T	AT	AT	AT	AT	AT	AT	AT	AT	AT	AT	AT	AT	AT	AT	AT	AT	AT	TT	AA	AA	AA	AT	AA	AA	AA	AA	AA	AA	AA	--	--	AA	AT	AT	AT	AA	--	AT	AT	AT	AT	AT	AT	AT	AT	--
ctg1	4186191	T	C	TT	TT	TT	TT	TT	TT	TT	TT	TT	TT	TT	TT	TT	TT	TT	TT	TT	TT	TT	TT	TT	TT	TT	TT	TT	TT	TT	TT	TT	--	--	TT	TT	TT	TT	TT	--	TT	TT	TT	TT	TT	CT	TT	TT	--
ctg1	4186197	C	T	CC	CC	CC	CC	CC	CC	CC	CC	CC	CC	CC	CC	CC	CC	CC	CC	CC	CC	CC	CT	CC	CC	CC	CC	CC	CC	CC	CC	CC	--	--	CC	CC	CC	CC	CC	--	CC	CC	CC	CC	CC	CC	CC	CC	--
ctg1	4186213	C	A	AC	AC	AC	AC	AC	AC	AC	AC	AC	AC	AC	AC	AC	AC	AC	AC	AC	CC	AA	AA	AA	AC	AA	AA	AA	AA	AA	AA	AA	--	--	AA	AC	AC	AC	AA	--	AC	AC	AC	AC	AC	AC	AC	AC	--
ctg1	4186230	G	T	GT	GT	GT	GT	GT	GT	GT	GT	GT	GT	GT	GT	GT	GT	GT	GT	GT	GG	TT	TT	TT	GT	TT	TT	TT	GT	TT	TT	TT	--	--	TT	GT	GT	GT	TT	--	GT	GT	GT	GT	GT	GT	GT	GT	--
ctg1	4186248	A	C	AC	AC	AC	AC	AC	AC	AC	AC	AC	AC	AC	AC	AC	AC	AC	AC	AC	AA	CC	CC	CC	AC	CC	CC	CC	AC	CC	CC	CC	--	--	CC	AC	AC	AC	CC	--	AC	AC	AC	AC	AC	AC	AC	AC	--
ctg1	4186257	G	A	GG	GG	GG	GG	GG	GG	GG	GG	GG	GG	GG	GG	GG	GG	GG	GG	GG	GG	GG	GG	GG	GG	GG	GG	GG	AG	GG	GG	GG	--	--	GG	GG	AG	GG	GG	--	GG	GG	GG	GG	GG	GG	GG	GG	--
ctg1	4186259	A	G	AG	AG	AG	AG	AG	AG	AG	AG	AG	AG	AG	AG	AG	AG	AG	AG	AG	GG	AA	AA	AA	AG	AA	AA	AA	AA	AA	AA	AA	--	--	AA	AG	AA	AG	AA	--	AG	AG	AG	AG	AG	AG	AG	AG	--
ctg1	4186266	G	A	AG	AG	AG	AG	AG	AG	AG	AG	AG	AG	AG	AG	AG	AG	AG	AG	AG	GG	AA	AA	AA	AG	AA	AA	AA	AG	AA	AA	AA	--	--	AA	AG	AG	AG	AA	--	AG	AG	AG	AG	AG	AG	AG	AG	--
ctg1	4186271	A	G	GG	GG	GG	GG	GG	GG	GG	GG	GG	GG	GG	GG	GG	GG	GG	GG	GG	GG	GG	GG	GG	GG	GG	GG	GG	AG	GG	GG	GG	--	--	GG	GG	GG	GG	GG	--	GG	GG	GG	GG	GG	GG	GG	GG	--
ctg1	4188878	C	T	CC	CC	CT	CC	CC	CC	CC	CC	CC	CC	CC	CT	CC	CC	CC	CC	CC	CT	CT	CT	CT	CC	CT	CT	CT	CC	CT	CT	CT	CT	CC	CT	CT	CC	CC	CC	TT	CC	CT	CC	CC	CC	CC	CC	CC	CC
ctg1	4188924	G	A	GG	GG	AG	GG	GG	GG	GG	GG	GG	GG	GG	GG	GG	GG	GG	GG	GG	AG	AG	AG	AG	GG	AG	AG	AG	GG	AG	AG	AG	AG	GG	AG	AG	AG	GG	GG	AA	GG	AG	GG	GG	GG	GG	GG	GG	GG
ctg1	4188927	A	G	GG	GG	GG	GG	GG	GG	GG	GG	GG	GG	GG	GG	GG	GG	GG	GG	GG	GG	GG	GG	GG	GG	GG	GG	GG	GG	GG	GG	GG	GG	GG	GG	GG	GG	GG	GG	GG	GG	GG	GG	GG	GG	GG	GG	GG	GG
ctg1	4203760	G	A	AG	AA	AG	AA	GG	AG	AA	AA	AA	AG	AA	AA	AA	AA	AA	AA	AA	AA	GG	GG	GG	AA	GG	GG	GG	GG	GG	GG	GG	GG	GG	GG	AG	GG	AG	AA	AG	AA	AA	AA	GG	GG	AA	AA	AG	AG
ctg1	4203764	T	C	CC	CC	CC	CC	CC	CC	CC	CC	CC	CC	CC	CC	CC	CC	CC	CC	CC	CC	CC	CC	CC	CC	CC	CC	CC	CC	CC	CC	CC	CC	CC	CC	CC	CC	CC	CC	CC	CC	CC	CC	CC	CC	CC	CC	CC	CC
ctg1	4203765	G	T	GG	GG	GG	GG	GG	GG	GG	GG	GG	GG	GG	GT	GG	GG	GT	GG	GT	GG	GG	GG	GG	GG	GG	GG	GG	GG	GG	GG	GG	GG	GG	GG	GG	GG	GG	GG	GG	GG	GG	GG	GG	GG	GG	GG	GG	GG
ctg1	4203781	G	A	AA	AA	AA	AA	AA	AA	AA	AA	AA	AA	AA	AA	AA	AA	AA	AA	AA	AA	AA	AA	AA	AA	AA	AA	AA	AA	AA	AA	AA	AA	AA	AA	AA	AA	AA	AA	AA	AA	AA	AA	AA	AA	AA	AA	AA	AA
ctg1	4203795	C	T	TT	TT	TT	TT	TT	TT	TT	TT	TT	TT	TT	TT	TT	TT	TT	TT	TT	TT	TT	TT	CT	TT	TT	CT	TT	TT	CT	TT	CT	TT	TT	TT	TT	CT	CT	TT	CT	TT	TT	TT	TT	TT	TT	TT	CT	TT
ctg1	4203796	A	G	GG	GG	GG	GG	GG	GG	GG	GG	GG	GG	GG	GG	GG	GG	GG	GG	GG	GG	GG	GG	GG	GG	GG	GG	GG	GG	GG	GG	GG	GG	GG	GG	GG	GG	GG	GG	GG	GG	GG	GG	GG	GG	GG	GG	GG	GG
ctg1	4203827	C	A	CC	CC	CC	CC	CC	CC	CC	CC	CC	CC	CC	CC	CC	CC	CC	CC	CC	CC	CC	CC	AC	CC	CC	AC	CC	CC	AC	CC	AC	CC	CC	CC	CC	AC	AC	CC	AC	CC	CC	CC	CC	CC	CC	CC	AC	CC
ctg1	4203834	C	A	CC	CC	CC	AC	CC	CC	AC	CC	CC	CC	CC	CC	CC	CC	CC	AC	CC	CC	CC	CC	CC	CC	CC	CC	CC	CC	CC	CC	CC	CC	CC	CC	AC	CC	CC	CC	AC	AC	CC	AC	CC	CC	CC	CC	AC	AC
ctg1	4203840	G	C	GG	GG	GG	GG	GG	GG	GG	GG	GG	GG	GG	GG	GG	GG	GG	GG	GG	GG	GG	CG	CG	GG	GG	CG	GG	GG	CG	GG	CG	GG	GG	GG	GG	CG	CG	CG	CG	GG	GG	GG	GG	GG	GG	GG	CG	GG
ctg1	4203850	G	T	GG	GG	GG	GG	GG	GG	GG	GG	GG	GG	GG	GG	GG	GG	GG	GG	GG	GG	GG	GT	GT	GG	GG	GT	GG	GG	GT	GG	GT	GG	GG	GG	GG	GT	GT	GT	GT	GG	GG	GG	GG	GG	GG	GG	GT	GG
ctg1	4203858	A	C	AA	AA	AC	AA	AA	AA	AA	AA	AA	AA	AA	AA	AA	AA	AA	AA	AA	AA	AA	AA	AA	AA	AA	AA	AA	AA	AA	AA	AA	AA	AA	AA	AA	AA	AA	AA	AA	AC	AA	AA	AA	AA	AA	AA	AA	AA
ctg1	4204005	C	A	CC	AC	CC	CC	CC	CC	CC	CC	CC	AC	CC	CC	CC	CC	AC	CC	CC	CC	AC	AC	AC	CC	CC	AC	CC	CC	AC	CC	AC	--	CC	CC	CC	AC	AC	CC	AC	AC	AC	CC	CC	CC	CC	CC	AC	CC
ctg1	4211531	A	G	AA	AA	AA	AA	AA	AA	AA	AA	AA	AA	AA	AG	AA	AA	AA	AA	AA	AA	AA	AA	AA	AA	AA	AA	AA	AA	AA	AA	AA	AA	AA	AA	AA	AA	--	AA	AA	AA	AA	AA	AA	AA	AA	AA	AA	AA
ctg1	4211557	C	T	CC	CT	CC	CC	CT	CC	CC	CC	CC	CC	CC	CC	CC	CC	CC	CC	CC	CC	CC	CC	CC	CC	CC	CC	CC	CC	CC	CC	CC	CC	CC	CC	CC	CC	--	CC	CC	CC	CC	CC	CC	CC	CC	CC	CC	CC
ctg1	4211560	C	T	TT	TT	TT	TT	TT	TT	TT	TT	TT	TT	TT	TT	TT	TT	TT	TT	TT	TT	TT	TT	TT	TT	TT	TT	TT	TT	TT	TT	TT	TT	TT	TT	TT	TT	--	TT	TT	TT	TT	TT	TT	CT	TT	TT	TT	TT
ctg1	4211573	T	C	TT	TT	TT	CT	TT	TT	TT	TT	TT	TT	TT	TT	TT	TT	TT	TT	TT	TT	TT	TT	TT	TT	TT	TT	TT	TT	TT	TT	TT	TT	TT	TT	TT	TT	--	TT	TT	TT	TT	TT	TT	TT	TT	TT	TT	TT
ctg1	4211692	G	A	AA	AG	AA	AA	AA	AA	AA	AA	AA	AA	AA	AA	AA	AA	AA	AA	AA	AA	AA	AA	AA	AA	AA	AA	AA	AA	AA	AA	AA	AA	AA	AA	AA	AA	--	AA	AA	AA	AA	AA	AA	AA	AA	AA	AA	AA
ctg1	4211745	T	C	TT	TT	TT	TT	CT	TT	TT	TT	TT	TT	TT	TT	TT	TT	TT	TT	TT	TT	TT	TT	TT	TT	TT	TT	TT	TT	TT	TT	TT	TT	TT	TT	TT	TT	--	TT	TT	TT	TT	TT	TT	TT	TT	TT	TT	TT
ctg1	4211750	G	A	GG	GG	GG	GG	GG	GG	GG	GG	GG	GG	GG	AG	GG	GG	GG	GG	GG	GG	GG	GG	GG	GG	GG	GG	GG	GG	GG	GG	GG	GG	GG	GG	GG	GG	--	GG	GG	GG	GG	GG	GG	GG	GG	GG	GG	GG
ctg1	4359832	A	T	AA	AA	AA	AA	AA	AA	AA	AA	--	AA	AA	AA	AA	AA	AA	AA	AA	AA	AA	AA	AA	--	AA	AA	AA	AA	AA	AA	AA	AA	AA	AA	--	AA	AA	AA	--	AA	AA	AA	AA	AA	AA	AA	AA	AA
ctg1	4367738	A	G	AA	AA	AA	AA	AA	AA	AA	AA	AA	AA	AA	AA	AA	AA	AA	AA	AA	AA	--	AA	--	AA	AA	AA	AA	--	AG	AA	AA	AA	AA	AA	AA	AA	AA	AA	AA	AA	AA	AA	AA	AA	AA	AA	AA	AA
ctg1	4367787	A	G	AG	GG	GG	AG	AG	GG	AA	AG	AG	AA	AA	AA	AG	AA	AA	GG	AA	AG	GG	GG	GG	AG	GG	GG	GG	GG	GG	GG	GG	GG	GG	GG	AA	AG	AA	AA	AA	AA	AA	AG	AG	AA	AA	AG	AA	AG
ctg1	4367794	A	G	AA	AA	AA	AA	AA	AA	AA	AA	AA	AA	AA	AA	AA	AA	AA	AA	AA	AA	AA	AA	AA	AA	AA	AA	AA	AA	AA	AA	AA	AA	AA	AA	AA	AA	AA	AA	AA	AG	AA	AA	AA	AA	AA	AA	AA	AA
ctg1	4433208	T	C	CT	TT	TT	TT	TT	CT	TT	TT	TT	TT	TT	TT	TT	TT	TT	TT	TT	TT	TT	TT	TT	TT	TT	TT	TT	TT	TT	TT	TT	TT	TT	TT	TT	--	TT	TT	TT	TT	TT	TT	TT	TT	TT	TT	TT	TT
ctg1	4433210	A	G	AA	AA	AA	AA	AA	AA	AA	AA	AA	AA	AA	AA	AA	AA	AA	AA	AA	AA	AA	AA	AA	AA	AA	AA	AA	AA	AA	AA	AA	AA	AA	AA	AA	--	AA	AA	AA	AA	AA	AA	AA	AA	AG	AA	AA	AA
ctg1	4433259	T	A	TT	TT	TT	TT	TT	TT	TT	TT	TT	TT	TT	TT	TT	TT	TT	TT	TT	TT	TT	TT	TT	TT	TT	TT	TT	TT	TT	TT	TT	TT	TT	TT	TT	--	TT	TT	TT	TT	TT	TT	TT	TT	TT	TT	TT	TT
ctg1	4433462	T	C	TT	TT	TT	--	TT	TT	TT	TT	TT	TT	TT	TT	TT	TT	TT	TT	TT	TT	TT	TT	TT	CT	TT	TT	TT	TT	TT	TT	TT	TT	TT	TT	TT	--	TT	TT	TT	TT	TT	TT	TT	TT	TT	TT	TT	TT
ctg1	4433470	C	T	CC	CC	CC	--	CC	CC	CC	CC	CC	CC	CC	CC	CC	CC	CC	CC	CC	CC	CC	CC	CC	CC	CC	CC	CC	CC	CC	CC	CC	CC	CC	CC	CC	--	CC	CC	CC	CT	CC	CC	CC	CC	CC	CC	CC	CC
ctg1	4433505	T	C	CC	CT	CT	--	CT	CT	CT	CC	CC	CC	CC	--	CC	CT	CC	CC	CC	CC	TT	TT	TT	CC	TT	TT	TT	TT	TT	TT	TT	TT	TT	TT	CC	--	CT	CC	CT	TT	CT	CC	CC	CT	CT	CC	TT	TT
ctg1	4433513	A	G	AA	AA	AA	--	AA	AA	AA	AA	AA	AA	AA	AA	AA	AA	AA	AA	AA	AA	AA	AA	AA	AA	AA	AA	AA	AA	AA	AA	AA	AA	AA	AA	AA	--	AA	AA	AA	AA	AA	AA	AG	AA	AA	AA	AA	AA
ctg1	4448115	A	T	TT	TT	TT	TT	TT	TT	TT	TT	TT	TT	TT	TT	TT	TT	TT	TT	TT	TT	TT	TT	TT	TT	TT	TT	TT	TT	TT	TT	TT	TT	TT	TT	TT	TT	TT	TT	TT	--	TT	TT	TT	TT	TT	TT	--	TT
ctg1	4448143	G	T	GG	GG	GG	GG	GG	GG	GG	GG	GG	GG	GG	GG	GG	GG	GG	GG	GG	GG	GG	GG	GG	GG	GG	GG	GG	GG	GG	GG	GG	GG	GG	GG	GG	GG	GG	GG	GG	--	GG	GG	GG	GG	GG	GG	--	GG
ctg1	4448149	A	T	TT	TT	TT	TT	TT	TT	TT	TT	TT	TT	TT	TT	TT	TT	TT	TT	TT	TT	TT	TT	TT	TT	TT	TT	TT	TT	TT	TT	TT	TT	TT	TT	TT	TT	TT	TT	TT	--	TT	TT	TT	TT	TT	TT	--	TT
ctg1	4448160	G	T	TT	GT	TT	TT	TT	TT	TT	TT	TT	TT	TT	TT	TT	TT	TT	TT	TT	TT	TT	TT	TT	TT	TT	TT	TT	TT	TT	TT	TT	TT	TT	TT	TT	TT	TT	TT	TT	--	TT	TT	TT	TT	TT	TT	--	TT
ctg1	4448161	G	A	AA	AA	AA	AA	AA	AA	AA	AA	AA	AA	AA	AA	AA	AA	AA	AA	AA	AA	AA	AA	AA	AA	AA	AA	AA	AA	AA	AA	AA	AA	AA	AA	AA	AA	AA	AA	AA	--	AA	AA	AA	AA	AA	AA	--	AA
ctg1	4448165	G	T	TT	TT	TT	TT	TT	TT	TT	TT	TT	TT	TT	TT	TT	TT	TT	TT	TT	TT	TT	TT	TT	TT	TT	TT	TT	TT	TT	TT	TT	TT	TT	TT	TT	TT	TT	TT	TT	--	TT	TT	TT	TT	TT	TT	--	TT
ctg1	4448179	A	C	AA	AA	AA	AA	AA	AA	AA	AA	AA	AA	AA	AA	AA	AA	AA	AA	AA	AA	AA	AA	AA	AA	AA	AA	AA	AA	AA	AA	AA	AA	AA	AA	AA	AA	AA	AA	AA	--	AA	AA	AA	AA	AA	AA	--	AA
ctg1	4448182	G	T	GG	GG	GG	GG	GG	GG	GG	GG	GG	GG	GG	GG	GG	GG	GG	GG	GG	GG	GG	GG	GG	GG	GG	GG	GG	GG	GG	GG	GG	GG	GG	GG	GG	GG	GG	GG	GG	--	GG	GG	GG	GG	GG	GG	--	GG
ctg1	4448188	A	G	AA	AA	AA	AA	AA	AA	AA	AA	AA	AA	AA	AA	AA	AA	AA	AA	AG	AA	AA	AA	AA	AA	AA	AA	AA	AA	AA	AA	AA	AA	AA	AA	AA	AA	AA	AA	AA	--	AA	AA	AA	AA	AA	AA	--	AA
ctg1	4448201	A	G	AA	AA	AA	AA	AA	AA	AA	AA	AA	AA	AA	AA	AA	AA	AA	AA	AA	AA	AA	AA	AA	AA	AA	AA	AA	AA	AA	AA	AG	AA	AA	AA	AA	AA	AA	AA	AA	--	AA	AA	AA	AA	AA	AA	--	AA
ctg1	4448203	A	T	TT	TT	TT	TT	TT	TT	TT	TT	TT	TT	TT	TT	TT	TT	TT	TT	TT	TT	TT	TT	TT	TT	TT	TT	TT	TT	TT	TT	TT	TT	TT	TT	TT	TT	TT	TT	TT	--	TT	TT	TT	TT	TT	TT	--	TT
ctg1	4448213	T	G	GG	GG	GG	GG	GG	GG	GG	GG	GG	GG	GG	GG	GG	GG	GG	GG	GG	GG	GG	GG	GG	GG	GG	GG	GG	GG	GG	GG	GG	GG	GG	GG	GG	GG	GG	GG	GG	--	GG	GG	GG	GG	GG	GG	--	GG
ctg1	4448218	G	A	GG	GG	GG	GG	GG	GG	GG	GG	GG	GG	GG	GG	GG	GG	GG	GG	GG	GG	GG	GG	GG	GG	GG	GG	GG	GG	GG	GG	GG	GG	GG	GG	GG	GG	GG	GG	GG	--	GG	GG	GG	GG	GG	GG	--	GG
ctg1	4448224	A	G	AA	AA	AA	AA	AA	AA	AA	AA	AA	AA	AA	AA	AA	AA	AA	AA	AA	AA	AA	AA	AA	AA	AA	AA	AA	AA	AA	AA	AA	AA	AA	AA	AA	AA	AA	AA	AA	--	AA	AA	AA	AA	AA	AA	--	AA
ctg1	4448225	G	C	CC	CC	CC	CC	CC	CC	CC	CC	CC	CC	CC	CC	CC	CC	CC	CC	CC	CC	CC	CC	CC	CC	CC	CC	CC	CC	CC	CC	CC	CC	CC	CC	CC	CC	CC	CC	CC	--	CC	CC	CC	CC	CC	CC	--	CC
ctg1	4448344	T	C	--	TT	TT	TT	TT	TT	TT	TT	TT	--	TT	TT	TT	TT	TT	TT	TT	TT	TT	TT	TT	TT	TT	TT	TT	TT	TT	TT	TT	TT	TT	TT	TT	TT	TT	TT	TT	--	TT	TT	TT	TT	TT	TT	--	TT
ctg1	4448354	A	T	--	AA	AA	AA	AA	AA	AA	AA	AA	--	AA	AA	AA	AA	AA	AA	AA	AA	AA	AA	AA	AA	AA	AA	AA	AA	AA	AA	AA	AA	AA	AA	AA	AA	AA	AA	AA	--	AA	AA	AA	AA	AA	AA	--	AA
ctg1	4448376	T	G	--	TT	TT	TT	TT	TT	TT	TT	TT	--	TT	TT	TT	TT	TT	TT	TT	TT	TT	TT	TT	TT	TT	TT	TT	TT	TT	--	TT	TT	TT	TT	TT	TT	TT	TT	TT	--	TT	TT	TT	TT	TT	TT	--	TT
ctg1	4448410	A	C	--	AA	AA	AA	AA	AA	AA	AA	AA	--	AA	AA	AA	AA	AA	AA	AA	AA	AA	AA	AA	AA	AA	AA	AA	AA	AA	AA	AA	AA	AA	AA	AA	AA	AA	AA	AA	--	AA	AA	AA	AA	AA	AA	--	AA
ctg1	4448427	G	C	--	GG	GG	GG	GG	GG	GG	GG	GG	--	GG	GG	GG	GG	GG	GG	GG	GG	GG	GG	GG	GG	GG	GG	GG	GG	GG	GG	GG	GG	GG	GG	GG	GG	GG	GG	GG	--	GG	GG	GG	GG	GG	GG	--	GG
ctg1	4454002	T	C	TT	TT	TT	TT	TT	TT	TT	TT	TT	TT	TT	TT	TT	TT	--	CT	TT	TT	TT	TT	TT	TT	TT	TT	TT	TT	TT	TT	TT	TT	TT	TT	TT	TT	--	--	TT	TT	TT	TT	TT	TT	TT	TT	TT	TT
ctg1	4454015	G	A	AA	AA	AA	AA	AA	AA	AA	AA	AA	AA	AA	AA	AA	AA	--	AA	AA	AA	AA	AA	AA	AA	AA	AA	AA	AA	AA	AA	AA	AA	AA	AA	AA	AA	--	--	AA	AA	AA	AA	AA	AA	AA	AA	AA	AA
ctg1	4454049	A	T	AA	AA	AT	AA	AA	AA	AA	AA	AA	AA	AA	AT	AA	AA	--	AA	AA	AT	AA	AA	AA	AA	AA	AA	AA	AA	AA	AA	AA	AA	AA	AA	AA	AA	--	--	AA	AT	AA	AA	AA	AT	AA	AA	AA	AA
ctg1	4454055	G	A	GG	GG	GG	GG	GG	GG	GG	GG	GG	GG	GG	GG	GG	GG	--	GG	GG	GG	GG	GG	GG	GG	GG	GG	GG	GG	GG	GG	GG	GG	GG	GG	GG	GG	--	--	GG	GG	GG	GG	GG	GG	GG	GG	GG	GG
ctg1	4454062	G	A	AA	AA	AA	AA	AA	AA	AA	AA	AA	AA	AA	AA	AA	AA	--	AA	AA	AA	AA	AA	AA	AA	AA	AA	AA	AA	AA	AA	AA	AA	AA	AA	AA	AA	--	--	AA	AA	AA	AA	AA	AA	AA	AA	AA	AA
ctg1	4454074	C	T	CC	CC	CC	CT	CC	CC	CC	CC	CC	CC	CC	CC	CC	CC	--	CC	CC	CC	CC	CC	CC	CC	CC	CC	CC	CC	CC	CC	CC	CC	CC	CC	CC	CC	--	--	CC	CC	CC	CC	CC	CC	CC	CC	CC	CC
ctg1	4454078	A	T	TT	TT	TT	TT	TT	TT	TT	TT	TT	TT	TT	TT	TT	TT	--	TT	TT	TT	TT	TT	TT	TT	TT	TT	TT	TT	TT	TT	TT	TT	TT	TT	TT	TT	--	--	TT	TT	TT	TT	TT	TT	TT	TT	TT	TT
ctg1	4454086	A	G	AA	AA	AA	AA	AA	AA	AA	AA	AA	AA	AA	AA	AA	AA	--	AA	AA	AA	AA	AA	AA	AA	AA	AA	AA	AA	AA	AA	AA	AA	AA	AA	AA	AA	--	--	AA	AA	AA	AA	AA	AA	AA	AA	AA	AA
ctg1	4454095	G	A	GG	GG	GG	GG	GG	GG	GG	GG	GG	GG	GG	GG	GG	GG	--	GG	GG	GG	GG	GG	GG	GG	GG	GG	GG	GG	GG	GG	GG	GG	GG	GG	GG	GG	--	--	GG	GG	GG	GG	GG	GG	GG	GG	GG	GG
ctg1	4454097	A	G	GG	GG	GG	GG	GG	GG	GG	GG	GG	GG	GG	GG	GG	GG	--	GG	GG	GG	GG	GG	GG	GG	GG	GG	GG	GG	GG	GG	GG	GG	GG	GG	GG	GG	--	--	GG	GG	GG	GG	GG	GG	GG	GG	GG	GG
ctg1	4454113	T	A	TT	TT	TT	TT	TT	TT	TT	TT	TT	TT	TT	TT	TT	TT	--	TT	TT	TT	TT	TT	TT	TT	TT	TT	TT	TT	TT	TT	TT	TT	TT	TT	TT	TT	--	--	TT	TT	TT	TT	TT	TT	TT	TT	TT	TT
ctg1	4497958	G	C	GG	GG	GG	GG	GG	GG	GG	GG	GG	GG	GG	--	GG	GG	GG	GG	GG	GG	GG	GG	GG	GG	GG	GG	GG	GG	GG	GG	GG	GG	GG	GG	GG	GG	GG	GG	GG	GG	CG	GG	GG	GG	GG	GG	GG	GG
ctg1	4497973	T	C	TT	TT	TT	TT	TT	TT	TT	TT	TT	TT	TT	TT	TT	TT	TT	TT	TT	TT	TT	TT	TT	TT	TT	TT	TT	TT	TT	TT	TT	TT	TT	TT	TT	TT	TT	TT	TT	CT	TT	TT	TT	TT	TT	TT	TT	TT
ctg1	4497992	A	G	AA	AA	AA	AA	AA	AA	AA	AA	AA	AA	AA	--	AA	AA	AA	AA	AA	AA	AA	AA	AA	AA	AA	AA	AA	AA	AA	AA	AA	AA	AA	AA	AA	AA	AA	AA	AA	AA	AA	AA	AA	AA	AA	AA	AA	AA
ctg1	4556390	A	C	AA	AA	AA	AA	--	AA	AA	--	AA	AA	AA	AA	AA	AA	AA	AA	--	--	AC	CC	CC	AA	AC	CC	CC	AC	CC	CC	AA	CC	CC	--	AA	CC	--	AA	AA	--	AA	--	AA	AA	AA	AA	AA	AA
ctg1	4556396	C	T	CC	CC	CT	TT	--	CC	CC	--	CC	CC	CC	CC	CC	CC	CC	CC	--	--	CC	CC	CC	CC	CC	CC	CC	CC	CC	CC	CC	CC	CC	--	--	CC	--	CC	CC	--	CC	--	CC	CT	CC	CC	CC	CC
ctg1	4556805	A	T	AA	AA	AA	AA	--	AA	AA	--	AA	AA	AA	AA	AA	AA	AA	AA	--	--	AA	AA	AT	--	AT	AA	AT	--	AA	AA	AA	AA	TT	--	AA	AA	AA	AA	AA	--	AA	--	AA	AA	AA	AA	AA	AA
ctg1	4556815	A	T	AA	AA	AA	AA	--	AA	AA	--	AA	AA	AA	AA	AA	AA	AA	AA	--	--	AA	AA	AA	--	AA	AA	AA	AA	AA	AT	AA	AA	AA	--	AA	AA	AA	AA	AA	--	AA	--	AA	AA	AA	AA	AA	AA
ctg1	4758072	G	T	GG	GT	GG	GT	GT	GG	GG	GG	GT	GG	GG	GG	GT	GT	--	GT	GG	GT	GT	GT	GT	GG	GG	GT	GT	GT	GT	GT	GT	GT	GT	GT	GT	GT	--	GG	GG	--	--	--	GT	GT	--	GG	--	GG
ctg1	4758721	T	C	TT	CT	TT	CT	CT	TT	TT	TT	CT	TT	TT	TT	CT	CT	--	CT	TT	TT	TT	TT	CT	TT	TT	TT	TT	CT	TT	TT	TT	CT	--	TT	TT	CT	--	TT	TT	--	TT	--	--	CT	--	TT	--	TT
ctg1	4768563	C	T	CC	CC	CC	CC	CC	CC	CC	CC	--	CC	CC	CC	CC	CC	CC	CC	CC	CC	CC	CC	CC	CC	CC	--	CC	CC	CC	CC	CC	CC	CC	CC	--	CC	CC	CC	CC	CC	CC	CT	CC	CC	CC	CC	CC	CC
ctg1	4768592	T	C	TT	CT	TT	TT	TT	TT	TT	TT	--	TT	TT	TT	TT	TT	TT	TT	TT	TT	TT	TT	TT	TT	TT	--	TT	TT	TT	TT	TT	TT	TT	TT	--	TT	TT	TT	TT	TT	TT	TT	TT	TT	TT	TT	TT	TT
ctg1	4768616	A	G	AA	AA	AA	AA	AA	AA	AA	AA	--	AA	AA	--	AA	AA	AA	AA	AA	AA	AA	AA	AA	AA	AA	--	AA	AA	AA	AA	AA	AA	AA	AA	--	AA	AA	AA	AA	AG	AA	AA	AA	AA	AA	AA	AA	AA
ctg1	4768637	C	A	CC	CC	CC	CC	CC	CC	CC	CC	--	CC	CC	--	CC	CC	CC	CC	CC	CC	CC	CC	CC	CC	CC	--	CC	CC	CC	CC	CC	CC	CC	CC	--	CC	CC	AC	CC	CC	CC	CC	CC	CC	CC	CC	CC	AC
ctg1	4768666	T	A	AA	AA	AA	AA	AA	AA	AA	AA	--	AA	AT	--	AA	AA	AA	AA	AA	AA	AA	AA	AA	AA	AA	--	AA	AA	AA	AA	AA	AA	AA	AA	--	AA	AA	AA	AA	AA	AA	AA	AA	AA	AA	AA	AA	AA
ctg1	4768714	A	G	AA	AA	AA	AA	AA	AA	AA	AA	--	AA	AA	--	--	AA	AA	AG	AA	AA	AA	AA	AA	AA	AA	--	AA	AA	AA	AA	AA	AA	AA	AA	--	AA	AA	AA	AA	AA	AA	AA	AA	AA	AA	AA	AA	AA
ctg1	4768724	G	A	GG	GG	GG	GG	AG	GG	GG	GG	--	GG	GG	--	--	GG	GG	GG	GG	GG	GG	GG	GG	GG	GG	--	GG	GG	GG	GG	GG	GG	GG	GG	--	GG	GG	GG	GG	GG	GG	GG	GG	GG	GG	GG	GG	GG
ctg1	4768727	A	C	AA	AA	AA	AA	AA	AA	AA	AA	--	AA	AA	--	--	AA	AA	AA	AA	AA	AA	AC	AA	AA	AC	--	AA	AA	AA	AA	AA	AA	AA	AA	--	AA	AA	AA	AA	AA	AA	AA	AA	AA	AA	AA	AA	AA
ctg1	4768738	A	G	AA	AA	AA	AA	AA	AA	AA	AA	--	AA	AA	--	--	AA	AA	AA	AA	AA	AA	AA	AA	AA	AA	--	AA	AA	AA	AA	AA	AA	AA	AA	--	AA	AA	AA	AA	AG	AA	AA	AA	AA	AA	AA	AA	AA
ctg1	4768741	T	C	TT	TT	TT	TT	TT	TT	TT	TT	--	TT	TT	--	--	TT	TT	TT	TT	TT	TT	TT	TT	TT	TT	--	TT	TT	TT	TT	TT	TT	TT	TT	--	TT	TT	TT	CT	TT	TT	TT	TT	TT	TT	TT	TT	TT
ctg1	4768779	C	A	AA	AA	AA	AA	AA	AA	AA	AA	--	AA	AA	--	--	AA	AA	AA	AA	AA	AA	AA	AA	AC	AA	--	AA	AA	AA	AA	AA	AA	AA	AA	--	AA	AA	AA	AA	AA	AA	AA	AA	AA	AA	AA	AA	AA
ctg1	4790609	T	C	TT	TT	TT	TT	TT	TT	TT	TT	TT	TT	CT	TT	TT	--	TT	TT	TT	TT	TT	TT	TT	TT	TT	TT	TT	TT	TT	TT	TT	TT	TT	TT	TT	TT	--	TT	--	--	TT	TT	TT	--	TT	TT	TT	TT
ctg1	4790620	T	C	TT	TT	TT	TT	TT	TT	TT	TT	TT	TT	TT	TT	CT	--	TT	TT	TT	TT	TT	TT	TT	TT	TT	TT	TT	TT	TT	TT	TT	TT	TT	TT	TT	TT	--	TT	--	--	TT	TT	TT	--	TT	TT	TT	TT
ctg1	4790621	G	A	GG	GG	GG	GG	GG	GG	GG	GG	GG	GG	GG	GG	GG	--	GG	GG	GG	GG	GG	GG	AG	GG	GG	GG	GG	--	GG	GG	--	GG	--	GG	GG	GG	--	GG	--	--	GG	GG	GG	--	GG	GG	GG	GG
ctg1	4790631	C	A	CC	CC	CC	CC	CC	CC	CC	CC	CC	CC	CC	CC	CC	--	CC	CC	CC	CC	CC	CC	AC	CC	CC	CC	CC	CC	CC	CC	CC	CC	CC	CC	CC	CC	--	CC	--	--	CC	CC	CC	--	CC	CC	CC	CC
ctg1	4790636	A	T	AA	AA	AA	AT	AA	AT	AA	AT	AA	AA	AA	AA	AT	--	AA	AA	AA	AA	AA	AA	AA	AA	AA	AA	AA	AA	AA	AA	AA	AA	AA	AA	AA	AA	--	AA	--	--	AA	AA	AA	--	AA	AA	AA	AA
ctg1	4790637	C	T	CC	CC	CC	CT	CC	CT	CC	CT	CC	CC	CC	CC	CT	--	CC	CC	CC	CC	CC	CC	CC	CC	CC	CC	CC	CC	CC	CC	CC	CC	CC	CC	CC	CC	--	CC	--	--	CC	CC	CC	--	CC	CC	CC	CC
ctg1	4790660	A	T	AA	AA	AA	AA	AA	AA	AA	AA	AA	AA	AA	AA	AA	--	AA	AA	AA	AA	AA	AA	AA	AA	AA	AA	AA	AA	AA	AA	AA	AA	AA	AA	AA	AA	--	AA	--	--	AA	AA	AA	--	AA	AA	AA	AA
ctg1	4892803	C	T	CC	CC	CC	CC	CC	CC	CC	CC	CC	CC	CC	CC	CC	CC	CC	CC	CC	CC	CC	CT	CC	CC	CC	CC	CC	CC	CC	CC	CC	CC	CC	CC	CC	CC	CC	CC	--	CT	CC	CC	CC	CC	CC	CC	CC	--
ctg1	4892974	T	A	AA	AA	AA	AA	AA	--	AA	AA	AA	AA	AA	AA	AA	--	AA	AA	AA	AA	AA	AA	AA	AA	AA	AA	--	AA	AA	AA	AA	--	AA	--	AA	AA	AA	AA	--	--	AA	AA	AA	AA	AA	AA	AA	--
ctg1	4892998	G	A	GG	GG	GG	GG	GG	--	GG	GG	GG	GG	GG	GG	GG	GG	GG	GG	GG	GG	GG	GG	GG	GG	GG	GG	--	GG	GG	GG	GG	--	GG	--	GG	GG	GG	GG	--	GG	GG	GG	GG	GG	GG	GG	GG	--
ctg1	4893002	A	T	AA	AA	AA	AA	AA	--	AA	AA	AA	AA	AA	AA	AA	AA	AA	AA	AA	AA	AA	AA	AA	AA	AA	AA	--	AA	AA	AA	AA	--	AA	--	AA	AA	AA	AA	--	AA	AA	AA	AA	AA	AA	AA	AA	--
ctg1	4893022	T	C	CC	CC	CC	CC	CC	--	CC	CC	CC	CC	CC	CC	CC	--	CC	CC	CC	CC	CC	CC	CC	CC	CC	CC	TT	CC	CC	CC	CC	--	CC	--	CC	CC	CC	CC	--	--	CC	CC	CC	CC	CC	CC	CC	--
ctg1	4893029	A	T	AA	AA	AA	AA	AA	--	AA	AA	AA	AA	AA	AA	AA	--	AA	AA	AA	AA	AA	AA	AA	AA	AA	AA	AA	AA	AA	AA	AA	--	AA	--	AA	AA	AA	AA	--	--	AA	AA	AA	AA	AA	AA	AA	--
ctg1	4893058	T	A	TT	TT	TT	TT	TT	--	TT	TT	TT	TT	TT	TT	TT	--	TT	TT	TT	TT	TT	TT	TT	TT	TT	TT	--	TT	TT	TT	TT	--	TT	--	TT	TT	TT	TT	--	--	TT	TT	TT	TT	TT	TT	TT	--
ctg1	4893063	A	T	AA	AA	AA	AA	AA	--	AA	AA	AA	AA	AA	AA	AA	--	AA	AA	AA	AA	AA	AA	AA	AA	AA	AA	--	AA	AA	AA	AA	--	AA	--	AA	AA	AA	AA	--	--	AA	AA	AA	AA	AA	AA	AA	--
ctg1	4893067	C	A	CC	CC	CC	CC	CC	--	CC	CC	CC	CC	CC	CC	CC	--	CC	CC	CC	CC	CC	CC	CC	CC	CC	CC	--	CC	CC	CC	CC	--	CC	--	CC	CC	CC	CC	--	--	CC	CC	CC	CC	CC	CC	CC	--
ctg1	4893092	A	G	AA	AA	AA	AA	AA	--	AA	AA	AA	AA	AA	AA	AA	--	AA	AA	AA	AA	AA	AA	AA	AA	AA	AA	--	AA	AA	AA	AA	--	AA	--	AA	AA	AA	AA	--	--	AA	AA	AA	AA	AA	AA	AA	--
ctg1	4893095	A	T	AA	AA	AA	AA	AA	AA	AA	AA	AA	AA	AA	AA	AA	--	AA	AA	AA	AA	AA	AA	AA	AA	AA	AA	--	AA	AA	AA	AA	--	AA	--	AA	AA	AA	AA	--	--	AA	AA	AA	AA	AA	AA	AA	--
ctg1	4915806	G	A	GG	GG	GG	GG	GG	GG	GG	GG	GG	GG	GG	GG	GG	GG	GG	GG	GG	GG	GG	GG	GG	GG	GG	GG	GG	GG	GG	GG	GG	GG	GG	GG	GG	GG	GG	GG	GG	GG	GG	GG	GG	GG	GG	GG	GG	GG
ctg1	4915844	T	C	--	TT	TT	TT	TT	TT	TT	TT	TT	TT	TT	TT	TT	TT	TT	TT	TT	TT	TT	TT	TT	TT	TT	TT	TT	TT	TT	TT	TT	TT	--	TT	CT	TT	TT	TT	TT	TT	TT	TT	TT	TT	TT	TT	TT	TT
ctg1	4916084	T	A	TT	TT	TT	AT	--	--	TT	AT	TT	AT	TT	--	AT	TT	TT	AT	--	TT	AT	TT	AT	AT	AT	AT	TT	AT	TT	AT	AT	AT	AT	AT	TT	AT	AT	AT	AT	AT	AA	AT	TT	TT	TT	TT	TT	TT
ctg1	4916090	A	C	AA	AC	AA	--	AA	AA	AC	AC	AA	AA	AA	AA	AA	AA	AC	AC	AA	AA	AA	--	AA	AA	AA	AA	AA	AA	AA	AA	AA	AA	AC	AC	AA	AA	AA	AA	AA	AC	AA	AA	AA	AA	AA	AA	AA	AC
ctg1	4968975	T	G	TT	TT	TT	TT	TT	TT	TT	TT	--	TT	TT	TT	--	TT	TT	TT	TT	TT	--	GT	GT	TT	GT	GT	GT	TT	TT	TT	TT	TT	TT	--	TT	GT	TT	TT	TT	TT	TT	TT	TT	--	--	--	TT	--
ctg1	4968980	T	C	TT	TT	TT	TT	TT	TT	TT	TT	--	TT	TT	TT	--	TT	TT	TT	TT	TT	--	TT	TT	TT	TT	TT	TT	TT	TT	TT	CT	TT	TT	--	TT	TT	TT	CT	TT	TT	TT	TT	TT	--	--	--	TT	--
ctg1	4969002	C	T	CC	CC	CC	CC	CC	CC	CC	CC	--	CC	CC	CC	--	CC	CC	CC	CC	CC	--	CC	CC	CC	CC	CT	CC	CC	CC	CC	CC	CC	CC	--	CC	CC	CC	CC	CC	CC	CC	CC	CC	--	--	--	CC	--
ctg1	4969003	G	T	GG	GG	GG	GG	GG	GG	GG	GG	--	GG	GG	GG	--	GG	GG	GG	GG	GG	--	GG	GG	GT	GG	GG	GG	GG	GG	GG	GT	GG	GG	--	GG	GG	GG	GT	GG	GG	GG	GG	GG	--	--	--	GG	--
ctg1	4969044	A	T	AA	AA	AA	AA	AA	AA	AA	AA	AA	--	AA	AA	AA	AA	AA	AA	AA	AA	AA	AA	AA	AA	AA	AA	AA	AA	AA	AA	AT	AA	AA	AA	AA	AA	AA	AT	AA	--	AA	AA	AA	--	--	--	AA	AA
ctg1	4969311	T	A	TT	TT	TT	TT	TT	TT	TT	TT	TT	TT	TT	TT	TT	TT	TT	TT	TT	TT	TT	TT	TT	TT	TT	TT	TT	TT	TT	AT	TT	TT	TT	TT	TT	TT	TT	TT	--	TT	TT	TT	TT	TT	--	--	TT	TT
ctg1	4969324	T	A	TT	TT	TT	TT	TT	TT	TT	TT	TT	TT	TT	TT	TT	TT	TT	TT	TT	TT	TT	TT	TT	TT	TT	TT	TT	TT	TT	TT	TT	TT	TT	TT	TT	TT	TT	TT	--	TT	TT	TT	TT	TT	--	--	TT	TT
ctg1	4969387	A	T	AA	AA	AA	AA	AA	AA	AA	AA	AA	AA	AA	AT	--	AA	AA	AA	AA	AT	AT	AT	AA	AA	AA	AA	AT	AT	AA	AA	AT	AA	AA	AT	AA	AA	AT	AA	--	AT	AA	AA	AA	AA	--	--	AA	AA
ctg1	4969397	T	A	TT	TT	TT	AT	TT	TT	TT	TT	TT	TT	TT	TT	--	TT	TT	TT	TT	TT	TT	TT	TT	TT	TT	TT	TT	TT	TT	TT	TT	TT	TT	TT	AT	TT	TT	TT	--	TT	TT	TT	TT	TT	--	--	TT	AT
ctg1	4969399	T	C	TT	TT	TT	TT	TT	TT	TT	TT	TT	TT	TT	TT	--	TT	TT	TT	TT	TT	TT	TT	TT	TT	TT	TT	TT	TT	CT	TT	TT	TT	TT	TT	TT	TT	TT	TT	--	TT	TT	TT	TT	TT	--	--	TT	TT
ctg1	5016917	G	C	GG	GG	GG	GG	GG	--	GG	GG	GG	GG	GG	GG	--	GG	GG	GG	--	GG	GG	GG	GG	GG	GG	GG	GG	GG	GG	GG	GG	GG	GG	GG	GG	GG	GG	GG	GG	GG	GG	GG	GG	GG	GG	GG	GG	GG
ctg1	5017034	T	C	TT	TT	TT	TT	TT	TT	TT	TT	TT	TT	TT	TT	--	TT	TT	TT	TT	TT	TT	TT	TT	TT	TT	TT	TT	TT	TT	TT	TT	TT	TT	TT	TT	TT	TT	TT	TT	TT	TT	TT	TT	TT	TT	TT	TT	TT
ctg1	5017095	C	T	TT	TT	TT	TT	TT	TT	TT	TT	TT	TT	TT	TT	--	TT	TT	TT	TT	TT	TT	TT	TT	TT	TT	TT	TT	TT	TT	TT	TT	TT	TT	TT	TT	TT	TT	TT	TT	TT	TT	TT	TT	TT	TT	TT	TT	TT
ctg1	5017126	G	A	AA	AA	AA	AA	AA	AA	AA	AA	AA	AA	AA	AA	--	AA	AA	AA	AA	AA	AA	AA	AA	AA	AA	AA	AA	AA	AA	AA	AA	AA	AA	AA	AA	AA	AA	AA	AA	AA	AA	AA	AA	AA	AA	AA	AA	AA
ctg1	5017137	T	G	TT	TT	TT	TT	TT	TT	TT	TT	TT	TT	TT	TT	--	TT	TT	TT	TT	TT	TT	TT	TT	TT	TT	TT	TT	TT	TT	TT	TT	GT	TT	TT	TT	TT	TT	TT	TT	TT	TT	TT	TT	TT	TT	TT	TT	TT
ctg1	5017141	C	A	CC	CC	CC	CC	CC	CC	CC	CC	CC	CC	CC	CC	--	CC	CC	CC	CC	CC	CC	CC	CC	AC	CC	CC	CC	CC	CC	CC	CC	CC	CC	CC	CC	CC	CC	CC	CC	CC	CC	CC	CC	CC	CC	CC	CC	CC
ctg1	5075097	G	A	AG	--	GG	GG	GG	GG	GG	GG	GG	--	GG	GG	GG	--	GG	--	GG	GG	GG	GG	GG	GG	GG	GG	GG	GG	GG	GG	GG	--	GG	--	GG	GG	GG	GG	--	GG	GG	GG	GG	GG	GG	--	GG	GG
ctg1	5075110	T	C	TT	--	TT	TT	TT	TT	TT	TT	TT	--	TT	TT	TT	--	TT	--	TT	TT	TT	CT	TT	TT	TT	TT	TT	TT	TT	TT	TT	--	TT	--	TT	TT	--	TT	--	TT	TT	TT	TT	TT	TT	--	TT	TT
ctg1	5075112	C	G	CC	--	CC	CC	CC	CC	CC	CC	CC	--	CC	CC	CC	--	CC	--	CC	CC	CC	CC	CC	CC	CC	CC	CC	CC	CC	CC	CC	--	CC	--	CC	CG	--	CC	--	CC	CC	CC	CC	CC	CC	--	CC	CC
ctg1	5075134	C	T	CC	--	CC	CC	CC	CC	CC	CC	CC	--	CC	CC	CC	--	CC	--	CC	CC	CC	CC	CC	CC	CC	CC	CC	CC	CC	CC	CC	--	CC	--	CC	CC	--	CC	--	CC	CC	CC	CC	CC	CC	--	CC	CC
ctg1	5075140	A	C	AA	--	AA	AA	AA	AA	AA	AA	AA	--	AA	AA	AA	--	AA	--	AA	AA	AA	AA	AA	AA	AA	AA	AA	AA	AA	AA	AA	--	AA	--	AA	AA	--	AA	--	AA	AA	AA	AA	AA	AA	--	AA	AA
ctg1	5075156	C	T	CC	--	CC	CC	CC	CC	CC	CC	CC	--	CC	CC	CC	--	CC	--	CC	CC	CC	CC	CC	CC	CC	CC	CC	CC	CC	CC	CC	--	CC	--	CC	CC	--	CC	--	CC	CC	CC	CC	CC	CC	--	CC	CC
ctg1	5075164	C	T	CT	--	CC	CC	CT	TT	CT	CT	CT	--	TT	CT	TT	--	CT	--	CC	TT	CC	CC	CC	TT	CC	CC	CC	CC	CC	CC	CC	--	CC	--	CT	CC	--	CC	--	CT	CT	TT	CT	TT	TT	--	TT	CC
ctg1	5075173	T	C	CC	--	CC	CC	CC	CC	CC	CC	CC	--	CC	CC	CC	--	CC	--	CC	CC	CC	CC	CC	CC	CC	CC	CC	CC	CC	CC	CC	--	CC	--	CC	CC	--	CC	--	CC	CC	CC	CC	CC	CC	--	CC	CC
ctg1	5075187	A	G	AA	--	AA	AA	AA	AA	AA	AA	AA	--	AA	AA	AA	--	AA	--	AA	AA	AA	AG	AA	AA	AA	AA	AA	AA	AA	AA	AA	--	AA	--	AA	AA	--	AA	--	AA	AA	AA	AA	AA	AA	--	AA	AA
ctg1	5075191	G	A	AA	--	AA	AA	AA	AA	AA	AA	AA	--	AA	AA	AA	--	AA	--	AA	AA	AA	AA	AA	AA	AA	AA	AA	AA	AA	AA	AA	--	AA	--	AA	AA	--	AA	--	AA	AA	AA	AA	AA	AA	--	AA	AA
ctg1	5075527	T	C	TT	--	TT	TT	TT	TT	TT	TT	TT	--	TT	TT	TT	--	CT	--	TT	TT	TT	TT	TT	TT	TT	TT	TT	TT	TT	TT	TT	--	TT	--	TT	TT	TT	TT	--	TT	TT	TT	TT	TT	TT	--	TT	TT
ctg1	5081654	C	T	CC	CC	CC	CC	CC	CC	CC	CC	CC	CC	CC	CC	CC	CC	CC	CC	CC	CC	CC	CC	CC	CC	CC	CC	CC	CC	CC	CC	CC	CC	CC	CC	CC	CC	CC	CC	CC	CC	CC	CC	CC	CC	CC	CC	CC	CC
ctg1	5081695	A	G	GG	GG	GG	GG	GG	GG	AG	GG	GG	GG	GG	GG	GG	GG	GG	GG	GG	GG	GG	GG	GG	GG	GG	GG	GG	GG	GG	GG	GG	GG	GG	GG	GG	GG	GG	GG	GG	GG	GG	GG	GG	GG	GG	GG	GG	GG
ctg1	5081696	C	A	CC	CC	CC	CC	AC	CC	AC	CC	CC	CC	CC	CC	CC	AC	CC	CC	CC	AC	CC	CC	CC	CC	CC	CC	CC	CC	CC	CC	CC	CC	CC	CC	CC	CC	CC	CC	CC	CC	CC	CC	CC	CC	CC	CC	AC	CC
ctg1	5081719	C	T	TT	TT	TT	TT	TT	TT	CT	TT	TT	TT	TT	TT	TT	TT	TT	TT	TT	TT	TT	TT	TT	TT	TT	TT	TT	TT	TT	TT	TT	TT	TT	TT	TT	TT	TT	TT	TT	TT	TT	TT	TT	TT	TT	TT	TT	TT
ctg1	5081720	T	G	GG	GG	GG	GG	GG	GG	GT	GG	GG	GG	GG	GG	GG	GG	GG	GG	GG	GG	GG	GG	GG	GG	GG	GG	GG	GG	GG	GG	GG	GG	GG	GG	GG	GG	GG	GG	GG	GG	GG	GG	GG	GG	GG	GG	GG	GG
ctg1	5081768	A	G	GG	GG	GG	GG	GG	GG	GG	GG	GG	GG	GG	GG	GG	GG	GG	GG	GG	GG	GG	GG	GG	GG	GG	GG	GG	GG	GG	GG	GG	GG	GG	GG	GG	GG	GG	GG	GG	GG	GG	GG	GG	GG	GG	GG	GG	GG
ctg1	5081903	A	G	GG	GG	GG	GG	GG	GG	GG	GG	GG	GG	GG	GG	GG	GG	GG	GG	GG	GG	GG	GG	GG	GG	GG	GG	GG	GG	GG	GG	GG	GG	GG	GG	GG	GG	GG	GG	GG	GG	GG	GG	GG	GG	GG	GG	GG	GG
ctg1	5081919	C	T	CC	CC	CC	CC	CC	CC	CC	CC	CC	CC	CC	CC	CC	CC	CC	CC	CC	CC	CC	CC	CC	CC	CC	CC	CC	CC	CC	CC	CC	CC	CC	CC	CC	CT	CC	CC	CC	CC	CC	CC	CC	CC	CC	CC	CC	CC
ctg1	5081946	G	A	GG	GG	GG	GG	GG	GG	GG	GG	GG	GG	GG	GG	GG	GG	GG	GG	GG	GG	AG	AG	AG	GG	AG	AG	AG	AG	AG	AG	AG	AG	AG	AG	AG	AG	GG	GG	GG	GG	GG	GG	GG	GG	GG	GG	GG	GG
ctg1	5081949	T	C	TT	TT	TT	TT	TT	TT	TT	TT	CT	TT	TT	TT	TT	TT	TT	CT	CT	TT	TT	TT	TT	TT	TT	TT	TT	TT	TT	TT	TT	TT	TT	TT	TT	TT	TT	TT	CT	CT	TT	CT	TT	TT	TT	TT	TT	TT
ctg1	5081953	G	C	GG	GG	GG	GG	GG	GG	GG	GG	GG	GG	GG	GG	GG	GG	GG	CG	CG	GG	GG	GG	GG	GG	GG	GG	GG	GG	GG	GG	GG	GG	GG	GG	GG	GG	GG	GG	CG	CG	GG	CG	GG	GG	GG	GG	GG	GG
ctg1	5081975	G	C	CC	CC	CC	CC	CC	CC	CC	CC	CC	CC	CC	CC	CC	CC	CC	CC	CC	CC	CC	CC	CC	CC	CC	CC	CC	CC	CC	CC	CC	CC	CC	CC	CC	CC	CC	CC	CC	CC	CC	CC	CC	CC	CC	CC	CC	CC
ctg1	5081988	T	A	AT	AT	AT	AT	AT	AT	AT	AT	AT	AT	AT	AT	AT	AT	AT	AT	AT	AT	AT	AT	AT	AT	AT	AT	AT	AT	AT	AT	AT	AT	AT	AT	AT	AT	AT	AT	AT	AT	AT	AT	AT	AT	AT	AT	AT	AT
ctg1	5081992	G	A	GG	GG	GG	GG	GG	GG	GG	GG	GG	AG	GG	GG	GG	GG	AG	AG	AG	GG	GG	GG	GG	GG	GG	GG	GG	GG	GG	GG	GG	GG	GG	GG	GG	GG	AG	AG	GG	AG	GG	GG	GG	GG	GG	GG	GG	GG
ctg1	5081994	G	A	GG	GG	GG	GG	GG	GG	GG	GG	GG	GG	GG	GG	GG	GG	GG	GG	GG	GG	GG	GG	GG	GG	GG	GG	GG	GG	GG	GG	GG	GG	GG	GG	GG	GG	GG	GG	GG	GG	GG	GG	AG	GG	GG	GG	GG	GG
ctg1	5082893	C	T	CC	CC	CC	CC	CC	CC	--	CC	CC	CC	CC	CC	CC	CC	CC	CC	CC	CC	CC	CC	CC	CC	CC	CC	CC	CC	CC	CC	CC	CC	CC	CC	CC	CC	CC	CC	CC	CC	CC	CC	CC	CC	CC	CC	CC	CC
ctg1	5082977	A	C	AA	AA	AA	AA	AA	AA	--	AA	AA	AA	AA	AA	AA	AA	AA	AA	AA	AA	AA	AA	AA	AA	AA	AA	AA	AA	AA	AA	AA	AA	AA	AA	AA	AA	AA	AA	AA	AA	AA	AA	AA	AA	AA	AA	AA	AA
ctg1	5083003	C	T	CC	--	CC	CC	CC	CC	--	CC	CC	CC	CC	CC	CC	CC	CC	CC	--	CC	CC	CC	CC	CC	CC	CC	CC	CC	CC	CC	CC	CC	CC	CC	--	CC	CC	CC	CC	CC	CC	CC	CC	CC	CC	CC	CC	CC
ctg1	5083057	A	C	CC	CC	CC	CC	CC	CC	AC	CC	CC	CC	CC	CC	CC	CC	CC	CC	CC	AC	CC	CC	CC	AC	CC	AC	CC	--	CC	CC	CC	CC	CC	CC	CC	CC	CC	CC	CC	CC	AC	CC	CC	AC	CC	CC	CC	AC
ctg1	5083084	A	T	AA	AA	AA	AA	AA	AA	AA	AA	AA	AA	AA	AA	AA	AA	AA	AA	AA	AA	AA	AA	AA	AA	AA	AA	AA	AA	AA	AA	AA	AA	AA	AA	AA	AA	AA	AA	AA	AA	AA	AA	AA	AA	AA	AA	AA	AA
ctg1	5083089	A	G	AA	AA	AA	AA	AA	AA	AA	AA	AA	AA	AA	AA	AA	AA	AG	AA	AA	AG	AA	AA	AA	AG	AA	AA	AA	AA	AA	AA	AA	AA	AA	AA	AA	AA	AG	AG	AA	AA	AG	AA	AG	AG	AA	AA	AA	AG
ctg1	5083114	G	A	AG	AG	AG	AG	AG	AG	AG	AG	AG	AG	AG	AG	AG	AG	AG	AG	AG	AG	AG	AG	AG	AG	AG	AG	AG	AG	AG	AG	AG	AG	AG	AG	AG	AG	AG	AG	AG	AG	AG	AG	AG	AG	AG	AG	AG	AG
ctg1	5083135	G	T	GG	GG	GG	GG	GG	GG	GG	GG	GG	GG	GG	GG	GG	GG	GG	GG	GG	GG	GG	GG	GG	GG	GG	GG	GG	GG	GG	GG	GG	GG	GG	GG	GG	GG	GG	GG	GG	GG	GG	GG	GT	GG	GG	GG	GG	GG
ctg1	5083144	C	T	TT	TT	TT	TT	TT	TT	TT	TT	TT	TT	TT	TT	TT	TT	TT	TT	TT	TT	TT	TT	TT	TT	TT	TT	TT	TT	TT	TT	TT	TT	TT	TT	TT	TT	TT	TT	TT	TT	TT	TT	TT	TT	TT	TT	TT	TT
ctg1	5083147	C	T	TT	TT	TT	TT	TT	TT	TT	TT	TT	TT	TT	TT	TT	TT	TT	TT	TT	TT	TT	TT	TT	TT	TT	TT	TT	TT	TT	TT	TT	TT	TT	TT	TT	TT	TT	TT	TT	TT	TT	TT	TT	TT	TT	TT	TT	TT
ctg1	5083184	C	G	CC	CC	CC	CC	CC	CC	CC	CC	CC	CC	CC	CC	CC	CC	CC	CC	CC	CC	CC	CC	CC	CC	CC	CC	CC	CC	CC	CC	CC	CC	CC	CC	CC	CG	CC	CC	CC	CC	CC	CC	CC	CC	CC	CC	CC	CC
ctg1	5083186	A	G	AA	AA	AA	AA	AG	AA	AG	AA	AA	AA	AA	AA	AA	AA	AA	AA	AA	AA	AA	AA	AA	AA	AA	AA	AA	AA	AA	AA	AA	AA	AA	AA	AA	AA	AA	AA	AA	AA	AA	AA	AA	AA	AA	AA	AG	AA
ctg1	5083190	G	T	GT	GT	GT	GT	GT	GT	GT	GT	GT	GT	GT	GT	GT	GT	GT	GT	GT	GT	GG	GT	GT	GT	GT	TT	GT	GT	GT	GT	GT	GT	GT	GT	GT	TT	GT	GT	GT	GT	GT	GT	GT	GT	GT	GT	GT	GT
ctg1	5083192	C	A	CC	CC	CC	CC	CC	CC	CC	CC	CC	CC	CC	CC	CC	CC	CC	CC	CC	CC	AC	AC	AC	CC	AC	CC	CC	AC	AC	CC	CC	CC	CC	CC	CC	CC	CC	CC	CC	CC	CC	CC	CC	CC	CC	CC	CC	CC
ctg1	5117307	G	A	GG	GG	GG	GG	GG	GG	GG	GG	GG	GG	GG	GG	GG	GG	GG	GG	GG	GG	GG	GG	GG	GG	GG	GG	GG	GG	GG	GG	GG	GG	GG	GG	GG	AG	GG	GG	GG	GG	GG	--	GG	GG	--	GG	GG	GG
ctg1	5117803	A	T	AA	AA	AA	AA	AA	AA	AA	AA	AA	AA	AT	AA	AA	--	AA	AA	--	AA	AA	AA	AA	AA	AA	AA	AA	AA	AA	AA	AA	AA	AA	AA	AA	AA	AA	AA	AA	AA	AA	--	AA	AA	--	AA	--	AA
ctg1	5117807	G	A	GG	GG	GG	GG	GG	GG	GG	GG	GG	GG	GG	GG	GG	--	GG	GG	--	GG	GG	GG	GG	GG	GG	GG	GG	GG	GG	GG	GG	GG	GG	GG	GG	GG	GG	GG	GG	GG	GG	--	GG	GG	--	GG	--	GG
ctg1	5117825	C	T	TT	TT	TT	TT	TT	TT	TT	TT	TT	TT	TT	TT	TT	--	TT	TT	--	TT	TT	TT	TT	TT	TT	TT	TT	TT	TT	TT	TT	TT	TT	TT	TT	TT	TT	TT	TT	TT	TT	--	TT	TT	--	TT	--	TT
ctg1	5117842	T	C	TT	TT	TT	TT	TT	TT	TT	TT	TT	TT	TT	TT	TT	--	TT	TT	--	TT	TT	TT	TT	TT	TT	TT	TT	TT	TT	TT	TT	TT	TT	TT	TT	TT	CT	CT	TT	TT	TT	--	TT	TT	--	TT	--	TT
ctg1	5117860	C	T	TT	TT	TT	TT	TT	TT	TT	TT	TT	TT	TT	TT	TT	--	TT	TT	--	TT	TT	TT	TT	TT	TT	TT	TT	TT	TT	TT	TT	TT	TT	TT	TT	TT	TT	TT	TT	TT	TT	--	TT	TT	--	TT	--	TT
ctg1	5154741	A	T	AA	AA	AA	AA	AA	AA	AA	AA	AA	AA	AA	AA	AA	AA	AA	AA	AA	AA	AA	AA	AA	AA	AT	AT	AA	AT	AT	AA	AA	AT	AA	AA	AA	AA	AA	AA	AA	AA	AA	AA	AA	AA	AA	AA	AA	AA
ctg1	5154801	T	C	CT	CT	CT	CT	CT	CT	CT	CT	CT	CT	CT	TT	CT	CT	CT	CT	CT	CT	CT	TT	TT	CT	CT	CT	CT	CT	CT	CT	CT	CT	CT	CT	CT	CT	CT	CT	CT	CT	CT	CT	TT	CT	CT	CT	CT	CT
ctg1	5154846	G	A	GG	GG	GG	GG	GG	GG	GG	GG	GG	GG	GG	GG	GG	GG	GG	GG	GG	GG	GG	GG	GG	GG	GG	GG	AG	GG	GG	GG	GG	GG	GG	GG	GG	GG	GG	GG	GG	GG	GG	GG	GG	GG	GG	GG	GG	GG
ctg1	5154865	A	G	AA	AA	AA	AA	--	AA	AA	AA	AA	AA	AA	AA	AA	AA	AA	AA	AA	AA	AA	AA	--	AA	AA	AA	AA	AA	AA	AA	AA	AA	AA	AA	AA	AA	AG	AG	AA	AA	AA	AA	AA	AA	AA	AA	AA	AA
ctg1	5154866	G	A	AA	AA	AA	AA	--	AA	AA	AA	AA	AA	AA	AA	AA	AA	AA	AA	AA	AA	AA	AA	--	AA	AA	AA	AA	AA	AA	AA	AA	AA	AA	AA	AA	AA	AA	AA	AA	AA	AA	AA	AA	AG	AA	AA	AA	AA
ctg1	5154869	C	A	AC	AC	AC	AC	--	AC	AC	AC	AC	AA	AC	AA	AC	AC	AC	AC	AC	AC	AC	AA	--	AC	AC	AC	AC	AC	AC	AC	AC	AC	AC	AC	AC	AC	AC	AC	AC	AC	AC	AC	AA	AC	AC	AC	AC	AC
ctg1	5154953	G	A	AG	AG	AG	AG	--	AG	AG	AG	AG	GG	AG	GG	AG	AG	AG	AG	AG	AG	AG	GG	--	AG	AG	AG	AG	AG	AG	AG	AG	AG	AG	AG	AG	AG	AG	AG	AG	AG	AG	AG	GG	AG	AG	AG	AG	AG
ctg1	5154959	G	A	AG	AG	AG	AG	--	AG	AG	AG	AG	AA	AG	AA	AG	AG	AG	AG	AG	AG	AG	AA	--	AG	AG	AG	AG	AG	AG	AG	AG	AG	AG	AG	AG	AG	AG	AG	AG	AG	AG	AG	AA	AG	AG	AG	AG	AG
ctg1	5158232	T	C	TT	TT	TT	TT	TT	TT	TT	TT	TT	TT	TT	TT	TT	TT	TT	CT	TT	TT	TT	TT	TT	TT	TT	TT	TT	TT	TT	TT	TT	TT	TT	TT	TT	TT	TT	--	TT	TT	TT	TT	--	TT	TT	TT	TT	TT
ctg1	5158236	A	C	AA	AA	AA	AA	AA	AA	AA	AA	AC	AA	AA	AA	AC	AA	AA	AA	AA	AA	AA	AA	AA	AA	AA	AA	AA	AA	AA	AA	AA	AA	AA	AA	AA	AA	AC	--	AC	AA	AA	AA	--	AA	AA	AA	AA	AA
ctg1	5158241	A	G	AA	AA	AA	AA	AA	AA	AA	AA	AA	AA	AA	AA	AA	AA	AA	AA	AA	AA	AA	AA	AA	AA	AA	AA	AA	AA	AA	AA	AA	AA	AA	AA	AA	AA	AA	--	AA	AA	AA	AA	--	AA	AA	AA	AA	AA
ctg1	5158254	G	A	AG	AG	AA	AG	GG	AG	GG	AG	AG	AG	AG	AG	AG	AG	AG	GG	AG	AA	AG	AG	AG	AG	AG	AG	AG	AG	AG	AG	AG	AG	AA	AG	AG	AG	GG	--	GG	AG	AG	AG	--	AG	GG	AG	AG	AG
ctg1	5158266	A	G	AA	AA	AA	AA	AA	AA	AA	AA	AA	AA	AA	AA	AA	AA	AA	AA	AA	AA	AA	AA	AA	AA	AA	AA	AA	AA	AA	AA	AA	AA	AA	AA	AA	AA	AA	--	AA	AA	AA	AA	--	AA	AA	AA	AA	AA
ctg1	5158276	A	G	AA	AA	AA	AA	AA	AA	AA	AA	AA	AA	AA	AA	AA	AA	AA	AA	AA	AA	AA	AA	AA	AA	AA	AA	AA	AA	AA	AA	AA	AA	AA	AA	AA	AA	AA	--	AA	AA	AA	AA	--	AA	AA	AA	AA	AA
ctg1	5158309	C	T	CT	CT	TT	CT	CC	CT	CC	CT	CT	CT	CT	CT	CT	CT	CT	CC	CT	TT	CT	CT	CT	CT	CT	CT	CT	CT	CT	CT	CT	CT	TT	CT	CT	CT	CC	--	CC	CT	CT	CT	--	CT	CC	CT	CT	CT
ctg1	5158312	G	A	GG	GG	GG	GG	GG	GG	GG	GG	GG	GG	GG	GG	GG	GG	GG	GG	GG	GG	GG	GG	GG	GG	GG	GG	GG	GG	GG	GG	GG	GG	GG	GG	GG	GG	GG	--	GG	GG	GG	GG	--	GG	GG	GG	GG	GG
ctg1	5158492	C	T	CC	CC	CC	CC	CC	CC	CC	CC	CC	CC	CC	CC	CC	CC	CC	CC	CC	CC	CT	CC	CC	CC	CC	CC	CC	CC	CC	CC	CC	CC	CC	CC	CC	CC	CC	--	CC	CC	CC	CC	--	CC	CC	CT	CC	CC
ctg1	5158502	G	A	AA	AA	AA	AA	AA	AA	AA	AA	AA	AA	AA	AA	AA	AA	AA	AA	AA	AA	AA	AA	AA	AA	AA	AA	AA	AA	AA	AA	AA	AA	AA	AA	AA	AA	AA	--	AA	AA	AA	AA	--	AA	AA	AA	AA	AA
ctg1	5158513	C	T	CC	CC	CC	CC	CC	CC	CC	CT	CC	CC	CC	CC	CC	CT	CC	CT	CC	CC	CC	CC	CC	CC	CC	CC	CC	CC	CC	CC	CC	CC	CC	CC	CT	CC	CT	--	CC	CT	CT	CC	--	CC	CT	CT	CC	CC
ctg1	5158567	G	A	AA	AA	AA	AA	AA	AA	AA	AA	AA	AA	AA	AA	AA	AA	AA	AA	AA	AA	AA	AA	AA	AA	AA	AA	AA	AA	AA	AA	AA	AA	AA	AA	AA	AA	AA	--	--	AA	AA	AA	--	--	AA	AA	AA	AA
ctg1	5221430	G	A	GG	GG	GG	GG	GG	GG	GG	GG	GG	GG	GG	GG	GG	GG	GG	GG	GG	GG	AG	AA	AG	GG	AG	AG	AG	AG	AA	AA	AA	AG	AG	AA	GG	GG	GG	GG	GG	GG	GG	GG	GG	GG	GG	GG	GG	GG
ctg1	5308872	T	C	TT	TT	--	TT	TT	--	--	CT	TT	--	TT	TT	TT	TT	TT	TT	TT	--	--	TT	TT	TT	TT	TT	TT	TT	TT	TT	TT	TT	TT	TT	TT	TT	--	TT	--	TT	TT	TT	TT	TT	--	TT	TT	TT
ctg1	5308876	A	G	AA	AA	--	AA	AA	--	--	AA	AA	--	AA	AA	AA	AA	AA	AA	AA	--	--	AA	AA	AA	AA	AA	AA	AA	AA	AA	AA	AA	AG	AA	AA	AA	--	AA	--	AA	AA	AA	AA	AA	--	AA	AA	AA
ctg1	5309184	T	C	TT	TT	--	TT	TT	--	--	TT	TT	--	TT	TT	TT	TT	TT	TT	TT	--	--	TT	TT	TT	TT	TT	TT	TT	TT	TT	TT	TT	TT	TT	TT	TT	--	TT	--	TT	TT	TT	TT	TT	--	TT	TT	TT
ctg1	5396760	T	A	AT	AT	AT	AT	AT	AT	AT	AT	AT	AT	AT	AT	AT	AT	AT	AT	AT	AT	AT	AT	AT	AT	AT	AT	AT	AT	AT	AT	AT	AT	AT	AT	AT	AT	AT	AT	AT	AT	AT	AT	AT	AT	AT	AT	AT	AT
ctg1	5396766	T	C	CT	CT	CT	CT	CT	CT	CT	CT	CT	CT	CT	CT	CT	CT	CT	CT	CT	CT	CT	CT	CT	CT	CT	CT	CT	CT	CT	CT	CT	CT	CT	CT	CT	CT	CT	CT	CT	CT	CT	CT	CT	CT	CT	CT	CT	CT
ctg1	5396767	A	T	AT	AT	AT	AT	AT	AT	AT	AT	AT	AT	AT	AT	AT	AT	AT	AT	AT	AT	AT	AT	AT	AT	AT	AT	AT	AT	AT	AT	AT	AT	AT	AT	AT	AT	AT	AT	AT	AT	AT	AT	AT	AT	AT	AT	AT	AT
ctg1	5397030	T	C	CT	CT	CT	CT	CT	CT	CT	CT	CT	CT	CT	CT	CT	CT	CT	CT	CT	CT	CT	CT	CT	CT	CT	CT	CT	CT	CT	CT	CT	CT	CT	CT	CT	CT	CT	CT	CT	CT	CT	CT	CT	CT	CT	CT	CT	CT
ctg1	5397075	G	C	CG	CG	CG	CG	CG	CG	CG	CG	CG	CG	CG	CG	CG	CG	CG	CG	CG	CG	CG	CG	CG	CG	CG	CG	CG	CG	CG	CG	CG	CG	CG	CG	CG	CG	CG	CG	CG	CG	CG	CG	CG	CG	CG	CG	CG	CG
ctg1	5397097	C	A	CC	CC	CC	CC	CC	CC	CC	CC	CC	CC	CC	CC	CC	CC	CC	AC	CC	CC	CC	CC	CC	CC	CC	CC	CC	CC	CC	CC	CC	CC	CC	CC	CC	CC	CC	CC	CC	CC	CC	CC	AC	CC	CC	CC	CC	CC
ctg1	5397109	G	A	AG	AG	AG	AG	AG	AG	AG	AG	AG	AG	AG	AG	AG	AG	AG	AG	AG	AG	AG	AG	AG	AG	AG	AG	AG	AG	AG	AG	AG	AG	AG	AG	AG	AG	AG	AG	AG	AG	AG	AG	AG	AG	AG	AG	AG	AG
ctg1	5397122	A	G	AG	AG	AG	AG	AG	AG	AG	AG	AG	AG	AG	AG	AG	AG	AG	AG	AG	AG	AG	AG	AG	AG	AG	AG	AG	AG	AG	AG	AG	AG	AG	AG	AG	AG	AG	AG	AG	AG	AG	AG	AG	AG	AG	AG	AG	AG
ctg1	5397133	C	T	CT	CT	CT	CT	CT	CT	CT	CT	CT	CT	CT	CT	CT	CT	CT	CT	CT	CT	CT	CT	CT	CT	CT	CT	CT	CT	CT	CT	CT	CT	CT	CT	CT	CT	CT	CT	CT	CT	CT	CT	CT	CT	CT	CT	CT	CT
ctg1	5397134	C	T	CC	CC	CC	CC	CC	CC	CC	CC	CC	CC	CC	CC	CC	CC	CT	CC	CC	CC	CC	CC	CC	CC	CC	CC	CC	CC	CC	CC	CC	CC	CC	CC	CC	CC	CC	CC	CC	CC	CC	CC	CC	CC	CC	CC	CC	CC
ctg1	5403076	G	A	AA	AA	AA	AA	AA	AA	AA	AA	AA	AA	AA	AA	AA	AA	AA	AA	AA	AA	AA	AG	AA	AA	AA	AA	AA	AA	AA	AA	AA	AA	AA	AA	AA	AA	AA	AA	AA	AA	--	AA	AA	AA	AA	AA	AA	AA
ctg1	5403092	A	C	AA	AA	AC	AA	AA	AA	AA	AA	AA	AA	AA	AA	AA	AA	AA	AA	AA	AA	AA	AA	AA	AA	AA	AA	AA	AA	AA	AA	AA	AA	AA	AA	AA	AA	AA	AA	AA	AA	AA	AA	AA	AA	AA	AA	AA	AA
ctg1	5403101	A	T	TT	TT	TT	TT	TT	TT	TT	TT	TT	TT	TT	TT	TT	TT	TT	TT	TT	TT	TT	TT	TT	TT	TT	TT	TT	TT	TT	TT	TT	TT	TT	TT	TT	TT	TT	TT	TT	TT	--	TT	TT	TT	TT	TT	TT	AT
ctg1	5403122	T	C	TT	TT	CT	TT	TT	TT	TT	TT	TT	TT	TT	TT	TT	TT	TT	TT	TT	TT	TT	TT	TT	TT	TT	TT	CT	TT	TT	TT	TT	TT	TT	TT	TT	TT	TT	TT	TT	TT	TT	TT	TT	TT	TT	TT	TT	TT
ctg1	5403143	C	T	TT	TT	TT	TT	TT	TT	TT	TT	TT	TT	TT	TT	TT	TT	TT	TT	TT	TT	TT	TT	TT	TT	CT	TT	CT	CT	TT	TT	TT	TT	TT	TT	TT	TT	TT	TT	TT	TT	--	TT	TT	TT	TT	TT	TT	TT
ctg1	5403144	G	A	AA	AA	AA	AA	AA	AA	AA	AA	AA	AA	AA	AA	AA	AA	AA	AA	AA	AA	AA	AA	AA	AA	AG	AA	AG	AG	AA	AA	AA	AA	AA	AA	AA	AA	AA	AA	AA	AA	--	AA	AA	AA	AA	AA	AA	AA
ctg1	5403153	A	G	AA	AA	AA	AA	AA	AA	AA	AA	AA	AA	AA	AA	AA	AA	AA	AA	AA	AG	AA	AA	AA	AA	AA	AA	AA	AA	AA	AA	AA	AA	AA	AA	AA	AA	AA	AA	AA	AA	AA	AA	AA	AA	AA	AA	AA	AA
ctg1	5403154	G	T	GG	GG	GG	GG	GG	GG	GG	GG	GG	GG	GG	GG	GG	GG	GG	GG	GG	GG	GG	GG	GG	GG	GT	GG	GT	GT	GG	GG	GG	GG	GG	GG	GG	GG	GG	GG	GG	GG	GG	GG	GG	GG	GG	GG	GG	GG
ctg1	5403170	A	G	AA	AA	AG	AA	AG	AA	AA	AA	AA	AA	AA	AA	AA	AA	AA	AA	AA	AA	AA	AA	AA	AA	AA	AA	AA	AA	AA	AA	AA	AA	AA	AA	AA	AA	AA	AA	AA	AA	AA	AA	AA	AA	AA	AA	AA	AA
ctg1	5403174	G	C	GG	GG	GG	GG	GG	GG	GG	GG	GG	GG	GG	GG	GG	GG	GG	GG	GG	GG	GG	GG	GG	GG	GG	GG	CG	GG	GG	GG	GG	GG	GG	GG	GG	GG	GG	GG	GG	GG	GG	GG	GG	GG	GG	GG	GG	GG
ctg1	5403265	T	C	TT	TT	TT	TT	TT	TT	TT	TT	TT	TT	TT	TT	TT	TT	TT	TT	TT	TT	CT	TT	TT	TT	TT	CT	--	--	TT	TT	TT	TT	TT	TT	TT	--	TT	TT	TT	TT	TT	TT	TT	TT	TT	TT	TT	TT
ctg1	5403310	C	T	CC	CC	CT	CC	CC	CC	CC	CC	CC	CC	CC	CC	CC	CC	CC	CC	CC	CC	CC	CC	CC	CC	CC	CC	CC	CC	CC	CC	CC	CC	CC	CC	CC	--	CC	CC	CC	CC	CC	CC	CC	CC	CC	CC	CC	CC
ctg1	5403326	A	G	AA	AA	AA	AA	AA	AA	AA	AA	AA	AA	AA	AA	AA	AA	AA	AA	AA	AG	AA	AA	AA	AA	AA	AA	AA	AA	AA	AA	AA	AA	AA	AA	AA	--	AA	AA	AA	AA	AA	AA	AA	AA	AA	AA	AA	AA
ctg1	5403361	C	T	CC	CC	CC	CC	CC	CC	CC	CC	CC	CC	CC	CC	CC	CC	CC	CC	CC	CC	CC	CC	CC	CC	CC	CC	CC	CC	CC	CC	CC	CC	CC	CC	CC	--	CC	CC	CC	CC	CC	CC	CC	CC	CC	CC	CC	CC
ctg1	5436942	A	G	AG	AG	AG	AG	AG	AG	AG	AG	AG	AG	AG	AG	AG	AG	AG	AG	AG	AG	AG	GG	GG	AG	GG	AG	AG	GG	GG	GG	GG	GG	GG	AG	AG	AG	AG	AG	AG	AG	AG	AG	AG	AG	AG	AG	AG	AG
ctg1	5436974	G	A	AG	AG	AG	AG	AG	AG	AG	AG	AG	AG	AG	AG	AG	AG	AG	AG	AG	AG	AG	AG	AG	AG	AG	AG	AG	AG	AG	AG	AG	AG	AG	AG	AG	AG	AG	AG	AG	AG	AG	AG	AG	AG	AG	AG	AG	AG
ctg1	5437045	T	G	TT	TT	TT	TT	TT	TT	TT	GT	TT	TT	TT	TT	TT	GT	TT	TT	TT	TT	TT	TT	TT	TT	TT	TT	TT	TT	TT	TT	TT	TT	TT	TT	TT	TT	TT	TT	TT	TT	TT	TT	TT	TT	TT	TT	TT	TT
ctg1	5437176	G	A	GG	AG	AG	AG	GG	AG	AG	AG	AG	AG	AG	AG	AG	AG	AG	AG	AG	AG	AG	AG	AG	AG	AG	AG	AG	AG	AG	AG	AG	AG	AG	AG	AG	AG	AG	AG	AG	AG	AG	AG	AG	AG	AG	AG	AG	AG
ctg1	5437202	C	A	CC	CC	CC	CC	CC	CC	CC	CC	CC	CC	CC	CC	CC	CC	CC	CC	CC	CC	CC	AC	AC	CC	AC	CC	CC	CC	CC	CC	CC	AC	CC	CC	CC	CC	CC	CC	CC	CC	CC	CC	CC	CC	CC	CC	CC	CC
ctg1	5437236	G	A	GG	GG	GG	GG	GG	GG	GG	GG	GG	GG	GG	GG	GG	GG	GG	GG	GG	GG	GG	GG	GG	GG	GG	GG	GG	GG	GG	GG	GG	GG	GG	GG	GG	GG	GG	GG	GG	GG	GG	GG	GG	GG	AG	GG	GG	GG
ctg1	5437243	G	T	GT	GT	GT	GT	GT	GT	GT	GT	GT	GT	GT	GT	GT	GT	GT	GT	GT	GT	GT	GT	GT	GT	GT	GT	GT	GT	GT	GT	GT	GT	GT	GT	GT	GT	GT	GT	GT	GT	GT	GT	GT	GT	GT	GT	GT	GT
ctg1	5437290	A	G	AA	AA	AA	AA	AA	AA	AA	AA	AA	AA	AA	AA	AA	AA	AA	AA	AA	AA	AA	AA	AA	AA	AA	AA	AA	AA	AA	AG	AA	AA	AA	AA	AA	AA	AA	AA	AA	AA	AA	AA	AA	AA	AA	AA	AA	AA
ctg1	5479147	A	G	AA	AA	AA	AA	AA	AA	AA	AA	AA	AA	AA	AA	AA	AA	AA	AA	AA	AA	AG	AA	AA	AA	AA	AA	AA	AA	AA	AA	AA	AA	AA	AA	AA	AA	--	AA	AA	AA	AA	AA	AA	AA	AA	AA	AA	AA
ctg1	5479171	C	T	CC	CC	CC	CC	CC	CC	CC	CC	CC	CC	CC	CC	CC	CC	CC	CC	CC	CC	CC	CC	CC	CC	CC	CC	CC	CC	CC	CC	CC	CC	CC	CC	CC	CC	--	CC	CC	CC	CC	CC	CC	CC	CC	CC	CC	CC
ctg1	5479172	G	A	GG	GG	GG	GG	GG	GG	GG	GG	GG	GG	GG	GG	GG	GG	GG	GG	GG	GG	GG	GG	GG	GG	GG	GG	GG	GG	GG	GG	GG	GG	GG	AG	GG	AG	--	GG	GG	GG	GG	GG	GG	GG	GG	GG	GG	GG
ctg1	5479176	A	G	AG	AG	AG	AG	AG	AG	AG	AG	AG	AG	GG	AG	GG	AG	AG	AG	AG	AG	AG	AG	AG	AG	AG	AG	AG	AG	AG	AG	AG	AG	--	AG	AG	AG	--	AG	AG	AG	AG	AG	AG	AG	GG	--	AG	AG
ctg1	5479183	A	C	AA	AA	AA	AA	AA	AA	AA	AA	AA	AA	AA	AA	AA	AA	AA	AA	AA	AA	AA	AA	AA	AA	AA	AA	AA	AA	AA	AA	AA	AA	--	AA	AA	AC	--	AA	AA	AA	AA	AA	AA	AA	AA	--	AA	AA
ctg1	5479198	A	C	AA	AA	AC	AA	AA	AA	AC	AC	AA	AA	AA	AA	AA	AA	AA	AA	AA	AC	AA	AA	AA	AA	AA	AA	AC	AA	AA	AA	AA	AA	--	AA	AA	AA	--	AA	AA	AA	AA	AC	AA	AA	AA	--	AA	AC
ctg1	5479210	T	G	TT	TT	TT	TT	TT	TT	TT	TT	TT	TT	TT	TT	TT	TT	TT	TT	TT	TT	TT	TT	TT	TT	TT	TT	TT	TT	TT	TT	TT	TT	--	TT	TT	TT	--	TT	TT	TT	TT	TT	TT	TT	TT	--	TT	TT
ctg1	5479219	A	T	AT	AT	AT	AT	TT	AT	AT	AT	AT	AA	TT	AT	TT	AA	AT	AT	AT	AT	AT	AT	AT	AT	AT	AT	AT	AT	AT	AT	AA	AT	--	AT	AT	AA	--	AT	AT	AT	AT	AT	AT	AT	TT	--	AT	AT
ctg1	5479237	A	G	GG	GG	GG	GG	GG	GG	GG	GG	GG	GG	GG	GG	GG	GG	GG	GG	GG	GG	GG	GG	GG	GG	GG	GG	GG	GG	GG	GG	GG	GG	--	GG	GG	GG	--	GG	GG	GG	GG	GG	GG	GG	GG	--	GG	GG
ctg1	5479248	A	T	AA	AA	AA	AA	AA	AA	AA	AA	AA	AA	AA	AA	AA	AA	AA	AA	AA	AA	AA	AA	AA	AA	AA	AA	AA	AA	AA	AA	AA	AA	--	AA	AA	AA	--	AA	AA	AA	AA	AA	AA	AA	AA	--	AA	AT
ctg1	5479574	G	T	GG	GG	GG	GG	GG	GG	GG	GG	GG	GG	GG	GG	GG	GG	GG	GG	GG	GG	GG	GG	GG	GG	GG	GG	GG	GG	GG	GG	GG	GG	GG	GG	GG	GG	GG	GG	GG	GG	GG	GG	GG	GG	GG	GG	GG	GG
ctg1	5479688	G	T	GG	GG	GG	GG	GG	GG	GG	GG	GG	GG	GG	GG	GG	GG	GG	GG	GG	GG	GG	GG	GG	GG	GG	GG	GG	GG	GG	GG	GG	GG	GG	GG	GG	GG	GG	GG	GG	GG	GG	GG	GG	GG	GG	GG	GG	GG
ctg1	5479690	C	G	CG	CG	CG	CG	CG	CG	CG	CG	CG	CG	CG	CG	CG	CG	CG	CG	CG	CG	CG	CG	CG	CG	CG	CG	CG	CG	CG	CG	CG	CG	CG	CG	CG	CG	CC	CG	CG	CG	CG	CG	CG	CG	CG	CG	CG	CG
ctg1	5479692	C	T	CT	CT	CT	CT	CT	CT	CT	CT	CT	CT	CT	CT	CT	CT	CT	CT	CT	CT	CT	CT	CT	CT	CT	CT	CT	CT	CT	CT	CT	CT	CT	CT	CT	CT	CC	CT	CT	CT	CT	CT	CT	CT	CT	CT	CT	CT
ctg1	5601932	T	C	TT	CT	TT	--	TT	TT	TT	TT	TT	TT	TT	TT	TT	TT	TT	TT	TT	TT	TT	TT	TT	TT	TT	TT	TT	TT	TT	--	TT	--	--	TT	TT	TT	TT	TT	--	TT	TT	TT	TT	TT	TT	--	--	TT
ctg1	5602289	A	G	AA	AA	AA	--	AA	AA	AA	AA	AA	AA	AA	AA	AA	AA	AA	AA	AA	AA	AA	AA	AA	AA	AA	AA	AA	AA	--	AA	AA	--	--	AA	AA	AA	AA	AA	AA	AA	AA	AA	AA	AA	AA	--	--	AA
ctg1	5651745	G	C	GG	CG	CG	CG	CG	GG	CG	CG	CG	GG	CG	CG	CG	GG	--	GG	CG	CG	GG	GG	--	CG	GG	GG	GG	GG	--	--	GG	GG	CG	GG	GG	GG	CG	CG	CG	CG	CG	CG	CG	CG	CG	CG	CG	CG
ctg1	5651755	G	T	GG	GG	GG	GG	GG	GG	GG	GG	GG	GG	GG	GG	GG	GG	--	GG	GG	GG	GG	GG	GT	GG	GG	GG	GG	GG	GG	GT	GG	GG	GG	GG	GG	GG	GG	GG	GG	GG	GG	GG	GG	GG	GG	GG	GG	GG
ctg1	5651766	G	A	GG	GG	GG	GG	GG	GG	GG	GG	GG	GG	GG	GG	GG	GG	GG	GG	GG	GG	AG	GG	GG	GG	GG	GG	GG	GG	GG	GG	GG	GG	GG	GG	GG	GG	GG	GG	GG	GG	GG	GG	GG	GG	GG	GG	GG	GG
ctg1	5651767	T	C	TT	TT	TT	TT	TT	TT	TT	TT	TT	TT	TT	TT	TT	TT	TT	TT	TT	TT	TT	TT	TT	TT	TT	TT	TT	TT	TT	TT	TT	TT	TT	TT	TT	TT	TT	TT	TT	TT	TT	TT	TT	TT	TT	TT	TT	TT
ctg1	5651768	A	G	AA	AA	AA	AG	AA	AA	AA	AA	AA	AA	AA	AA	AA	AA	AA	AG	AA	AA	AA	AG	AG	AA	AG	AA	AA	AG	AA	AG	AG	AA	AG	AA	AG	AA	AA	AA	AA	AA	AA	AA	AA	AA	AA	AA	AA	AA
ctg1	5651769	A	T	AA	AA	AA	AA	AA	AA	AA	AA	AA	AA	AA	AA	AA	AA	AT	AA	AA	AA	AA	AA	AA	AA	AA	AA	AA	AA	AA	AA	AA	AA	AA	AA	AA	AA	AA	AA	AA	AA	AA	AA	AA	AA	AA	AA	AA	AA
ctg1	5651782	G	A	GG	GG	GG	GG	GG	GG	GG	GG	GG	GG	GG	GG	GG	GG	GG	GG	GG	GG	GG	AG	GG	GG	GG	GG	GG	GG	GG	GG	GG	GG	GG	GG	GG	GG	GG	GG	GG	GG	GG	GG	GG	GG	GG	GG	GG	GG
ctg1	5651783	G	A	GG	GG	GG	GG	GG	AG	GG	AG	AG	GG	GG	GG	GG	GG	GG	GG	GG	AG	GG	GG	GG	GG	GG	GG	GG	GG	GG	GG	GG	GG	GG	GG	AG	GG	GG	GG	GG	GG	AG	GG	GG	GG	GG	GG	GG	GG
ctg1	5651784	T	C	TT	TT	TT	TT	TT	TT	TT	TT	TT	TT	TT	CT	TT	TT	CT	TT	TT	TT	TT	TT	TT	TT	TT	TT	TT	TT	TT	TT	TT	TT	TT	TT	TT	TT	TT	TT	TT	TT	TT	TT	TT	TT	TT	TT	TT	TT
ctg1	5651809	A	T	AA	AA	AT	AT	AA	AT	AA	AA	AA	AA	AA	AA	AT	AA	--	AA	AA	AA	AA	AA	AA	--	AA	AA	AA	AA	AA	AA	AA	AA	AA	AA	AT	AA	AA	AA	AT	AA	AA	AT	AA	AT	--	AT	TT	AA
ctg1	5651810	G	A	GG	GG	GG	GG	GG	GG	GG	GG	GG	GG	GG	GG	GG	GG	--	GG	GG	GG	AG	AG	AG	--	GG	GG	--	GG	AG	AG	GG	GG	GG	GG	GG	GG	GG	GG	GG	GG	GG	GG	GG	GG	--	GG	GG	GG
ctg1	5651812	C	T	CC	CT	CT	CT	CT	CT	TT	CT	CT	--	CC	CT	CT	CC	--	CT	CT	CT	CT	CT	CC	--	CT	CT	--	CT	CT	CC	CT	TT	CT	CT	CT	CT	CT	CT	CT	CT	CT	CT	CT	CT	--	CT	CC	CT
ctg1	5651814	G	A	GG	GG	GG	GG	GG	GG	GG	GG	GG	GG	GG	GG	GG	GG	GG	GG	GG	GG	GG	AG	AG	--	GG	GG	GG	AG	GG	AG	GG	GG	GG	GG	GG	GG	GG	GG	GG	GG	GG	GG	GG	GG	--	GG	GG	GG
ctg1	5651816	T	C	TT	CT	CT	CT	CT	CT	CC	CC	CT	--	--	CC	CT	--	--	CT	CT	CC	CC	CC	CC	--	CT	CC	--	CC	CC	CC	CC	CC	CC	CT	CT	CT	CT	CT	CT	CT	CT	CT	CT	CT	--	CT	--	CT
ctg1	5651817	G	T	GG	GT	GT	GT	GT	GT	TT	GT	GT	--	--	GT	GT	--	--	GT	GT	GT	GT	GT	GG	--	GT	GT	--	GT	GT	GG	GT	TT	GT	GT	GT	GT	GT	GT	GT	GT	GT	GT	GT	GT	--	GT	--	GT
ctg1	5651820	G	T	GG	GG	GT	GG	GG	GG	GG	GG	GG	GG	GG	GG	GG	GG	GG	GG	GG	GG	GG	GG	GG	--	GG	GG	GG	GG	GG	GG	GG	GG	GG	GG	GG	GG	GG	GG	GG	GG	GG	GG	GG	GG	GG	GG	GG	GG
ctg1	5651821	C	T	CC	CC	CC	CC	CC	CC	CC	CC	CC	CC	CC	CC	CC	CC	CC	CC	CC	CC	CC	CC	CC	--	CC	CC	CC	CC	CC	CC	CC	CC	CC	CC	CC	CC	CC	CC	CC	CC	CC	CC	CC	CC	CC	CC	CC	CC
ctg1	5651828	T	C	--	CT	CC	CT	CC	CT	CC	CC	CT	--	--	CC	CT	--	--	CT	CT	CC	CC	CC	CC	--	CC	CT	--	CC	CC	CC	CC	CC	CC	CC	CT	CC	CT	CT	CT	CT	CC	CT	CT	CT	--	CT	--	CT
ctg1	5651829	G	T	GG	GG	GG	GG	GG	GG	GG	GG	GG	GG	GG	GT	GG	GG	GG	GG	GG	GG	GT	GT	GT	--	GG	GG	--	GG	GT	GT	GG	GG	GG	GG	GG	GG	GG	GG	GG	GG	GG	GG	GG	GG	--	GG	--	GG
ctg1	5651834	A	G	AA	AA	AA	AA	AA	AA	AA	AA	AA	AA	AA	AA	AA	AA	AA	AA	AA	AA	AA	AA	AA	--	AA	AA	AA	AA	AA	AA	AA	AA	AA	AA	AA	AA	AA	AA	AA	AA	AA	AA	AA	AA	--	AA	AA	AA
ctg1	5651836	T	G	--	TT	TT	GT	TT	GT	TT	TT	GT	TT	TT	TT	GT	TT	TT	GT	GT	TT	TT	TT	TT	--	TT	TT	TT	TT	TT	TT	TT	TT	TT	TT	GT	TT	GT	GT	GT	GT	TT	GT	TT	GT	--	GT	TT	GT
ctg1	5651841	A	G	--	AG	AG	AG	GG	AG	GG	GG	AG	--	--	GG	AG	--	--	AG	AG	GG	GG	AG	AG	--	GG	AG	--	GG	GG	AG	GG	GG	GG	GG	AG	AG	AG	AG	AG	AG	GG	AG	AG	AG	--	AG	--	AG
ctg1	5651851	C	T	CC	CC	CT	CC	CC	CC	CC	CC	CC	CC	CC	CC	CC	CC	CC	CC	CC	CC	CC	CC	CC	--	CC	CC	CC	CC	CC	CC	CC	CC	CC	CC	CC	CC	CC	CC	CC	CC	CC	CC	CC	CC	CC	CC	CC	CC
ctg1	5651856	G	T	--	GG	GT	GT	GT	GT	GG	GG	GG	GG	GG	GT	GG	GG	GG	GT	GG	GT	GT	GT	TT	--	GT	GT	--	GT	GT	TT	GT	GG	GT	GG	GT	GG	GG	GT	GG	GG	GG	GG	GG	GG	--	GG	GT	GT
ctg1	5656626	G	A	GG	GG	GG	GG	GG	GG	GG	GG	GG	GG	GG	GG	GG	GG	GG	GG	GG	GG	AG	AG	GG	GG	GG	--	GG	AG	AG	GG	AA	AA	GG	AA	GG	AA	GG	GG	GG	GG	GG	GG	GG	GG	GG	GG	GG	GG
ctg1	5746181	T	C	TT	TT	TT	TT	TT	TT	TT	TT	TT	TT	TT	CT	TT	TT	--	--	TT	TT	TT	TT	TT	TT	--	TT	TT	TT	TT	--	TT	TT	TT	--	TT	TT	TT	TT	TT	TT	TT	TT	TT	TT	TT	--	TT	TT
ctg1	5761305	C	T	CC	CC	--	CC	--	CC	CC	CC	CC	CC	CC	CT	CC	CC	CC	CC	CC	CC	CC	CC	CC	CC	--	--	TT	--	--	CC	CC	--	CT	CC	CC	CC	CC	CC	CC	CC	CC	CC	CC	CC	CC	CC	CC	CC
ctg1	5761331	C	T	CC	CC	--	CC	--	CC	CC	CC	CC	CC	CC	CC	CC	CC	CC	CC	CC	CC	CC	CC	CC	CC	--	--	TT	--	--	CC	CC	--	CT	CC	CC	CC	CC	CC	CC	CC	CC	CC	CC	CC	CC	CC	CC	CC
ctg1	5761333	T	G	TT	TT	--	TT	--	TT	TT	TT	TT	TT	TT	TT	TT	TT	TT	TT	TT	TT	GG	GG	GG	TT	--	--	TT	--	--	GG	GG	--	GT	GG	TT	GG	TT	TT	TT	TT	TT	TT	TT	TT	TT	TT	TT	TT
ctg1	5761340	G	A	AA	AA	--	AA	--	AG	AA	AA	AA	AG	AA	AA	AA	AA	AA	AA	AA	AA	AA	AA	AA	AA	--	--	AA	--	--	AA	AA	--	AA	AA	AA	AA	AA	AA	AA	AA	AA	AA	AA	AA	AA	AA	AA	AA
ctg1	5820932	C	T	CC	CC	CC	CC	CC	CC	CC	CC	CC	CC	CC	CC	CC	CC	CC	CC	CC	CC	CC	CC	CC	CC	CC	CC	CC	CC	CC	CC	CC	CT	CC	CC	CC	CC	CC	CC	CC	CC	CC	CC	CC	CC	CC	CC	CC	CC
ctg1	5820953	A	T	AT	AT	AT	AT	AT	AT	AT	AT	AT	AT	AT	AT	AT	AT	AT	AT	AT	AT	TT	AT	AT	AT	AT	AT	AT	AT	AT	AT	AT	AT	AT	AT	AT	TT	AT	AT	AT	AT	AT	AT	TT	AT	AT	AT	AT	AT
ctg1	5820972	A	C	AC	AC	AC	AC	AC	AC	AC	AC	AC	AC	AC	AC	AC	AC	AC	AC	AC	AC	CC	AC	AC	AC	AC	AC	AC	AC	AC	AC	AC	AC	AC	AC	AC	AC	AC	AC	AC	AC	AC	AC	CC	AC	AC	AC	AC	AC
ctg1	5820977	A	T	AA	AA	AA	AA	AA	AA	AA	AA	AA	AA	AA	AA	AA	AA	AA	AA	AA	AA	AA	AA	AA	AA	AA	AA	AA	AA	AA	AA	AA	AA	AA	AA	AA	AT	AA	AA	AA	AA	AA	AA	AA	AA	AA	AA	AA	AA
ctg1	5821001	A	G	AG	AG	AG	AG	AG	AG	AG	AG	AG	AG	AG	AG	AG	AG	AG	AG	AG	AG	GG	AG	AG	AG	AG	AG	AG	AG	AG	AG	AG	AG	AG	AG	AG	AG	AG	AG	AG	AG	AG	AG	GG	AG	AG	AG	AG	AG
ctg1	5821022	G	A	GG	GG	AG	GG	GG	GG	AG	GG	GG	GG	GG	GG	AG	GG	GG	GG	AG	AG	GG	GG	GG	GG	GG	GG	GG	GG	GG	GG	GG	GG	GG	GG	GG	AG	GG	GG	GG	GG	GG	GG	AG	GG	GG	GG	AG	AG
ctg1	5821025	A	G	GG	GG	GG	GG	GG	GG	GG	GG	GG	GG	GG	GG	GG	GG	GG	GG	GG	GG	GG	GG	GG	GG	GG	GG	GG	GG	GG	GG	GG	GG	GG	GG	GG	GG	GG	GG	GG	GG	GG	GG	GG	GG	GG	GG	GG	GG
ctg1	5821028	T	G	GT	GT	GT	GT	GT	GT	GT	GT	GT	GT	GT	GT	GT	GT	GT	GT	GT	GT	GG	GT	GT	GT	GT	GT	GT	GT	GT	GT	GT	GT	GT	GT	GT	GT	GT	GT	GT	GT	GT	GT	GG	GT	GT	GT	GT	GT
ctg1	5821042	A	T	AA	AA	AA	AA	AA	AA	AA	AA	AA	AA	AA	AA	AA	AA	AA	AA	AA	AA	AA	AA	AA	AA	AA	AA	AA	AA	AA	AA	AA	AA	AA	AA	AA	AA	AA	AA	AT	AA	AA	AA	AA	AA	AA	AA	AA	AA
ctg1	5821377	T	C	TT	TT	TT	TT	--	TT	TT	TT	TT	TT	TT	TT	TT	TT	TT	TT	TT	TT	TT	TT	--	TT	TT	TT	TT	TT	TT	TT	CT	TT	TT	TT	TT	TT	TT	TT	TT	TT	TT	TT	TT	TT	TT	TT	TT	TT
ctg1	5821412	T	C	TT	TT	TT	TT	--	TT	TT	TT	TT	TT	CT	TT	TT	TT	TT	TT	TT	TT	TT	TT	--	TT	TT	TT	TT	TT	TT	TT	TT	TT	TT	TT	TT	TT	TT	TT	TT	TT	TT	TT	TT	TT	TT	TT	TT	TT
ctg1	5994217	T	C	CC	CC	CC	CC	CC	CC	CC	CC	CC	CC	CC	CC	CC	CC	CC	CC	CC	CC	--	CC	--	CC	CC	--	CC	CC	--	CC	CC	CC	CC	CC	CC	CC	CC	CC	CC	CC	CT	CC	CC	CC	CC	CC	CC	CC
ctg1	5994251	C	T	TT	TT	TT	TT	TT	TT	CT	TT	TT	TT	TT	TT	TT	TT	TT	TT	TT	TT	--	TT	--	TT	TT	--	TT	TT	--	TT	TT	TT	TT	TT	TT	TT	TT	TT	TT	TT	TT	TT	CT	TT	TT	TT	TT	TT
ctg1	5994256	A	G	AA	AA	AA	AA	AG	AA	AA	AA	AA	AA	AA	AA	AA	AA	AA	AA	AA	AA	--	AA	--	AA	AA	--	AA	AA	--	AA	AA	AA	AA	AA	AA	AA	AA	AA	AA	AA	AA	AA	AA	AA	AA	AA	AA	AA
ctg1	5994284	A	G	AA	AA	AA	AA	AA	AA	AA	AA	AA	AA	AA	AA	AA	AA	AA	AA	AA	AA	--	AA	--	AG	AA	--	AA	AA	--	AA	AA	AA	AA	AA	AA	AA	AA	AA	AA	AA	AA	AA	AA	AA	AA	AA	AA	AA
ctg1	5994286	G	A	GG	GG	GG	GG	GG	GG	GG	GG	GG	GG	GG	GG	GG	GG	GG	GG	GG	GG	--	GG	--	GG	GG	--	GG	GG	--	GG	GG	GG	GG	GG	AG	GG	GG	GG	GG	GG	GG	GG	GG	GG	GG	GG	GG	GG
ctg1	5994308	A	G	AA	AA	AA	AA	AA	AA	AA	AA	AA	AA	AA	AA	AA	AA	AA	AA	AA	AA	--	AA	--	AA	AA	--	AA	AA	--	AA	AA	AA	AA	AA	AA	AG	AA	AA	AA	AA	AA	AA	AA	AA	AA	AA	AA	AA
ctg1	5994441	A	T	--	TT	TT	TT	TT	TT	TT	TT	TT	TT	TT	TT	TT	--	TT	TT	TT	TT	--	TT	--	TT	TT	--	TT	--	--	TT	TT	TT	TT	TT	TT	TT	TT	TT	TT	TT	TT	TT	TT	TT	TT	TT	TT	TT
ctg1	5994455	T	C	TT	TT	TT	TT	TT	TT	TT	TT	TT	TT	TT	TT	TT	--	TT	TT	TT	TT	--	TT	--	TT	TT	--	TT	--	--	TT	TT	TT	TT	TT	TT	TT	TT	TT	TT	TT	TT	TT	TT	TT	TT	TT	TT	TT
ctg1	5994492	T	A	--	AT	AT	AT	AT	AT	AA	AT	AA	AA	AA	AA	AA	--	AA	AA	AA	AA	--	TT	--	AA	TT	--	TT	--	--	TT	TT	TT	TT	TT	AA	TT	TT	TT	AT	TT	AA	AA	AT	AA	AA	AT	AT	AT
ctg1	5994498	C	A	--	AA	AA	AA	AA	AA	AA	AA	AA	AA	AA	AA	AA	--	AA	AA	AA	AA	--	AA	--	AA	AA	--	AA	--	--	AA	AA	AA	AA	AA	AA	AA	AA	AA	AA	AA	AA	AA	AA	AA	AA	AA	AA	AA
ctg1	5994513	C	A	--	AA	AA	AA	AA	AA	AA	AA	AA	AA	AA	AA	AA	--	AA	AA	AA	AA	--	AA	--	AA	AA	--	AA	--	--	AA	AA	AA	AA	AA	AA	AA	AA	AA	AA	AA	AA	AA	AA	AA	AA	AA	AA	AA
ctg1	5994517	G	A	--	AA	AA	AA	AA	AA	AA	AA	AA	AA	AA	AA	AA	--	AA	AA	AA	AA	--	AA	--	AA	AA	--	AA	--	--	AA	AA	AA	AA	AA	AA	AA	AA	AA	AA	AA	AA	AA	AA	AA	AA	AA	AA	AA
ctg1	5994530	A	T	--	TT	TT	TT	TT	TT	TT	TT	TT	TT	TT	TT	TT	--	TT	TT	TT	TT	--	TT	--	TT	TT	--	TT	--	--	TT	TT	TT	TT	TT	TT	TT	TT	TT	TT	TT	TT	TT	TT	TT	TT	TT	TT	TT
ctg1	6307580	G	T	GG	GG	--	GG	GG	GG	GG	GG	GG	GG	GG	GG	--	GG	GG	GG	GG	GG	GG	GG	GG	--	GG	--	GG	GG	GG	GG	GG	GG	GG	GG	GG	--	GG	GG	GG	GG	--	GG	GG	GG	GG	GG	GG	GT
ctg1	6307716	A	T	AA	AA	--	AA	--	AA	AA	AA	AA	AA	AA	AA	AA	--	AA	AA	AA	AA	AA	AA	AA	AA	AA	--	AA	AA	AA	AA	AA	AA	AA	AA	AA	--	AA	AA	AA	AA	--	AA	AA	AA	--	AA	AA	AA
ctg1	6307741	G	A	GG	GG	--	GG	--	GG	GG	GG	GG	GG	GG	GG	GG	--	GG	GG	GG	GG	GG	GG	GG	GG	GG	--	GG	GG	GG	GG	GG	GG	GG	GG	GG	--	GG	GG	GG	GG	--	GG	GG	GG	--	GG	GG	GG
ctg1	6307748	G	A	GG	GG	--	GG	--	GG	GG	GG	GG	GG	GG	GG	GG	--	GG	GG	GG	GG	GG	GG	GG	GG	GG	--	GG	GG	GG	GG	GG	GG	GG	GG	GG	--	GG	GG	GG	GG	--	GG	GG	GG	--	GG	GG	GG
ctg1	6307757	G	A	GG	GG	--	GG	--	GG	GG	GG	GG	GG	GG	GG	GG	--	GG	GG	GG	GG	GG	GG	GG	GG	GG	--	GG	GG	GG	GG	GG	GG	GG	GG	GG	--	GG	GG	GG	GG	--	GG	GG	GG	--	GG	GG	GG
ctg1	6307769	G	T	GT	GT	--	GT	--	TT	GT	TT	GT	GT	GT	TT	GG	--	TT	GT	GT	GG	GG	GG	GG	--	GG	--	GG	GG	GG	GG	GG	GG	TT	GG	GT	--	GT	GT	TT	GT	--	GT	GT	GG	--	GG	GT	GT
ctg1	6307774	A	T	AA	AA	--	AA	AA	AA	AA	AA	AA	AA	AA	AA	AA	AA	AA	AA	AA	AA	AA	AA	AA	--	AA	--	AA	AA	AA	AA	AA	AA	AA	AA	AA	--	AT	AT	AA	AA	--	AA	AA	AA	--	AA	AA	AA
ctg1	6307775	C	T	CT	CT	--	CT	CT	TT	CT	TT	CT	CT	CT	TT	CC	CT	TT	CT	CT	CT	CC	CC	CC	--	CC	--	CC	CC	CC	CC	CC	CC	TT	CC	CT	--	CT	CT	TT	CT	--	CT	CT	--	--	CC	CT	CT
ctg1	6307776	G	A	GG	GG	--	GG	GG	GG	GG	GG	GG	GG	GG	GG	GG	GG	GG	GG	GG	GG	GG	GG	GG	GG	GG	--	GG	GG	GG	GG	GG	GG	GG	GG	GG	--	GG	GG	GG	GG	--	GG	GG	GG	--	GG	GG	GG
ctg1	6307778	A	G	AG	AG	--	AG	AG	AA	AG	AA	AG	AG	AG	AA	AA	AG	AA	AG	AG	AG	AA	AA	AA	AA	AA	--	AA	AA	AA	AA	AA	AA	AA	AA	AG	--	AG	AG	AA	AA	--	AG	AG	AA	--	GG	AG	AG
ctg1	6307785	T	C	TT	TT	--	TT	TT	TT	TT	TT	TT	TT	TT	TT	TT	TT	TT	TT	TT	TT	TT	TT	TT	TT	TT	--	TT	TT	TT	TT	TT	TT	TT	TT	TT	--	TT	TT	TT	TT	--	TT	TT	TT	--	TT	TT	TT
ctg1	6307792	A	T	AT	AT	--	AT	AT	AA	AT	AA	AT	AT	AT	AA	AA	AT	AA	AT	AT	AT	AA	AA	AA	AA	AA	--	AA	AA	AA	AA	AA	AA	AA	AA	AT	--	AT	AT	AA	AA	--	AT	AT	--	--	TT	AT	AT
ctg1	6307804	G	A	GG	GG	--	GG	GG	GG	GG	GG	GG	GG	GG	GG	AA	GG	GG	GG	GG	GG	AA	AA	AA	GG	--	--	AA	AA	AA	AA	AA	--	GG	AA	GG	--	GG	GG	GG	AG	--	GG	GG	--	--	GG	GG	GG
ctg1	6307812	T	C	TT	TT	--	TT	TT	CT	TT	TT	TT	TT	TT	TT	TT	TT	TT	TT	TT	TT	TT	TT	TT	TT	TT	--	TT	TT	TT	TT	TT	TT	TT	TT	TT	--	TT	TT	TT	TT	--	TT	TT	--	TT	TT	TT	TT
ctg1	6491659	C	T	CC	CC	--	CC	CC	CC	CC	CC	CC	CC	CC	CC	CC	CC	CC	CC	CC	--	CC	CC	--	CC	CC	CC	CC	CC	CC	CC	CC	CC	CC	CC	CC	--	CC	CC	TT	CC	CC	CC	CC	CC	CC	CC	CC	CC
ctg1	6491661	C	A	CC	CC	CC	CC	CC	CC	CC	CC	CC	CC	CC	CC	CC	CC	CC	CC	CC	--	CC	CC	--	CC	CC	CC	CC	CC	CC	CC	CC	CC	CC	CC	CC	--	CC	CC	AA	CC	CC	CC	CC	CC	CC	CC	CC	CC
ctg1	6491756	A	G	AA	AA	AA	AA	AA	AA	AA	AA	AA	AA	AA	AA	AA	AA	AA	AA	AA	AA	AA	AA	--	AA	AA	AA	AA	AA	AA	AG	AA	AA	AA	AA	AA	AA	AA	AA	AA	AA	AA	AA	AA	AA	AA	AA	AA	AA
ctg1	6491795	T	C	CC	CC	CC	CC	CC	CC	CC	CC	CC	CC	CC	CC	CC	CC	CC	CC	CC	CC	CC	CC	--	CC	CC	TT	CC	CC	--	CC	CC	CC	CC	CC	CC	CC	CC	CC	CC	CC	CC	CC	CC	CC	CC	CC	CC	--
ctg1	6640547	A	G	AA	AA	AA	AA	AA	AA	AA	AA	AA	AA	AA	AA	AA	AA	AA	AA	AA	AA	AA	AA	AA	AA	AA	AA	AA	AA	AA	AA	--	AA	AA	AA	AA	AA	AA	AA	AA	AA	AA	AA	AA	AA	AA	AA	AA	AA
ctg1	6640551	A	G	AA	AA	AA	AA	AA	AA	AA	AA	AA	AA	AA	AA	AA	AA	AA	AA	AA	AA	AA	AA	AA	AA	AA	AA	AA	AG	AA	AA	--	AA	AA	AA	AA	AA	AA	AA	AA	AA	AA	AA	AA	AA	AA	AA	AA	AA
ctg1	6640557	G	C	GG	GG	GG	GG	GG	GG	GG	GG	GG	GG	GG	GG	GG	GG	GG	GG	GG	GG	GG	GG	GG	GG	GG	GG	GG	GG	GG	GG	--	GG	GG	GG	GG	GG	GG	GG	GG	GG	GG	GG	GG	GG	GG	GG	GG	GG
ctg1	6640566	A	G	AG	AG	AG	AA	AG	AA	AG	AG	AG	AG	AA	AG	AA	AG	AG	--	AG	AG	AA	AA	AA	AG	AA	AA	AA	AA	AA	AA	--	AA	AA	AA	AA	AA	AG	AG	AA	AG	AG	AG	AG	AG	AA	AG	AA	AA
ctg1	6640575	A	G	AA	AA	AA	AA	AA	AA	AA	AA	AA	AA	AA	AA	AA	AA	AA	--	AA	AA	AA	AA	AA	AA	AA	AA	AA	AA	AA	AA	--	AA	AA	AA	AA	AA	AA	AA	AA	AA	AG	AA	AA	AA	AA	AG	AA	AA
ctg1	6640585	A	C	CC	CC	CC	CC	CC	CC	CC	CC	CC	CC	CC	CC	CC	CC	CC	--	CC	CC	CC	CC	CC	CC	CC	CC	CC	CC	CC	CC	--	CC	CC	CC	CC	CC	CC	CC	CC	CC	CC	CC	CC	CC	--	CC	CC	CC
ctg1	6640590	C	T	CC	CC	CC	CC	CC	CC	CC	CC	CC	CC	CC	CC	CC	CC	CC	--	CC	CC	CC	CC	CC	CC	CC	CC	CC	CC	CC	CC	--	CC	CC	CC	CC	CC	CC	CC	CC	CC	CC	CC	CC	CC	--	CC	CC	CC
ctg1	6640591	G	A	AG	AG	AG	AG	AG	GG	AG	AG	AG	AG	AG	AG	AG	AG	AG	--	AG	AG	AG	AG	AG	AG	AG	AG	AG	AG	AG	AG	--	GG	AG	AG	AG	GG	AG	AG	AG	AG	AG	AG	AG	AG	--	AG	AG	AG
ctg1	6640597	G	T	GG	GG	GG	GG	GG	GG	GG	GG	GG	GG	GG	GG	GG	GG	GG	--	GG	GG	GG	GG	GG	GG	GG	GG	GG	GG	GG	GG	--	GG	GG	GG	GG	GG	GG	GG	GG	GG	GG	GG	GG	GG	--	GG	GG	GG
ctg1	6640598	C	A	AA	AA	AA	AA	AA	AA	AA	AA	AA	AA	AA	AA	AA	AA	AA	--	AA	AA	AA	AA	AA	AA	AA	AA	AA	AA	AA	AA	--	AA	AA	AA	AA	AA	AA	AA	AA	AA	AA	AA	AA	AA	--	AA	AA	AA
ctg1	6640613	G	A	GG	GG	GG	GG	GG	GG	GG	GG	GG	GG	GG	GG	GG	GG	GG	--	GG	GG	GG	GG	GG	GG	GG	GG	GG	GG	GG	GG	--	GG	GG	GG	GG	GG	GG	GG	GG	GG	GG	GG	GG	GG	--	GG	GG	GG
ctg1	6640615	T	C	CT	CT	CT	CT	CT	CC	CT	CT	CT	CT	CT	CT	CT	CT	CT	--	CT	CT	CT	CT	CT	CT	CT	CT	CT	CT	CT	CT	--	CC	CT	CT	CT	CT	CT	CT	CT	CT	CT	CT	CT	CT	--	CT	CC	CT
ctg1	6640625	T	G	GG	GG	GG	GG	GG	GG	GG	GG	GG	GG	GG	GG	GG	GG	GG	--	GG	GG	GG	GG	GG	GG	GG	GG	GG	GG	GG	GG	--	GG	GG	GG	GG	GG	GG	GG	GG	GG	GG	GG	GG	GG	--	GG	GG	GG
ctg1	6640628	A	T	TT	TT	AT	TT	TT	TT	TT	AT	TT	AT	AT	TT	TT	TT	AT	--	AT	TT	TT	TT	TT	AT	TT	TT	TT	TT	TT	TT	--	TT	TT	TT	TT	TT	AT	AT	AT	TT	TT	TT	AT	TT	--	TT	TT	AT
ctg1	6640629	G	A	AA	AA	AA	AA	AA	AA	AA	AA	AA	AA	AA	AA	AA	AA	AA	--	AA	AA	AA	AA	AA	AA	AA	AA	AA	AA	AA	AA	--	AA	AA	AA	AA	AA	AA	AA	AA	AA	AA	AA	AA	AA	--	AA	AA	AA
ctg1	6640638	C	T	CC	CC	CC	CC	CC	CC	CC	CC	CC	CC	CC	CC	CC	CC	CC	--	CC	CC	CC	CC	CC	CC	CC	CC	CC	CC	CC	CC	--	CC	CC	CC	CC	CC	CC	CC	CC	CC	CC	CC	CC	CC	--	CC	CC	CC
ctg1	6640641	A	G	AA	AA	AA	AA	AA	AA	AA	AA	AA	AA	AA	AA	AA	AA	AA	--	AA	AA	AA	AA	AA	AA	AA	AA	AA	AA	AA	AA	--	AA	AA	AA	AA	AA	AA	AA	AA	AA	AA	AA	AA	AA	--	AA	AA	AA
ctg1	6640650	A	C	CC	CC	CC	CC	CC	CC	CC	CC	CC	CC	CC	CC	CC	CC	CC	--	CC	CC	CC	CC	CC	CC	CC	CC	CC	CC	CC	CC	--	CC	CC	CC	CC	CC	CC	CC	CC	CC	CC	CC	CC	CC	--	CC	CC	CC
ctg1	6640655	C	A	CC	CC	CC	AC	CC	CC	CC	CC	CC	CC	CC	CC	CC	CC	CC	--	CC	CC	CC	CC	CC	CC	CC	CC	CC	CC	CC	CC	--	CC	CC	CC	CC	CC	CC	CC	CC	CC	CC	CC	CC	CC	--	AC	CC	CC
ctg1	6640662	C	G	GG	GG	GG	GG	GG	GG	GG	GG	GG	GG	GG	GG	GG	GG	GG	--	GG	GG	GG	GG	GG	GG	GG	GG	GG	GG	GG	GG	--	GG	GG	GG	GG	GG	GG	GG	GG	GG	GG	GG	GG	GG	--	GG	GG	GG
ctg1	6640874	A	C	AA	AA	AA	AA	AA	--	AA	AA	AA	AA	AA	AA	AA	AA	AA	AA	AA	AA	--	AA	AA	AA	AA	AA	AA	AA	AA	AA	--	AA	AA	AA	AA	AA	AA	AA	AA	--	AA	AA	AA	AA	AA	AA	AA	AA
ctg1	6682001	C	T	CT	CC	CT	CT	CT	CT	CC	CT	CC	CC	CT	CT	--	CT	CT	CC	--	--	CC	CC	CC	CT	CC	CC	CC	CC	--	CC	CC	CC	--	CC	CC	--	CC	CC	CC	CC	CT	CT	CC	CT	CT	CT	--	CC
ctg1	6682034	C	T	CC	CT	CC	CC	CC	CT	CT	CT	CC	CT	CC	CC	CT	CC	CC	CC	TT	CT	CC	CC	CC	CC	CC	--	CC	--	--	CC	CC	CC	--	CC	CC	--	CT	CT	CT	TT	CT	CC	CT	CC	CT	CC	CT	CC
ctg1	6682038	A	C	AA	AA	AA	AA	AA	AA	AA	AA	AA	AA	AA	AA	AA	AA	AA	AA	AA	AA	AA	AA	AA	AA	AA	--	AA	--	--	AA	AC	AA	--	AA	AA	--	AA	AA	AA	AA	AA	AA	AA	AA	AA	AA	AA	AA
ctg1	6682039	C	T	CC	CC	CC	CC	CT	CC	CC	CC	CC	CC	CC	CC	CC	CC	CC	CC	CC	CC	CC	CC	CC	CC	CC	--	CC	--	--	CC	CC	CC	--	CC	CC	--	CC	CC	CC	CC	CC	CT	CC	CC	CT	CC	CC	CC
ctg1	6682052	A	T	AT	AT	TT	AT	AT	AT	AT	AT	AT	AT	AT	AT	AT	AT	AT	AA	TT	AT	AA	AT	AA	AT	AA	--	AT	--	--	AA	AT	AA	AA	AT	AA	AA	AT	AT	AT	TT	AT	AT	AT	AT	TT	AT	AT	AA
ctg1	6682058	A	T	AA	AA	AA	AA	AA	AA	AA	AA	AA	AA	AA	AA	AA	AA	AA	AA	AA	AA	AA	AA	AA	AA	AA	--	AA	--	--	AA	AA	AA	AA	AA	AA	AA	AA	AA	AA	AA	AA	AA	AT	AA	AA	AA	AA	AA
ctg1	6682059	G	T	GG	GG	GG	GG	GG	GG	GG	GG	GG	GG	GG	GG	GG	GG	GG	GG	GG	GG	GG	GG	GG	GG	GG	--	GG	--	--	GG	GT	GG	GG	GG	GG	GG	GG	GG	GG	GG	GG	GG	GG	GG	GG	GG	GG	GG
ctg1	6682073	A	G	AA	AA	AA	AA	AA	AA	AA	AA	AA	AA	AA	AA	AA	AA	AA	AA	AA	AA	AA	AG	AA	AA	AA	--	AG	--	--	AA	AG	AG	AA	AG	AA	AA	AA	AA	AA	AA	AA	AA	AA	AA	AA	AA	AA	AA
ctg1	6682074	A	T	AT	AA	TT	AT	AT	AT	AA	AT	AT	AT	AT	AT	AA	AT	AT	AA	AA	AA	AA	AT	AA	AT	AA	--	AT	--	--	AA	AT	AA	AA	AT	AA	AA	AA	AA	AA	AA	AT	AT	AA	AT	AT	AT	AA	AA
ctg1	6682081	T	A	TT	TT	TT	TT	TT	TT	TT	TT	TT	TT	TT	TT	AT	TT	TT	TT	TT	TT	TT	TT	TT	TT	TT	--	TT	--	--	TT	TT	TT	TT	TT	TT	TT	TT	TT	TT	TT	TT	TT	TT	TT	TT	TT	TT	TT
ctg1	6682082	G	T	GG	GG	GG	GG	GG	GG	GG	GG	GT	GG	GG	GG	GG	GG	GG	GG	GG	GG	GG	GG	GG	GG	GG	--	GG	--	--	GG	GG	GG	GG	GG	GG	GG	GG	GG	GG	GG	GG	GG	GG	GG	GG	GG	GG	GG
ctg1	6682084	T	G	TT	GT	TT	TT	TT	TT	TT	TT	TT	TT	TT	TT	TT	TT	TT	TT	TT	TT	TT	TT	TT	TT	TT	--	TT	--	--	TT	TT	TT	TT	TT	TT	TT	TT	TT	TT	TT	TT	TT	TT	TT	TT	TT	TT	TT
ctg1	6682085	T	A	AT	TT	TT	AT	TT	TT	TT	TT	TT	TT	TT	TT	TT	TT	TT	TT	TT	TT	TT	TT	TT	TT	TT	--	TT	--	--	TT	TT	TT	TT	TT	TT	TT	TT	TT	TT	TT	TT	TT	TT	TT	TT	TT	TT	TT
ctg1	6682095	T	A	TT	AT	TT	TT	TT	AT	AT	AT	TT	AT	TT	TT	AT	TT	TT	TT	AA	AT	TT	TT	TT	TT	TT	--	TT	--	--	TT	TT	TT	TT	TT	--	TT	AT	AT	AT	AA	AT	AT	AT	TT	AT	TT	AT	TT
ctg1	6682177	A	G	AA	AA	--	AA	AA	AA	AA	AA	AA	AG	AA	AA	AA	AA	AA	AA	AA	AA	AA	--	AA	--	AA	AA	AA	AA	AA	AA	AG	AA	AA	AA	AG	AA	AA	AA	AA	AA	AA	AA	--	AA	--	AA	AA	AA
ctg1	6682212	G	A	GG	GG	--	GG	GG	GG	--	GG	GG	GG	GG	GG	GG	GG	GG	GG	GG	GG	GG	GG	GG	--	GG	GG	GG	GG	GG	GG	GG	GG	GG	GG	AG	GG	GG	GG	GG	GG	GG	GG	--	GG	--	GG	GG	--
ctg1	6682214	A	C	AA	AA	--	AA	AA	AA	--	AA	AA	AA	AA	AA	AA	AA	AA	AA	AA	AA	AA	AA	AA	--	AA	AA	AA	AA	AA	AA	AA	AA	AA	AA	AC	AA	AA	AA	AA	AA	AA	AA	--	AA	--	AA	AA	--
ctg1	6682223	G	A	GG	GG	GG	GG	GG	GG	--	GG	GG	GG	GG	GG	GG	--	GG	GG	GG	--	GG	GG	GG	GG	GG	GG	GG	GG	GG	GG	GG	GG	GG	GG	GG	GG	--	GG	--	AG	GG	GG	--	GG	GG	GG	GG	--
ctg1	6682228	G	T	GG	GG	GG	GG	GG	GG	--	GG	GG	GG	GG	GG	GT	--	GG	GG	GG	--	GG	GG	GG	GG	GG	GG	GG	GG	GG	GG	GG	GG	GG	GG	GG	GG	--	GG	--	GG	GG	GG	--	GG	GG	GG	GG	--
ctg1	6682239	T	C	TT	TT	TT	TT	TT	TT	--	TT	TT	TT	TT	TT	TT	--	TT	TT	TT	--	TT	TT	TT	TT	TT	TT	TT	TT	CT	TT	TT	TT	TT	CT	TT	TT	--	TT	--	TT	TT	TT	--	TT	TT	TT	TT	--
ctg1	6682246	T	C	TT	TT	TT	TT	TT	TT	--	TT	TT	TT	TT	TT	TT	--	TT	TT	TT	--	TT	TT	TT	TT	TT	TT	TT	TT	TT	TT	TT	TT	TT	TT	CT	TT	--	TT	--	CT	TT	TT	--	TT	TT	TT	TT	--
ctg1	6780427	G	A	GG	GG	GG	GG	GG	GG	GG	GG	GG	GG	GG	GG	GG	GG	GG	GG	GG	GG	GG	GG	GG	GG	GG	GG	GG	GG	GG	GG	GG	--	GG	GG	GG	--	GG	GG	GG	GG	GG	GG	GG	GG	GG	GG	GG	GG
ctg1	6826698	T	A	TT	TT	TT	TT	TT	TT	TT	TT	TT	TT	TT	TT	TT	TT	TT	TT	TT	TT	TT	TT	TT	TT	TT	AT	TT	TT	TT	TT	TT	TT	TT	TT	TT	TT	TT	TT	TT	TT	TT	TT	TT	TT	TT	TT	TT	TT
ctg1	6826702	G	A	AG	AG	AG	AG	AG	AG	AG	AG	AG	AG	AG	AG	AG	AG	AG	AG	AG	AG	AG	AG	AG	AG	AG	AG	AG	AG	AG	AG	AG	AG	AG	AG	AG	AG	GG	AG	AG	AG	AG	AG	AG	AG	AG	AG	AG	AG
ctg1	6826705	T	A	TT	TT	TT	TT	TT	TT	TT	TT	TT	TT	TT	TT	TT	TT	TT	TT	TT	TT	TT	TT	TT	TT	TT	TT	TT	TT	TT	TT	TT	TT	TT	TT	TT	TT	TT	TT	TT	TT	TT	TT	TT	TT	TT	TT	TT	TT
ctg1	6826722	C	T	CC	CC	CC	CC	CC	CC	CC	CC	CC	CC	CC	CC	CC	CC	CC	CC	CC	CC	CC	CC	CC	CC	CC	CT	CC	CC	CC	CC	CC	CC	CC	CC	CC	CC	CC	CC	CC	CC	CC	CC	CC	CC	CC	CC	CC	CC
ctg1	6826731	A	C	AA	AA	AA	AA	AA	AA	AA	AA	AA	AA	AA	AA	AA	AA	AA	AA	AA	AA	AA	AA	AA	AC	AA	AA	AA	AA	AA	AA	AA	AA	AA	AA	AA	AA	AA	AA	AA	AA	AA	AA	AA	AA	AA	AA	AA	AA
ctg1	6826732	T	C	TT	TT	TT	TT	TT	TT	TT	TT	TT	TT	TT	TT	TT	TT	TT	TT	TT	TT	TT	TT	TT	TT	TT	TT	TT	TT	TT	TT	TT	TT	TT	TT	TT	TT	CT	TT	TT	TT	TT	TT	TT	TT	TT	TT	TT	TT
ctg1	6826791	C	G	GG	GG	GG	GG	GG	GG	GG	GG	GG	GG	GG	GG	GG	GG	GG	GG	GG	GG	GG	GG	GG	GG	GG	GG	GG	GG	GG	GG	GG	GG	GG	GG	GG	GG	GG	GG	GG	GG	GG	GG	GG	GG	GG	GG	GG	GG
ctg1	6826795	G	A	GG	GG	GG	GG	GG	GG	GG	GG	GG	GG	GG	GG	GG	GG	GG	GG	GG	GG	GG	GG	GG	GG	GG	GG	GG	GG	GG	GG	GG	GG	GG	GG	GG	GG	GG	GG	GG	GG	GG	GG	GG	GG	GG	GG	GG	GG
ctg1	6826806	G	A	AG	AG	AG	GG	AG	AG	GG	AG	AG	AG	AG	AG	AG	AG	AG	GG	GG	GG	AG	AG	AG	AG	AG	AG	AG	AG	AG	AG	AG	AG	AG	AG	AG	AG	GG	GG	GG	AG	AG	GG	GG	AG	AG	AG	GG	AG
ctg1	6826817	A	C	AC	AC	AC	CC	AC	AC	CC	AC	AC	AC	AC	AC	AC	AC	AC	CC	CC	CC	AC	AC	AC	AC	AC	AC	AC	AC	AC	AC	AC	AC	AC	AC	AC	AC	CC	CC	CC	AC	AC	CC	CC	AC	AC	AC	CC	AC
ctg1	6826919	T	C	CC	CC	CC	--	CC	CC	--	CC	CC	CC	CC	CC	CC	CC	CC	--	CC	CC	CC	CC	CC	--	CC	CC	CC	CC	CC	CC	CC	CC	CC	CC	CC	CC	CC	CC	CC	CC	CC	CC	CC	CC	CC	CC	CC	CC
ctg1	6826940	C	T	CC	CC	CC	CC	CC	CC	CC	CC	CC	CC	CC	CC	CC	CC	CC	CC	CC	CC	CC	CC	CC	CC	CC	CC	CC	CC	CC	CC	CC	CC	CC	CC	CC	CC	CC	CC	CC	CC	CC	CC	CC	CC	CC	CC	CC	CC
ctg1	6826976	G	A	GG	AG	AG	AG	AG	AG	AG	AG	AG	AG	AA	AG	AG	AG	AG	AG	AG	AA	AG	AG	AG	AG	AA	GG	AA	AA	AG	AG	GG	AG	AA	GG	AG	AA	AG	AG	AG	AG	AG	AG	AG	AG	AG	AG	AG	AG
ctg1	6826988	A	T	TT	AT	AT	AT	AT	AT	AT	AT	AT	AT	AA	AT	AT	AT	AT	AT	AT	AA	AT	AT	AT	AT	AA	TT	--	AA	AT	AT	TT	AT	--	TT	AT	--	AT	AT	AT	AT	AT	AT	AT	AT	AT	AT	AT	AT
ctg1	6826991	C	T	TT	CT	CT	CT	CT	CT	CT	CT	CT	CT	CC	CT	CT	CT	CT	CT	CT	CC	CT	CT	CT	CT	CC	TT	--	CC	CT	CT	TT	CT	--	TT	CT	--	CT	CT	CT	CT	CT	CT	CT	CT	CT	CT	CT	CT
ctg1	6826992	A	G	GG	AG	AG	AG	AG	AG	AG	AG	AG	AG	AA	AG	AG	AG	AG	AG	AG	AA	AG	AG	AG	AG	AA	GG	--	AA	AG	AG	GG	AG	--	GG	AG	--	AG	AG	AG	AG	AG	AG	AG	AG	AG	AG	AG	AG
ctg1	6827011	C	T	CC	CT	CT	CT	CT	CT	CT	CT	CT	CT	TT	CT	CT	CT	CT	CT	CT	--	CT	CT	CT	CT	TT	CC	--	TT	CT	CT	CC	CT	--	CC	CT	--	CT	CT	CT	CT	CT	CT	CT	CT	CT	CT	CT	CT
ctg1	6827023	T	C	CC	CT	CT	CT	CT	CT	CT	CT	CT	CT	TT	CT	CT	CT	CT	CT	CT	TT	CT	CT	CT	CT	TT	CC	--	TT	CT	CT	CC	CT	--	CC	CT	--	CT	CT	CT	CT	CT	CT	CT	CT	CT	CT	CT	CT
ctg1	6827030	C	T	CC	CT	CT	CT	CT	CT	CT	CT	CT	CT	TT	CT	CT	CT	CT	CT	CT	--	CT	CT	CT	CT	TT	CC	--	TT	CT	CT	CC	CT	--	CC	CT	--	CT	CT	CT	CT	CT	CT	CT	CT	CT	CT	CT	CT
ctg1	6862928	G	C	GG	GG	GG	GG	GG	GG	GG	GG	GG	GG	GG	GG	GG	GG	GG	GG	GG	GG	--	GG	GG	GG	GG	--	--	GG	GG	GG	--	--	--	GG	GG	GG	GG	GG	GG	GG	GG	GG	GG	GG	GG	GG	GG	GG
ctg1	6863092	A	T	AA	AT	AT	AA	AA	AA	AA	AA	AA	AA	AA	AA	AA	AA	AA	AA	AT	AA	AA	AA	AA	AA	AA	AA	AA	AA	AA	AA	AA	AA	--	AA	AA	AA	AA	AA	AA	AA	AA	AA	AA	AA	AA	AA	AA	AA
ctg1	6863093	G	T	TT	TT	TT	TT	TT	TT	TT	TT	TT	TT	TT	TT	TT	TT	TT	TT	TT	TT	--	TT	TT	TT	TT	TT	TT	TT	TT	--	TT	--	--	TT	TT	--	TT	TT	TT	TT	TT	TT	--	TT	TT	TT	TT	TT
ctg1	6863096	T	A	TT	TT	TT	TT	TT	TT	TT	TT	TT	TT	TT	TT	TT	TT	TT	TT	TT	TT	TT	TT	TT	TT	TT	AT	TT	AT	AT	TT	AT	TT	--	TT	TT	TT	TT	TT	TT	TT	TT	TT	TT	TT	TT	TT	TT	TT
ctg1	6863099	C	T	TT	TT	TT	TT	TT	TT	TT	TT	TT	TT	TT	TT	TT	TT	TT	TT	TT	TT	--	TT	CC	TT	TT	TT	TT	TT	TT	--	TT	--	--	TT	TT	--	TT	TT	TT	TT	TT	TT	CC	TT	TT	TT	TT	TT
ctg1	6863114	T	C	TT	TT	TT	TT	TT	TT	TT	TT	TT	TT	TT	TT	TT	TT	TT	TT	TT	TT	TT	TT	TT	TT	CT	CT	TT	TT	TT	TT	TT	TT	--	CT	TT	TT	TT	TT	TT	TT	TT	TT	TT	TT	TT	TT	TT	TT
ctg1	6863138	T	A	--	TT	TT	TT	TT	TT	TT	TT	TT	TT	TT	TT	TT	TT	TT	TT	TT	TT	TT	TT	TT	TT	TT	AT	TT	AT	TT	--	AT	--	--	AT	TT	TT	TT	AT	TT	--	TT	TT	--	TT	TT	TT	TT	TT
ctg1	6863152	T	C	--	TT	TT	TT	TT	TT	TT	TT	TT	TT	TT	TT	TT	TT	TT	TT	TT	TT	TT	TT	TT	TT	TT	TT	TT	TT	TT	TT	TT	TT	TT	TT	TT	TT	TT	TT	TT	TT	TT	TT	--	TT	TT	TT	TT	TT
ctg1	6863153	T	C	--	TT	TT	TT	TT	TT	CT	TT	TT	TT	TT	TT	TT	TT	TT	TT	TT	TT	TT	TT	TT	TT	TT	TT	TT	TT	TT	TT	TT	TT	TT	TT	TT	TT	TT	TT	TT	TT	TT	TT	--	TT	TT	TT	TT	TT
ctg1	6863162	A	G	--	AA	AA	AA	AA	AA	AA	AA	AA	AA	AA	AA	AA	AA	AA	AA	AA	AA	AA	AA	AA	AA	AA	AA	AA	AA	AA	AA	--	AA	--	AA	AA	AA	AA	AA	AA	AA	AA	AA	--	AA	AA	AA	AA	AA
ctg1	6863170	T	C	--	TT	TT	TT	TT	TT	TT	TT	TT	TT	TT	TT	TT	TT	TT	TT	TT	TT	TT	TT	TT	TT	TT	TT	TT	TT	TT	TT	--	TT	--	TT	TT	TT	TT	TT	TT	TT	TT	TT	--	TT	TT	TT	TT	TT
ctg1	6863171	A	T	--	TT	--	TT	TT	TT	TT	TT	TT	TT	TT	TT	TT	--	TT	TT	TT	TT	TT	TT	TT	TT	TT	TT	TT	TT	TT	--	--	AA	--	TT	TT	TT	TT	TT	TT	--	TT	TT	--	TT	TT	TT	TT	TT
ctg1	6863178	G	C	--	CC	--	CC	CC	CC	CC	CC	CC	CC	CC	CC	CC	--	CC	CC	CC	CC	CC	CC	CC	CC	CC	CC	CC	CC	CC	GG	--	GG	--	CC	CC	CC	CC	CC	CC	GG	CC	CC	--	CC	CC	CC	CC	CC
ctg1	6863185	A	G	--	AA	AA	AA	AA	AA	AA	AA	AA	AA	AA	AA	AA	AA	AA	AA	AA	AA	AA	AA	AA	AA	AA	AA	AA	AA	AA	AA	--	AA	--	AA	AA	AA	AA	AA	AA	AA	AA	AA	--	AA	AA	AA	AA	AA
ctg1	6903369	A	G	AA	AA	AA	AA	AA	AA	AA	AG	AA	AA	AA	AA	AA	--	AA	AA	AA	--	--	AA	AA	AA	--	AA	AA	AA	AA	AA	AA	AA	AA	AA	--	AA	AA	AA	AA	AA	AA	AA	AA	AA	AA	AA	--	AA
ctg1	6903370	C	T	CC	CC	CC	CT	CC	CC	CT	CC	CC	CC	CC	CC	CC	--	CC	CC	CT	--	--	CC	CC	CC	--	CC	CC	CC	CC	CC	CC	CC	CC	CC	--	CC	CT	CT	TT	CT	CC	CT	CC	CC	CT	CC	--	CC
ctg1	6951443	A	C	AA	AA	AA	AA	--	--	AA	AA	AA	AA	AA	AA	AA	AA	AA	--	--	AA	AA	AA	AA	AA	AA	--	AA	AA	AA	AA	AA	AA	AA	AA	AA	AA	--	AA	AA	AA	--	AA	--	AA	AA	AA	AA	AA
ctg1	6951445	A	G	AA	AA	AA	AA	--	--	AA	AA	AA	AA	AA	AA	AA	AA	AA	--	--	AA	AA	AA	AA	AA	AA	--	AA	AA	AA	AA	AA	AA	AA	AA	AA	AA	--	AA	AA	AA	--	AA	--	AA	AA	AA	AA	AA
ctg1	6951457	T	C	TT	TT	TT	TT	--	--	TT	TT	TT	TT	TT	TT	TT	TT	TT	--	--	TT	TT	TT	TT	TT	TT	--	TT	TT	TT	TT	TT	TT	TT	TT	TT	TT	--	TT	TT	TT	--	TT	--	TT	TT	TT	TT	TT
ctg1	6951459	G	A	GG	GG	GG	--	--	--	GG	GG	GG	--	GG	GG	GG	GG	GG	--	--	GG	GG	GG	GG	GG	GG	--	GG	GG	GG	GG	GG	GG	GG	GG	GG	GG	--	GG	GG	GG	--	GG	--	GG	GG	AG	GG	GG
ctg1	6951542	C	T	CC	CC	CC	CC	--	CC	CC	CC	CC	CC	CC	CC	--	CC	CC	CC	CC	CC	CC	CC	CC	CC	CC	--	--	CC	CC	CC	CC	CC	CC	CC	CC	CC	CC	CC	CC	CC	CC	CC	CC	CC	--	CC	CC	CC
ctg1	7004003	G	A	GG	GG	GG	GG	GG	GG	GG	GG	GG	GG	GG	GG	GG	GG	--	GG	GG	GG	GG	GG	GG	GG	GG	GG	AG	GG	GG	GG	GG	GG	GG	GG	GG	GG	GG	GG	GG	GG	GG	GG	GG	GG	GG	--	GG	--
ctg1	7004040	C	A	AA	AA	AA	AA	AA	AA	AA	AA	AA	AA	AA	AA	AA	AA	CC	AA	AA	AA	AA	AA	AA	AA	AA	AA	AA	CC	AA	AA	AA	CC	AA	AA	AA	AA	CC	AA	AA	AA	AA	AA	AA	AA	CC	--	AA	--
ctg1	7004042	C	A	CC	CC	CC	CC	CC	CC	CC	CC	CC	CC	CC	CC	CC	CC	--	CC	CC	CC	CC	CC	CC	CC	CC	CC	CC	--	CC	CC	CC	--	CC	CC	CC	CC	--	CC	AA	AC	CC	CC	CC	CC	--	--	CC	--
ctg1	7012661	A	G	AA	AA	AA	AA	AA	AA	AA	AA	AA	AA	AA	AA	AA	AA	AA	AA	AA	AA	AA	AA	AA	AA	AA	AG	AA	AA	AA	AA	AA	AG	AA	AA	AA	AA	AA	AA	AA	AA	AA	AA	AA	AA	AA	AA	AA	AA
ctg1	7012937	G	T	TT	TT	TT	TT	TT	GT	TT	TT	TT	TT	TT	TT	TT	TT	TT	--	TT	TT	TT	TT	TT	TT	TT	TT	TT	TT	TT	TT	TT	TT	TT	TT	TT	TT	TT	TT	TT	TT	TT	TT	TT	TT	TT	TT	TT	TT
ctg1	7012966	G	C	CC	CC	CC	CC	CC	CG	CC	CC	CC	CC	CC	CC	CC	CC	CC	--	CC	CC	CC	CC	CC	--	CC	CC	CC	CC	--	CC	CC	CC	CC	CC	CC	CC	CC	--	CC	CC	CC	CC	CC	CC	CC	CC	CC	CC
ctg1	7012990	G	A	AA	AA	AA	AA	AA	AG	AA	AA	AA	AA	AA	AA	AA	AA	AA	--	AA	AA	AA	AA	AA	--	AA	AA	AA	AA	--	AA	AA	AA	AA	AA	AA	AA	AA	--	AA	AA	AA	AA	AA	AA	AA	AA	AA	AA
ctg1	7195553	T	A	--	AA	AA	AA	AT	AA	AA	AA	AA	--	AA	AA	AT	AA	AA	--	AA	AA	AA	AA	AA	AT	AA	AA	AA	AA	--	AA	AA	AA	AA	AA	AA	AA	--	AA	--	AA	AA	AA	--	AA	AA	--	AA	AA
ctg1	7195599	C	T	--	CT	TT	CT	CT	CT	TT	TT	TT	--	TT	TT	CT	TT	TT	--	CT	TT	TT	TT	TT	CT	TT	TT	TT	TT	--	TT	TT	TT	TT	TT	TT	TT	--	TT	--	TT	TT	TT	--	TT	TT	--	TT	TT
ctg1	7243415	T	C	TT	TT	TT	TT	TT	--	TT	TT	TT	TT	TT	TT	TT	TT	TT	TT	TT	TT	--	TT	TT	TT	TT	TT	TT	CT	TT	TT	TT	TT	--	TT	TT	TT	TT	TT	TT	TT	TT	TT	TT	TT	TT	TT	TT	TT
ctg1	7243425	T	C	TT	TT	TT	TT	TT	--	TT	TT	TT	TT	TT	--	TT	TT	TT	--	TT	--	--	TT	TT	TT	TT	TT	--	TT	TT	TT	TT	TT	TT	TT	TT	--	TT	TT	TT	TT	--	TT	TT	TT	TT	CT	TT	TT
ctg1	7243435	G	A	GG	AG	GG	GG	AG	--	GG	GG	GG	GG	--	GG	GG	GG	AG	--	--	GG	--	AA	GG	GG	GG	GG	GG	GG	GG	GG	GG	GG	GG	GG	--	--	GG	GG	GG	GG	GG	GG	GG	GG	GG	AA	GG	GG
ctg1	7243436	G	T	GG	GT	GG	GG	GT	--	GG	GG	GG	GG	--	GG	GG	GG	GT	--	--	GG	--	TT	GG	GG	GG	GG	GG	GG	GG	GG	GG	GG	GG	GG	--	--	GG	GG	GG	GG	GG	GG	GG	GG	GG	TT	GG	GG
ctg1	7243444	A	T	AA	AT	AA	AA	AT	--	AA	AA	AA	AA	AA	AA	AA	AA	AT	AA	AA	AA	--	TT	AA	AA	AA	AA	AA	AA	AA	AA	AA	AA	AA	AA	AA	AA	AA	AA	AA	AA	AA	AA	AA	AA	AA	TT	AA	AA
ctg1	7243462	G	C	GG	GG	GG	GG	GG	--	GG	GG	GG	GG	GG	GG	GG	GG	GG	GG	GG	GG	--	GG	GG	GG	GG	GG	GG	GG	GG	GG	GG	GG	GG	GG	GG	GG	GG	GG	GG	GG	GG	GG	GG	GG	GG	CG	GG	GG
ctg1	7243506	G	A	GG	GG	GG	GG	GG	GG	GG	GG	GG	GG	GG	GG	GG	GG	GG	GG	GG	GG	--	GG	GG	GG	GG	GG	GG	GG	GG	GG	GG	GG	--	GG	GG	GG	GG	GG	GG	GG	GG	GG	GG	GG	GG	GG	GG	GG
ctg1	7243508	G	A	GG	AG	GG	GG	GG	GG	GG	GG	GG	GG	GG	GG	GG	GG	GG	GG	GG	GG	--	AA	GG	GG	GG	GG	GG	GG	GG	GG	GG	GG	GG	GG	GG	GG	GG	GG	GG	GG	GG	GG	GG	GG	GG	GG	GG	GG
ctg1	7243672	G	C	GG	GG	GG	GG	GG	--	GG	GG	GG	GG	GG	GG	GG	GG	GG	GG	GG	GG	GG	GG	--	GG	GG	GG	GG	GG	GG	CG	GG	GG	--	GG	GG	GG	GG	GG	GG	GG	GG	GG	GG	GG	GG	GG	GG	GG
ctg1	7243690	C	T	CC	CC	CC	CC	CC	--	CC	CC	CC	CC	CC	CC	CC	CC	CC	CC	CC	CC	CC	CC	--	CC	CC	CC	CC	CC	CC	CT	CC	CC	--	CC	CC	CC	CC	CC	CC	CC	CC	CC	CC	CC	CC	CC	CC	CC
ctg1	7243722	G	T	--	GG	GG	GG	GG	--	GG	GG	GG	GG	GG	GG	GG	GG	GG	GG	GG	GG	GG	GG	GG	GG	GG	GG	--	GG	GG	GG	GG	GG	GG	GG	GG	GG	GG	GG	GG	GG	--	GG	GG	GG	GG	GG	GG	GG
ctg1	7243727	C	T	CC	CC	CC	CC	CC	CC	--	CC	CC	CC	CC	CC	CC	CC	CC	CC	CC	CC	CC	CC	CC	CC	CC	CC	CC	CC	CC	CT	CC	CC	--	CC	CC	CC	CC	CC	CC	CC	CC	CC	CC	CC	CC	CC	CC	CC
ctg1	7261007	C	T	CT	TT	CT	CT	CT	CT	CT	CT	TT	TT	CT	CT	CT	CT	CT	CT	CT	CT	CT	CT	CT	CT	CT	CT	CT	CT	CT	CT	CT	CT	CT	CT	CT	CT	CT	CT	CT	CT	CT	CT	CT	CT	CT	CT	CT	CT
ctg1	7261009	G	A	GG	GG	GG	GG	GG	GG	GG	GG	GG	GG	GG	GG	GG	GG	GG	GG	GG	GG	GG	GG	GG	GG	GG	GG	GG	GG	GG	GG	GG	GG	GG	GG	GG	GG	GG	GG	GG	GG	GG	GG	GG	GG	GG	AG	GG	GG
ctg1	7261016	C	A	CC	CC	CC	CC	CC	CC	CC	CC	CC	CC	CC	CC	CC	CC	CC	CC	CC	CC	CC	CC	CC	CC	CC	CC	CC	CC	CC	CC	CC	CC	CC	CC	CC	AC	CC	CC	CC	CC	CC	CC	CC	CC	CC	CC	CC	CC
ctg1	7261026	C	T	CT	CC	CT	CT	CT	CT	CT	CT	CC	CC	CT	CT	CT	CT	CT	CT	CT	CT	CT	CT	CT	CT	CT	CT	CT	CT	CT	CT	CT	CT	CT	CT	CT	CT	CT	CT	CT	CT	CT	CT	CT	CT	CT	CT	CT	CT
ctg1	7261035	T	C	TT	TT	TT	TT	TT	TT	TT	TT	TT	TT	TT	TT	TT	TT	TT	TT	TT	TT	TT	TT	TT	TT	TT	TT	TT	TT	TT	TT	TT	TT	TT	TT	TT	CT	TT	TT	TT	TT	TT	TT	TT	TT	TT	TT	TT	TT
ctg1	7261065	A	G	AG	GG	AG	AG	AG	AG	AG	--	GG	GG	AG	AG	AG	AG	AG	AG	AG	AG	AG	AG	AA	AG	AG	AG	AG	--	AG	AG	AG	AG	AG	AG	AG	AG	AG	AG	AG	AG	AG	AG	AG	AG	AG	AG	--	AG
ctg1	7265006	A	C	CC	CC	CC	CC	CC	CC	CC	CC	CC	CC	CC	CC	CC	CC	CC	CC	CC	CC	CC	CC	CC	CC	CC	CC	CC	CC	CC	CC	CC	CC	CC	CC	CC	CC	CC	CC	CC	CC	CC	CC	--	CC	CC	CC	CC	CC
ctg1	7265010	T	A	AA	AA	AA	AA	AA	AA	AA	AA	AA	AA	AA	AA	AA	AA	AA	AA	AA	AA	AA	AA	AA	AA	AA	AA	AA	AA	AA	AA	AA	AA	AA	AA	AA	AA	AA	AA	AA	AA	AA	AA	--	AA	AA	AA	AA	AA
ctg1	7265020	A	C	CC	CC	CC	CC	CC	CC	CC	CC	CC	CC	CC	CC	CC	CC	CC	CC	CC	CC	CC	CC	CC	CC	CC	CC	CC	CC	CC	CC	CC	CC	CC	CC	CC	CC	CC	CC	CC	CC	CC	CC	--	CC	CC	CC	CC	CC
ctg1	7265021	A	T	AA	AA	AA	AA	AA	AA	AA	AA	AA	AA	AA	AA	AA	AA	AA	AA	AA	AA	AT	AA	AA	AA	AA	AT	AT	AT	AA	AA	AA	AA	AA	AA	AA	AT	AA	AA	AA	AA	AA	AA	--	AA	AA	AA	AA	AA
ctg1	7265035	G	A	GG	GG	GG	GG	GG	GG	GG	GG	GG	GG	GG	GG	GG	GG	GG	GG	GG	GG	AG	GG	GG	GG	GG	AG	AG	AG	GG	GG	GG	GG	GG	GG	GG	AG	GG	GG	GG	GG	GG	GG	--	GG	GG	GG	GG	GG
ctg1	7265036	C	T	CC	CC	CC	CC	CC	CC	CC	CC	CC	CT	CC	CC	CC	CC	CC	CC	CC	CC	CC	CC	CC	CC	CC	CC	CC	CC	CC	CC	CC	CC	CC	CC	CC	CC	CC	CC	CC	CC	CC	CC	--	CC	CC	CC	CC	CC
ctg1	7265045	A	T	AA	AA	AA	AA	AA	AA	AA	AA	AA	AA	AA	AA	AA	AA	AA	AA	AA	AA	AA	AA	AA	AA	AA	AA	AA	AA	AA	AA	AA	AA	AA	AA	AA	AA	AA	AA	AA	AA	AA	AA	--	AA	AA	AT	AA	AA
ctg1	7265065	C	T	CC	CC	CC	CC	CC	CC	CC	CC	CC	CC	CC	CC	CC	CC	CC	CC	CC	CC	CC	CC	CC	CC	CC	CC	CC	CC	CC	CC	CC	CC	CC	CC	CC	CC	CC	CC	CC	CC	CC	CC	--	CC	CC	CC	CC	CC
ctg1	7265076	G	A	AA	AA	AA	AA	AA	AA	AA	AA	AA	AA	AA	AA	AA	AA	AA	AA	AA	AA	AA	AA	AA	AA	AA	AA	AA	AA	AA	AA	AA	AA	AA	AA	AA	AA	AA	AA	AA	AA	AA	AA	--	AA	AA	AA	AA	AA
ctg1	7265087	A	C	AA	AA	AA	AA	AA	AA	AA	AA	AA	AA	AA	AA	AA	AA	AA	AA	AA	AA	AA	AA	AA	AA	AA	AA	AA	AA	AA	AA	AA	AA	AA	AA	AA	AA	AA	AA	AA	AA	AA	AA	--	AA	AA	AA	AA	AA
ctg1	7265173	G	T	GG	GG	GG	GG	GG	GG	GG	GG	GG	GG	GG	GG	GG	GG	GG	GG	GG	GG	GG	GG	GG	GG	GG	GG	GG	GG	GG	GG	GG	GG	GG	GG	GG	GG	GG	GG	GG	GG	GG	GG	--	GG	GG	GG	GG	GG
ctg1	7265188	G	A	GG	GG	GG	GG	GG	GG	GG	GG	GG	GG	GG	GG	GG	GG	GG	GG	GG	GG	GG	GG	GG	GG	GG	AG	GG	GG	GG	AG	GG	GG	GG	GG	GG	GG	GG	GG	GG	GG	GG	GG	--	GG	GG	GG	GG	GG
ctg1	7265202	T	C	CC	CC	CC	CC	--	CC	CC	CC	CT	CC	CC	CC	CC	CC	CC	CC	CC	CC	CC	CC	CC	CC	CC	CC	CC	CC	CC	CC	CC	CC	CC	CC	CC	CC	CC	CC	CC	CC	CC	CC	--	CC	CC	CC	CC	CC
ctg1	7265207	T	A	TT	TT	TT	TT	--	TT	TT	TT	TT	TT	TT	TT	TT	TT	TT	TT	TT	TT	TT	TT	AT	TT	TT	TT	TT	TT	TT	TT	TT	TT	TT	TT	TT	TT	TT	TT	TT	TT	TT	TT	--	TT	TT	TT	TT	TT
ctg1	7265210	T	C	TT	TT	TT	TT	--	TT	TT	TT	TT	TT	TT	TT	TT	TT	TT	TT	TT	TT	TT	TT	CT	TT	TT	TT	TT	CT	TT	TT	TT	TT	TT	TT	TT	TT	TT	TT	TT	TT	TT	TT	--	TT	TT	TT	TT	TT
ctg1	7265220	A	C	AA	AA	AA	AA	--	AA	AA	AA	AA	AA	AA	AA	AA	AA	AA	AA	AA	AA	AA	AA	AA	AA	AA	AA	AA	AA	AA	AA	AA	AA	AA	AA	AA	AA	AA	AA	AA	AA	AA	AA	--	AA	AA	AA	AA	AA
ctg1	7265228	C	A	CC	CC	CC	CC	--	CC	CC	AC	AC	CC	AC	CC	CC	AC	CC	AC	CC	CC	CC	CC	CC	CC	CC	CC	CC	CC	CC	CC	CC	CC	CC	CC	AC	CC	CC	CC	CC	CC	CC	CC	--	CC	CC	CC	AC	CC
ctg1	7265235	C	G	CC	CC	CC	CC	--	CC	CC	CC	CC	CC	CC	CC	CC	CC	CC	CC	CC	CC	CC	CC	CC	CC	CC	CC	CC	CC	CC	CC	CC	CC	CC	CC	CC	CC	CC	CC	CC	CC	CC	CC	--	CC	CC	CC	CC	CC
ctg1	7265244	C	T	CT	CT	CT	CC	--	CT	CT	CT	CT	CT	CT	CT	CT	CT	CC	CT	CT	CT	CT	CT	CT	CC	CT	CT	CT	CT	CT	CT	CT	CT	CT	CT	CT	CT	CT	CT	CT	CT	CC	CC	--	CT	CT	CT	CT	CT
ctg1	7265254	G	A	GG	AG	GG	GG	--	GG	GG	GG	GG	GG	GG	GG	GG	GG	GG	GG	GG	GG	GG	GG	GG	GG	GG	GG	GG	GG	GG	GG	GG	GG	GG	GG	GG	GG	GG	GG	GG	GG	GG	GG	--	GG	GG	GG	GG	GG
ctg1	7265257	T	C	CC	CC	CC	CC	--	CC	CC	CC	CC	CC	CC	CC	CC	CC	CC	CC	CC	CC	CT	CC	CC	CC	CC	CC	CC	CC	CC	CC	CC	CC	CC	CC	CC	CC	CC	CC	CC	CC	CC	CC	--	CC	CC	CC	CC	CC
ctg1	7265277	T	G	GT	GT	GT	TT	TT	GT	GT	GT	GT	GT	GT	GT	GT	GT	TT	GT	GT	GT	GT	GT	GT	TT	GT	GT	GT	GT	GT	GT	GT	GT	GT	GT	GT	GT	GT	GT	GT	GT	TT	TT	--	GT	GT	GT	GT	GT
ctg1	7265285	A	G	AA	AA	AA	AA	AA	AA	AA	AA	AA	AA	AA	AA	AA	AA	AA	AA	AA	AA	AA	AA	AA	AA	AA	AA	AA	AA	AA	AA	AA	AA	AA	AA	AA	AA	AA	AA	AA	AA	AA	AA	--	AA	AA	AA	AA	AA
ctg1	7266521	C	A	CC	CC	--	CC	CC	CC	CC	CC	CC	CC	CC	CC	CC	AC	--	--	CC	--	CC	CC	CC	CC	CC	CC	CC	--	CC	CC	CC	CC	CC	CC	CC	CC	CC	CC	CC	CC	--	CC	--	CC	CC	CC	CC	CC
ctg1	7361005	A	G	AA	AA	AA	AA	AA	AA	AA	AA	AA	AA	AA	AA	AA	AA	AA	AA	AA	AA	AA	AA	AA	AA	AA	AA	AA	AA	AA	AA	AA	AA	AA	AA	AA	AA	AA	AA	AA	AA	AA	AA	AA	AG	--	AA	AA	AA
ctg1	7361007	A	G	AA	AA	AA	AA	AA	AA	AA	AA	AA	AA	AA	AA	AA	AA	AA	AA	AA	AA	AG	AA	AA	AA	AA	AA	AA	AA	AA	AA	AA	AA	AA	AA	AA	AA	AA	AA	AA	AA	AA	AA	AA	AA	--	AA	AA	AA
ctg1	7361015	A	C	AA	AA	AA	AA	AA	AA	AA	AA	AA	AC	AC	AA	AA	AC	AA	AA	AA	AC	AA	AA	AA	AA	AA	AA	AA	AA	AA	AA	AA	AA	AA	AA	AA	AC	AA	AA	AA	AA	AA	AA	AA	AA	--	AA	AC	AA
ctg1	7361023	A	G	AA	AA	AA	AA	AA	AA	AA	AA	AA	AA	AA	AA	AA	AA	AA	AA	AA	AA	AA	AA	AA	AA	AA	AA	AA	AA	AA	AA	AA	AA	AG	AA	AA	AA	AA	AA	AA	AA	AA	AA	AA	AA	--	AA	AA	AA
ctg1	7361043	A	C	AA	AA	AA	AA	AA	AA	AA	AC	AC	AC	AC	AA	AA	AC	AA	AA	AA	AC	AA	AA	AA	AA	AA	AA	AA	AA	AA	AA	AA	AA	AA	AA	AA	AC	AA	AA	AA	AC	AA	AA	AA	AA	AA	AA	AC	AA
ctg1	7361044	G	C	GG	GG	GG	GG	GG	GG	GG	CG	CG	CG	CG	GG	GG	CG	GG	GG	GG	CG	GG	GG	GG	GG	GG	GG	GG	GG	GG	GG	GG	GG	GG	GG	GG	CG	GG	GG	GG	CG	GG	GG	GG	GG	GG	GG	CG	GG
ctg1	7361160	C	A	--	CC	CC	CC	CC	--	CC	--	--	--	CC	CC	--	CC	CC	CC	CC	CC	CC	CC	CC	CC	CC	CC	CC	CC	CC	CC	CC	CC	CC	CC	CC	CC	--	CC	CC	CC	CC	CC	CC	CC	CC	CC	AC	CC
ctg1	7361164	G	T	--	GG	GG	GG	GG	--	GG	--	--	--	TT	GG	--	TT	GG	GG	GG	TT	GG	GG	GG	GG	GG	GG	GG	--	GG	GG	GG	GG	GG	GG	GG	GG	--	GG	GG	GT	GG	GG	GG	GG	GG	GG	GT	GG
ctg1	7400503	G	A	GG	GG	GG	AG	GG	GG	GG	GG	--	GG	GG	GG	GG	GG	GG	GG	GG	GG	AG	AG	AG	GG	AG	AA	AG	AG	AA	AG	AG	AG	AA	AG	GG	AG	GG	GG	GG	GG	GG	GG	GG	GG	GG	GG	GG	AG
ctg1	7400511	T	A	AA	AA	AA	AT	AA	AA	AA	AA	--	AA	AA	AA	AA	AA	AA	AA	AA	AA	AT	AT	AT	AA	AT	TT	AT	AT	TT	AT	AT	AT	TT	AT	AA	AT	AA	AA	AA	AA	--	AA	AA	AA	AA	AA	AA	AT
ctg1	7400536	G	A	GG	GG	GG	AG	GG	GG	GG	GG	--	GG	GG	GG	GG	GG	GG	GG	GG	GG	AG	AG	AG	GG	AG	AA	AG	AG	AA	AG	AG	AG	AA	AG	GG	AG	GG	GG	GG	GG	GG	GG	GG	GG	GG	GG	GG	AG
ctg1	7400576	T	C	TT	TT	TT	TT	TT	TT	TT	CT	--	TT	TT	TT	TT	TT	TT	TT	TT	TT	TT	TT	TT	TT	TT	TT	TT	TT	TT	TT	TT	TT	TT	TT	TT	TT	TT	TT	TT	TT	TT	TT	TT	TT	TT	TT	TT	TT
ctg1	7400578	C	T	CC	CC	CC	CC	CC	CC	CC	CC	--	CC	CC	CC	CC	CC	CC	CC	CC	CC	CC	CC	CC	CC	CC	CC	CC	CC	CC	CC	CC	CC	CC	CC	CC	CC	CC	CC	CC	CC	CC	CC	CC	CC	CC	CC	CC	CC
ctg1	7400583	C	A	CC	CC	CC	CC	CC	CC	CC	CC	--	CC	CC	CC	CC	CC	CC	CC	CC	CC	CC	AC	CC	CC	CC	CC	CC	AC	CC	CC	AC	CC	CC	CC	CC	AC	CC	CC	CC	CC	CC	CC	CC	CC	CC	CC	CC	CC
ctg1	7400784	G	A	GG	GG	GG	GG	GG	GG	GG	GG	--	GG	GG	GG	GG	GG	GG	GG	GG	GG	GG	GG	GG	GG	GG	GG	GG	GG	GG	GG	GG	GG	GG	GG	AG	GG	GG	GG	GG	GG	GG	GG	GG	GG	GG	GG	GG	GG
ctg1	7400817	T	A	TT	TT	TT	TT	TT	TT	TT	TT	--	TT	TT	TT	TT	TT	TT	TT	TT	TT	TT	AT	AT	TT	AT	TT	AT	AT	--	AT	AT	TT	--	AT	TT	AT	TT	TT	TT	TT	TT	TT	TT	TT	TT	TT	TT	TT
ctg1	7401278	T	C	CC	CC	CC	CC	CC	--	CC	CC	CC	CC	CC	CC	CC	CC	CC	CC	CC	CC	CC	--	CC	CC	CC	CC	CC	CC	CC	CC	CC	CC	CC	CC	CC	CC	CC	CC	CC	--	CC	CC	CC	CC	CC	--	CC	CC
ctg1	7401335	G	T	TT	TT	TT	TT	TT	--	TT	TT	TT	TT	TT	TT	TT	TT	TT	TT	TT	TT	TT	--	TT	TT	TT	TT	TT	TT	TT	TT	TT	TT	TT	TT	TT	TT	--	TT	TT	--	TT	TT	TT	TT	GT	--	TT	TT
ctg1	7401372	A	C	CC	CC	CC	CC	CC	--	CC	CC	CC	CC	CC	CC	CC	CC	CC	CC	CC	CC	CC	--	CC	CC	CC	CC	CC	CC	CC	CC	CC	CC	CC	CC	CC	CC	--	CC	CC	--	CC	CC	CC	CC	AC	--	CC	CC
ctg1	7401378	A	G	AA	AA	AA	AA	AA	--	AA	AA	AA	AG	AA	AA	AA	AA	AA	AA	AA	AA	AA	--	AA	AA	AA	AA	AA	AA	AA	AA	AA	AA	AA	AA	AA	AA	AA	AA	AA	--	AA	AA	AA	AA	AA	--	AA	AA
ctg1	7401382	A	G	GG	GG	GG	GG	GG	--	GG	GG	GG	GG	GG	GG	GG	GG	GG	GG	GG	GG	GG	--	GG	GG	GG	GG	GG	GG	GG	GG	GG	GG	GG	GG	GG	GG	--	GG	GG	--	GG	GG	GG	GG	AG	--	GG	GG
ctg1	7401524	A	G	AA	AA	AA	AA	AA	--	AA	AA	AA	AA	AA	AA	AA	AA	AA	AA	AA	AA	AA	--	AA	AA	AA	AA	AA	AA	AA	AA	AA	AA	AA	AA	AA	AA	AA	AA	AA	--	AA	AG	AA	AA	AA	--	AA	--
ctg1	7401529	G	C	CC	CC	CC	CC	CC	--	CC	CC	CC	CC	CC	CC	CC	CC	CC	CC	CC	CC	CC	--	CC	CC	CC	CC	CC	CC	CC	CC	CC	CC	CC	CC	CC	CC	CC	CC	CC	--	CC	CC	CC	CC	CG	--	CC	--
ctg1	7401563	C	A	AA	AA	AA	AA	AA	--	AA	AA	AA	AA	AA	AA	AA	AA	AA	AA	AA	AA	AA	--	AA	AA	AA	AA	AA	AA	AA	AA	AA	AA	AA	AA	AA	AA	AA	AA	AA	--	AA	AA	AA	AA	AC	--	AA	--
ctg1	7401571	G	T	TT	TT	TT	TT	TT	--	TT	TT	TT	TT	TT	TT	TT	TT	TT	TT	TT	TT	TT	--	TT	TT	TT	TT	TT	TT	TT	TT	TT	TT	TT	TT	TT	TT	TT	TT	TT	--	TT	TT	TT	TT	GT	--	TT	--
ctg1	7401627	G	A	AA	AA	AA	--	AA	--	--	AA	AA	AA	AA	AA	AA	AA	AA	AA	AA	AA	AA	--	AA	AA	AA	AA	AA	AA	AA	AA	AA	AA	AA	AA	AA	AA	AA	AA	AA	--	AA	AA	AA	AA	AG	--	AA	--
ctg1	7401642	A	G	GG	GG	GG	--	GG	--	--	GG	GG	GG	GG	GG	GG	GG	GG	GG	GG	GG	GG	--	GG	GG	GG	GG	GG	GG	GG	GG	GG	GG	GG	GG	GG	GG	GG	GG	GG	--	GG	GG	GG	GG	AG	--	GG	--
ctg1	7498763	C	T	CC	--	--	CT	CT	--	CC	CT	CC	CC	CC	CT	CC	CT	--	CC	CT	CC	CC	CT	CC	--	CC	CC	CT	CC	CC	CC	CT	CT	CT	CT	CT	CT	CT	CT	CC	CT	CT	CC	CC	--	CC	CC	CT	CC
ctg1	7498765	C	T	CC	CC	CC	CT	CC	--	CC	CC	CC	CC	CC	CT	CC	CC	CC	CC	CT	CC	CC	CT	CC	CC	CC	CC	CT	CC	CC	CC	CT	CT	CT	CC	CC	CT	CT	CT	CC	CT	CT	CC	CC	CC	CC	CC	CT	CC
ctg1	7498770	G	A	GG	AG	GG	GG	GG	--	GG	GG	AG	GG	GG	GG	GG	GG	GG	GG	GG	GG	GG	AG	AG	AG	GG	GG	GG	GG	GG	GG	GG	GG	GG	AG	AG	GG	AG	GG	AG	AG	GG	GG	GG	GG	GG	GG	GG	AG
ctg1	7498783	A	C	AA	AA	AA	AA	AC	--	AA	AA	AA	AA	AA	AA	AA	AA	AA	AA	AA	AA	AA	AA	AA	AA	AA	AA	AA	AA	AA	AA	AA	AA	AA	AA	AA	AA	AA	AA	AA	AA	AA	AA	AA	AA	AA	AA	AA	AA
ctg1	7498794	C	T	CC	CC	CC	CC	CC	--	CC	CC	CC	CC	CC	CC	CC	CC	CC	CC	CC	CC	CC	CC	CC	CT	CC	CC	CC	CC	CC	CC	CC	CC	CC	CC	CC	CC	CC	CC	CC	CC	CC	CC	CC	CC	CC	CC	CC	CC
ctg1	7498796	C	A	CC	CC	CC	CC	CC	--	CC	CC	CC	CC	CC	CC	CC	CC	CC	CC	CC	CC	CC	CC	CC	CC	CC	CC	CC	CC	CC	CC	CC	CC	CC	CC	CC	CC	CC	CC	CC	CC	CC	CC	CC	CC	CC	CC	CC	AC
ctg1	7498798	G	A	GG	GG	GG	AG	GG	--	GG	GG	GG	GG	GG	AG	GG	GG	GG	GG	AG	GG	GG	GG	GG	GG	GG	GG	AG	GG	GG	GG	AG	AG	AG	GG	GG	AG	AG	AG	GG	AG	AG	GG	GG	GG	GG	GG	AG	GG
ctg1	7498810	C	G	CG	CC	CC	CC	CC	--	CC	CC	CC	CC	CC	CC	CG	CC	CC	CC	CC	CC	CC	CC	CC	CC	CC	CC	CC	CC	CC	CC	CC	CC	CC	CG	CC	CC	CC	CC	CC	CC	CC	CG	CC	CC	CC	CC	CC	CC
ctg1	7498816	A	T	AA	AA	AA	AT	AA	--	AA	AA	AA	AA	AA	AT	AA	AA	AA	AA	AT	AA	AA	AA	AA	AA	AA	AA	AT	AA	AA	AA	AT	AT	AT	AA	AA	AT	AT	AT	AA	AT	AT	AA	AA	AA	AA	AA	AT	AA
ctg1	7498819	C	A	CC	CC	CC	AC	CC	--	CC	CC	CC	CC	CC	AC	CC	CC	CC	CC	AC	CC	CC	CC	CC	CC	CC	CC	AC	CC	CC	CC	AC	AC	AC	CC	CC	AC	AC	AC	CC	AC	AC	CC	CC	CC	CC	CC	AC	CC
ctg1	7498821	C	T	CC	CC	CC	CC	CT	--	CC	CC	CC	CC	CC	CC	CC	CC	CC	CC	CC	CC	CC	CC	CC	CC	CC	CC	CC	CC	CC	CC	CC	CC	CC	CC	CC	CC	CC	CC	CC	CC	CC	CC	CC	CC	CC	CC	CC	CC
ctg1	7498825	C	T	CC	CC	CC	CT	CC	--	CC	CC	CC	CC	CC	CT	CC	CC	CC	CC	CT	CC	CC	CC	CC	CC	CC	CC	CT	CC	CC	CC	CT	CT	CT	CC	CC	CT	CT	CT	CC	CT	CT	CC	CC	CC	CC	CC	CT	CC
ctg1	7498830	A	T	AA	AA	AT	AA	AT	--	AA	AA	AA	AA	AT	AA	AT	AA	AT	AA	AA	AA	AA	AA	AA	AA	AA	AA	AA	AA	AA	AT	AA	AA	AA	AA	AA	AA	AA	AA	AA	AA	AA	AA	AA	AA	AA	AT	AA	AA
ctg1	7498831	G	A	GG	GG	AG	GG	AG	--	GG	GG	GG	GG	AG	GG	AG	GG	AG	GG	GG	GG	GG	GG	GG	GG	GG	GG	GG	GG	GG	AG	GG	GG	GG	GG	GG	GG	GG	GG	GG	GG	GG	GG	GG	GG	GG	AG	GG	GG
ctg1	7498832	T	A	AA	AA	AT	AA	AT	--	AA	AA	AA	AA	AT	AA	AT	AA	AT	AA	AA	AA	AA	AA	AA	AA	AA	AA	AA	AA	AA	AT	AA	AA	AA	AA	AA	AA	AA	AA	AA	AA	AA	AA	AA	AA	AA	AT	AA	AA
ctg1	7498833	C	T	CC	CT	CT	CT	CT	--	CT	CC	CC	CT	CT	CT	CC	CT	CT	CT	CT	CC	CT	CT	CC	CT	CT	CT	CT	CT	CT	CT	CT	CC	CT	CT	CT	CT	CC	CT	CT	CC	CC	CC	CC	CT	CT	CT	CT	CT
ctg1	7498835	G	A	GG	AG	AG	AG	AG	--	AG	AG	GG	AG	AG	AG	GG	AG	AG	AG	AG	GG	AG	AG	GG	AG	AG	AG	AG	AG	AG	AG	AG	AG	AG	AG	AG	AG	AG	AG	AG	AG	AG	GG	GG	AG	AG	AG	AG	AG
ctg1	7498836	C	T	CC	CC	CC	CC	CC	--	CT	CC	CC	CC	CC	CC	CC	CC	CC	CT	CC	CC	CT	CT	CC	CC	CT	CT	CC	CC	CT	CT	CC	CT	CT	CT	CC	CT	CT	CC	CC	CC	CC	CT	TT	CC	CT	CT	CC	CC
ctg1	7498843	G	T	GG	GT	GT	GT	GT	--	GT	GG	GG	GT	GT	GT	GG	GT	GT	GT	GT	GG	GT	GT	GG	GT	GT	GT	GT	GT	GT	GT	GT	GG	GT	GT	GT	GT	GG	GT	GT	GG	GG	GG	GG	GT	GT	GT	GT	GT
ctg1	7498854	A	G	AA	AA	AG	AA	AG	--	AA	AA	AA	AA	AG	AA	AG	AA	AG	AA	AA	AA	AA	AA	AA	--	AA	AA	AA	AA	AA	AG	AA	AA	AA	AA	AA	AA	AA	AA	AA	AA	AA	AA	AA	AA	AA	AG	AA	AA
ctg1	7498855	G	T	GT	GG	GT	GG	GT	--	GG	GG	GG	GG	GT	GG	GT	GG	GT	GG	GG	GG	GG	GG	GG	--	GG	GG	GG	GG	GG	GT	GG	GG	GG	GT	GG	GG	GG	GG	GG	GG	GG	GG	GG	GG	GG	GT	GG	GG
ctg1	7498868	T	A	TT	TT	TT	AT	TT	--	TT	TT	AT	TT	TT	TT	TT	TT	TT	TT	TT	TT	TT	TT	TT	TT	TT	TT	TT	TT	TT	AT	TT	TT	TT	TT	TT	TT	TT	TT	TT	TT	TT	TT	TT	TT	TT	TT	TT	AT
ctg1	7500750	A	G	AA	AA	AA	AA	AA	AA	AA	AA	AA	AA	AA	AA	AA	AA	AA	AA	AA	AA	AA	AA	AA	AA	AA	AA	AA	AA	AA	AA	AA	AA	AA	AA	AA	AA	AA	AA	AA	AG	AA	AA	AA	AA	AA	AA	AA	AA
ctg1	7500782	T	C	TT	TT	TT	TT	TT	TT	TT	TT	TT	TT	TT	TT	TT	TT	TT	TT	TT	TT	TT	TT	TT	TT	TT	TT	TT	TT	TT	TT	TT	TT	TT	TT	TT	TT	TT	TT	TT	TT	CT	TT	TT	TT	TT	TT	TT	TT
ctg1	7500797	T	A	AA	AA	AA	AT	AA	AT	AA	AA	AA	AA	AA	AA	AA	AA	AA	AA	AA	AA	AA	AA	AA	AA	AA	AA	AA	AA	AA	AA	AA	AA	AA	AA	AA	AA	AA	AA	AA	AA	AA	AA	AA	AA	AA	AA	AA	AA
ctg1	7500800	C	T	CC	CC	CC	CC	CC	CC	CC	CC	CC	CC	CT	CC	CC	CC	CC	CC	CC	CC	CC	CC	CC	CC	CT	CC	CC	CC	CC	CT	CC	CC	CC	CC	CC	CC	CC	CC	CC	CC	CC	CC	CC	CC	CC	CC	CC	CT
ctg1	7500817	A	T	AA	AA	AT	AA	AA	AA	AA	AA	AA	AA	AA	AA	AA	AA	AA	AA	AA	AA	AA	AA	AA	AT	AA	AA	AA	AA	AA	AA	AA	AA	AA	AA	AA	AA	AA	AA	AA	AA	AA	AA	AA	AA	AA	AA	AA	AA
ctg1	7500823	C	T	TT	TT	TT	TT	TT	TT	TT	TT	TT	TT	CT	TT	TT	TT	TT	TT	TT	TT	TT	TT	TT	TT	CT	TT	TT	TT	TT	CT	TT	TT	TT	TT	TT	TT	TT	TT	TT	TT	TT	TT	TT	TT	TT	TT	TT	CT
ctg1	7500865	T	G	TT	TT	TT	TT	TT	TT	TT	TT	TT	TT	TT	TT	TT	TT	TT	TT	TT	TT	TT	TT	TT	TT	GT	TT	TT	TT	TT	TT	GT	TT	TT	TT	TT	TT	TT	TT	TT	TT	TT	TT	TT	TT	TT	TT	TT	TT
ctg1	7625508	C	A	CC	CC	CC	CC	CC	CC	CC	CC	CC	--	CC	CC	CC	CC	AC	AC	AC	CC	CC	CC	CC	CC	CC	CC	CC	CC	CC	--	CC	CC	CC	CC	CC	CC	CC	CC	CC	CC	AC	CC	CC	AC	AC	CC	CC	CC
ctg1	7625544	T	C	CC	CC	CC	CC	CC	CC	CC	CC	CC	--	CC	CC	CC	CC	CC	CC	CC	CC	CC	CC	CC	CC	CC	CC	CC	CC	CC	--	CC	CC	CC	CC	CC	CC	CC	CC	CT	CC	CC	CC	CC	CC	CC	CC	CC	CC
ctg1	7625555	T	C	TT	TT	TT	TT	TT	TT	TT	TT	TT	--	TT	TT	TT	TT	TT	TT	TT	TT	TT	TT	TT	TT	TT	TT	TT	TT	TT	--	TT	TT	TT	TT	TT	TT	TT	TT	TT	TT	TT	TT	TT	TT	TT	CT	TT	TT
ctg1	7625579	G	T	GG	GG	GG	GG	GG	GG	GG	GG	GG	--	GG	GG	GG	GG	GG	GG	GG	GT	GG	GG	GG	GG	GG	GG	GG	GG	GG	--	GG	GG	GG	GG	GG	GG	GG	GG	GG	GG	GG	GG	GG	GG	GG	GG	GG	GG
ctg1	7625580	A	T	AA	AA	AA	AA	AA	AA	AA	AA	AA	--	AA	AA	AA	AA	AA	AA	AA	AA	AA	AA	AA	AA	AT	AA	AA	AA	AA	--	AA	AA	AA	AA	AA	AA	AA	AA	AA	AA	AA	AA	AA	AA	AA	AA	AA	AA
ctg1	7625944	T	C	CC	CC	CC	CC	CC	CC	CC	CC	CC	CC	CC	CC	CC	CC	CC	CC	CC	CC	CC	CC	CC	CC	CC	CC	CC	CC	CC	--	CC	CC	CC	CC	CC	CC	CC	CC	CC	CC	CC	CC	CC	CC	CC	CC	CC	CC
ctg1	7625945	C	T	CC	CC	CC	CC	CC	CC	CC	CT	CC	CT	CC	CC	CC	CC	CC	CC	CC	CC	CC	CC	CC	CC	CC	CC	CC	CC	CC	--	CC	CC	CC	CC	CC	CC	CC	CC	CT	CC	CT	CC	CC	CC	CC	CC	CC	CC
ctg1	7625977	T	A	TT	TT	TT	TT	TT	TT	TT	AT	TT	AT	TT	TT	TT	TT	TT	TT	TT	TT	TT	TT	TT	TT	TT	TT	TT	TT	TT	--	TT	TT	TT	TT	TT	TT	TT	TT	AT	TT	AT	TT	TT	TT	TT	TT	TT	TT
ctg1	7626007	A	T	AA	AA	AA	AA	AA	AA	AA	AA	AA	AA	AA	AA	AA	AA	AA	AA	AT	AA	AA	AA	AA	AA	AA	AA	AA	AA	AA	--	AA	AA	AA	AA	AA	AA	AA	AA	AA	AA	AA	AA	AA	AT	AA	AA	AT	AA
ctg1	7626017	C	T	CC	CC	CC	CC	CC	CC	CC	CC	CC	CC	CC	CC	CC	CC	CC	CC	CC	CC	CC	CT	CC	CC	CC	CC	CC	CC	CC	--	CC	CC	CC	CC	CC	CC	CC	CC	CC	CC	CC	CC	CC	CC	CC	CC	CC	CC
ctg1	7634013	A	G	AA	AA	AA	AG	AA	AA	AA	AG	AA	AA	AA	AA	AG	AA	AA	AA	AA	AA	AA	AA	AA	AA	AA	AA	AA	AA	AA	AA	AA	AA	AA	AA	AG	AA	AA	AA	AA	AA	AA	AA	AA	AA	AA	AA	AA	AG
ctg1	7634060	A	T	AA	AA	AA	AT	AA	AA	AA	AA	AA	AA	AA	AA	AT	AA	AA	AA	AA	AA	AA	AA	AA	AA	AA	AA	AA	AA	AA	AA	AA	AA	AA	AA	AA	AA	AT	AT	AA	AA	AA	AA	AA	AA	AA	AA	AA	AT
ctg1	7634062	A	G	AA	AA	AA	AA	AA	AA	AA	AA	AA	AA	AA	AA	AA	AA	AA	AA	AA	AA	AA	AA	AA	AA	AA	AA	AA	AA	AA	AG	AA	AA	AA	AA	AA	AA	AA	AA	AA	AA	AA	AA	AA	AA	AA	AA	AA	AA
ctg1	7634104	C	T	CT	CT	CT	CT	CT	CC	CC	CT	CT	CT	CT	CT	CT	CT	CT	CC	CC	CT	CT	CT	CT	CT	CT	CT	CT	CT	CT	CT	CT	CT	CT	CT	CT	TT	CT	CT	CC	CT	CT	CT	CT	CC	CT	TT	CT	CT
ctg1	7634122	G	A	GG	GG	GG	GG	GG	GG	GG	GG	GG	GG	GG	GG	GG	GG	GG	GG	GG	GG	GG	GG	GG	GG	GG	GG	GG	GG	GG	GG	GG	GG	GG	GG	GG	GG	GG	AG	GG	GG	GG	GG	GG	GG	GG	GG	GG	GG
ctg1	7634398	T	A	TT	TT	TT	TT	TT	TT	TT	TT	TT	TT	TT	TT	TT	TT	TT	TT	TT	TT	TT	TT	AT	TT	TT	TT	TT	TT	TT	TT	TT	AT	TT	TT	TT	TT	TT	TT	TT	TT	TT	TT	TT	TT	TT	TT	TT	TT
ctg1	7634433	C	T	CC	CC	CC	CC	CC	CC	CC	CC	CC	CC	CC	CC	CT	CC	CC	CC	CC	CC	CC	CC	CC	CC	CC	CC	CC	CC	CC	CC	CC	CC	CC	CC	CC	CC	CC	CC	CC	CC	CC	CC	CC	CC	CC	CC	CC	CC
ctg1	7634435	T	A	AT	AT	AT	AA	AT	AA	AA	AT	AT	AT	AT	AT	AT	AT	AT	AA	AA	AT	AT	AA	AT	AT	AT	AA	AT	AT	AT	AT	AA	AT	TT	AT	AT	TT	AT	AT	AA	AT	AT	AT	AT	--	AT	TT	AT	AT
ctg1	7634458	G	A	GG	GG	GG	GG	GG	GG	GG	GG	GG	GG	GG	GG	GG	GG	GG	GG	GG	GG	GG	GG	AG	GG	GG	GG	GG	GG	GG	GG	GG	GG	GG	GG	GG	GG	GG	GG	GG	GG	GG	GG	GG	--	GG	GG	GG	GG
ctg1	7870188	C	G	CC	CC	CC	CC	CC	CC	CC	CC	CC	CC	CC	CC	CC	CC	CC	CC	CC	CC	CG	CG	CG	CC	CG	CG	CG	CG	CG	CG	CG	CG	CG	CG	CC	CG	CC	CC	CC	CC	CC	CC	CC	CC	CC	CC	CC	CC
ctg1	7870200	T	C	CC	CC	CC	CC	CC	CT	--	CC	CC	CC	CC	CC	CC	CC	CC	CC	CC	CC	CC	CC	CC	CC	CC	CC	CC	CC	CC	CC	CC	CC	CC	CC	CC	CC	CC	CC	CC	CC	CC	CC	CC	CC	CC	CC	CC	CC
ctg1	7870206	G	A	AG	AG	AG	GG	AG	AG	--	AG	AG	AG	AG	AG	AG	AG	AG	AG	GG	AG	AG	AG	AG	AG	AG	AG	AG	AG	AG	AG	AG	AG	AG	AG	AG	AG	AG	AG	AG	AG	AG	GG	AG	AG	AG	AG	GG	GG
ctg1	7870226	A	G	AA	AA	AA	AA	AA	AA	--	AA	AA	AA	AA	AA	AA	AA	AA	AA	AA	AA	AA	AA	AA	AA	AA	AA	AA	AA	AA	AA	AA	AA	AG	AA	AA	AA	AA	AA	AA	AA	AA	AA	AA	AA	AA	AA	AA	AA
ctg1	7870230	T	C	CC	CC	CC	CC	CC	CC	--	CC	CC	CC	CC	CC	CC	CC	CC	CC	CC	CC	CC	CC	CC	CC	CC	CC	CC	CC	CC	CC	CC	CC	CC	CC	CC	CC	CC	CC	CC	CC	CC	CC	CC	CC	CC	CC	CC	CC
ctg1	7870240	T	C	CC	CC	CC	CC	CC	CT	--	CC	CC	CC	CC	CC	CC	CC	CC	CC	CC	CC	CC	CC	CC	CC	CC	CC	CC	CC	CC	CC	CC	CC	CC	CC	CC	CC	CC	CC	CC	CC	CC	CC	CC	CC	CC	CC	CC	CC
ctg1	7870251	G	A	AG	GG	GG	GG	AG	GG	--	GG	GG	GG	GG	GG	GG	GG	GG	GG	GG	GG	AG	AG	AG	GG	AG	AG	AG	AG	AG	AG	AG	AG	AG	AG	GG	AG	GG	GG	GG	GG	GG	GG	GG	GG	GG	GG	AA	GG
ctg1	7870255	T	C	TT	TT	TT	TT	TT	TT	--	TT	TT	TT	TT	TT	TT	TT	TT	TT	TT	TT	TT	TT	CT	TT	CT	CT	CT	TT	CT	CT	CT	CT	CT	TT	TT	TT	TT	TT	TT	TT	TT	TT	TT	TT	TT	TT	TT	TT
ctg1	7870277	A	G	AA	AA	AA	AA	AA	AA	AA	AA	AA	AA	AA	AA	AG	AA	AA	AA	AA	AA	AA	AA	AA	AA	AA	AA	AA	AA	AA	AA	AA	AA	AA	AA	AA	AA	AA	AA	AA	AA	AA	AA	AA	AA	AA	AA	AA	AA
ctg1	7870853	G	A	AA	AA	AA	AA	AA	AG	AA	AA	AA	AG	AA	AA	AA	AA	AA	AA	AA	AA	AA	AA	AA	AA	AA	AA	AA	AA	AA	--	AA	AA	AA	AA	AA	AA	AA	AA	AA	AA	AA	AA	AA	AA	AA	AA	AA	AA
ctg1	7870860	T	C	TT	TT	TT	TT	TT	TT	TT	TT	TT	TT	TT	TT	TT	TT	TT	TT	TT	TT	TT	TT	TT	TT	TT	TT	TT	TT	TT	--	TT	TT	TT	TT	TT	TT	TT	TT	TT	TT	CT	TT	CT	TT	TT	TT	TT	TT
ctg1	7870893	A	C	AC	AC	AA	--	AA	AA	AC	AC	AC	AA	AC	AA	AA	AC	AA	AC	--	AC	AC	AC	AC	AC	AC	AC	AC	AA	AC	--	AC	AC	AC	AC	AC	AC	AC	--	AA	AC	AC	AC	AC	AC	AC	AC	--	AA
ctg1	7887468	A	T	TT	TT	TT	TT	TT	TT	TT	TT	TT	TT	TT	TT	TT	TT	TT	TT	TT	--	TT	TT	TT	TT	--	TT	TT	TT	TT	TT	TT	TT	TT	--	TT	TT	TT	TT	TT	TT	TT	TT	--	TT	TT	TT	TT	TT
ctg1	7887477	C	T	CC	CC	CC	CC	CC	CC	CC	CC	CC	CC	CC	CC	CC	CC	CC	CC	CC	--	CC	CC	CC	CC	--	CC	CC	CC	CC	CC	CC	CC	CC	--	CC	CC	CC	CC	CC	CC	CC	CC	--	CC	CC	CC	CC	CC
ctg1	7887503	C	T	CC	CC	CC	CC	CC	CC	CC	CC	CC	CC	CC	CC	CC	CC	CC	CC	CC	--	CC	CC	CC	CC	--	CC	CC	CC	CC	CC	CC	CC	CC	--	CC	CC	CC	CC	CC	CC	CC	CC	--	CC	CC	CC	CC	CT
ctg1	7887513	G	A	GG	GG	GG	GG	GG	GG	GG	GG	GG	GG	GG	GG	GG	GG	GG	GG	GG	--	GG	GG	GG	GG	--	GG	AA	GG	GG	GG	GG	AG	GG	--	GG	GG	GG	GG	GG	GG	GG	GG	--	GG	GG	GG	GG	GG
ctg1	7887519	A	G	GG	GG	GG	GG	GG	GG	GG	GG	GG	GG	GG	GG	GG	GG	GG	GG	GG	--	GG	GG	GG	GG	--	GG	GG	GG	GG	GG	GG	GG	GG	--	GG	GG	GG	GG	GG	GG	GG	GG	--	GG	GG	GG	GG	GG
ctg1	7887546	G	T	TT	TT	TT	TT	TT	TT	TT	TT	TT	TT	TT	TT	TT	TT	TT	TT	TT	--	TT	TT	TT	TT	--	TT	TT	TT	TT	TT	TT	TT	TT	--	TT	TT	TT	TT	TT	TT	TT	TT	--	TT	TT	TT	TT	TT
ctg1	7887547	A	G	AA	AA	AA	AA	AA	AA	AA	AA	AA	AA	AA	AA	AA	AG	AA	AA	AA	--	AA	AA	AA	AA	--	AA	AA	AA	AA	AA	AA	AA	AA	--	AA	AA	AA	AA	AA	AA	AA	AA	--	AA	AA	AA	AA	AA
ctg1	7887548	A	C	AA	AA	CC	AA	AA	AA	AA	AA	AA	AA	AA	AA	AA	AA	AA	AA	AA	--	AA	AA	AA	AC	--	AA	AA	AA	AA	AA	AA	AA	AA	--	AA	AA	AA	AA	AA	AA	AA	AA	--	AA	AA	AA	AA	AA
ctg1	7887551	T	C	TT	TT	TT	TT	TT	TT	TT	TT	TT	TT	TT	TT	TT	TT	TT	TT	TT	--	TT	TT	TT	TT	--	TT	TT	TT	TT	TT	TT	TT	TT	--	TT	TT	TT	CT	TT	TT	TT	TT	--	TT	TT	TT	TT	TT
ctg1	7887557	A	C	CC	CC	CC	CC	CC	CC	CC	CC	CC	CC	CC	CC	CC	CC	CC	CC	CC	--	CC	CC	CC	CC	--	CC	CC	CC	CC	CC	CC	CC	CC	--	CC	CC	CC	CC	CC	CC	CC	CC	--	CC	CC	CC	CC	CC
ctg1	7887558	A	G	GG	GG	GG	GG	GG	GG	GG	GG	GG	GG	GG	GG	GG	GG	GG	GG	GG	--	GG	GG	GG	GG	--	GG	GG	GG	GG	GG	GG	GG	GG	--	GG	GG	GG	GG	GG	GG	GG	GG	--	GG	GG	GG	GG	GG
ctg1	7887583	C	T	CC	CC	CC	CC	CC	CC	CC	CC	CC	CC	CC	CC	CC	CC	CC	CC	CC	--	CC	CC	CC	CC	--	CC	CC	CC	CC	CC	CC	CC	CC	--	CC	CC	CC	CC	CC	CC	CC	CC	--	CC	CC	CC	CC	CC
ctg1	7887603	G	T	TT	TT	TT	TT	TT	TT	TT	TT	TT	TT	TT	TT	TT	TT	TT	TT	TT	--	TT	TT	TT	TT	TT	TT	TT	TT	TT	TT	TT	TT	TT	TT	TT	TT	TT	TT	TT	TT	TT	TT	--	TT	TT	TT	TT	TT
ctg1	7887633	C	T	CC	CC	CC	CC	CC	CC	CC	CC	CC	CC	CC	CC	CC	CC	CC	CC	CC	--	CC	CC	CC	CC	CC	CC	CC	CC	CC	CC	CC	CC	CC	CC	CC	CC	CC	CC	CC	CC	CC	CC	--	CC	CC	CC	CC	CT
ctg1	7887650	T	A	TT	TT	TT	TT	TT	TT	TT	TT	TT	TT	TT	TT	TT	TT	TT	TT	TT	--	TT	TT	TT	TT	TT	TT	TT	TT	TT	TT	TT	TT	TT	TT	TT	TT	TT	TT	TT	TT	TT	TT	--	TT	TT	TT	TT	TT
ctg1	7887654	C	A	AA	AA	AA	AA	AA	AA	AA	AA	AA	AA	AA	AA	AA	AA	AA	AA	AA	--	AA	AA	AA	AA	AA	AA	AA	AA	AA	AA	AA	AA	AA	AA	AA	AA	AA	AA	AA	AA	AA	AA	--	AA	AA	AA	AA	AA
ctg1	7887667	C	T	CC	CC	CC	CC	CC	CC	CC	CC	CC	CC	CC	CC	CC	CC	CC	CC	CC	--	CC	CC	CC	CC	CC	CC	CC	CC	CC	CC	CC	CC	CC	CC	CC	CC	CC	CC	CC	CC	CC	CC	--	CC	CC	CC	CC	CC
ctg1	7887669	C	T	CC	CC	CC	CC	CC	CC	CC	CC	CC	CC	CC	CC	CC	CC	CC	CC	CC	--	CC	CC	CC	CC	CC	CC	CC	CC	CC	CC	CC	CC	CC	CC	CC	CC	CC	CC	CC	CC	CC	CC	--	CC	CC	CC	CC	CC
ctg1	7887678	C	T	CC	CC	CC	CC	CC	CC	CC	CC	CC	CC	CC	CC	CC	CC	CC	CC	CC	--	CC	CC	CC	CC	CC	CC	CC	CC	CC	CC	CC	CC	CC	CC	CC	CC	CC	CC	CC	CC	CC	CC	--	CC	CC	CC	CC	CT
ctg1	7887680	C	T	CC	CC	CC	CC	CC	CC	CC	CC	CC	CC	CC	CC	CC	CC	CC	CC	CC	--	CC	CC	CC	CC	CC	CC	CC	CC	CC	CC	CC	CC	CC	CC	CC	CC	CC	CC	CC	CC	CC	CC	--	CC	CC	CC	CC	CT
ctg1	7887723	C	T	CC	CC	CC	CC	CC	CC	CC	CC	CC	CC	CC	CC	CC	CC	CC	CC	CC	--	CC	CC	CC	CC	CC	CC	CC	CC	CC	CC	CC	CC	CC	CC	CC	CC	CC	CC	CC	CC	CC	CC	--	CC	CC	CC	CC	CC
ctg1	7887729	C	T	CC	CC	CC	CC	CC	CC	CC	CC	CC	CC	CC	CC	CC	CC	CC	CC	CC	--	CC	CC	CC	CC	CC	CC	CC	CC	CC	CC	CC	CC	CC	CC	CC	CC	CT	CT	CC	CC	CC	CC	--	CC	CC	CC	CC	CC
ctg1	7900516	A	G	GG	AG	GG	AG	AA	AG	AG	GG	AG	AG	AA	AG	AG	AA	AA	GG	GG	AG	AA	AA	AA	GG	AA	AA	AA	AA	AA	AA	AA	AA	AA	AA	GG	AA	AA	AA	AA	AA	AG	AA	AA	AG	AG	AA	AG	AA
ctg1	7900585	T	A	TT	TT	TT	TT	TT	TT	TT	TT	TT	TT	TT	TT	TT	TT	TT	TT	TT	TT	TT	TT	TT	TT	TT	TT	TT	TT	TT	TT	TT	TT	TT	TT	TT	AA	TT	TT	TT	TT	TT	TT	TT	TT	TT	TT	TT	TT
ctg1	7900762	A	T	TT	TT	TT	TT	TT	TT	TT	TT	TT	TT	TT	TT	TT	TT	TT	TT	TT	TT	AA	AT	AA	TT	AT	AT	AA	AT	AT	AT	AT	AA	AA	AT	TT	AT	TT	TT	TT	TT	TT	TT	--	TT	TT	TT	TT	TT
ctg1	7900763	T	C	TT	TT	TT	TT	TT	TT	TT	TT	TT	TT	TT	TT	TT	TT	TT	TT	TT	TT	TT	TT	TT	CT	TT	TT	TT	TT	TT	TT	TT	TT	TT	TT	TT	TT	TT	TT	TT	TT	TT	TT	--	TT	TT	TT	TT	TT
ctg1	7900770	T	C	CC	CC	CC	CC	CC	CC	CC	CC	CC	CC	CC	CC	CC	CC	CC	CC	CC	CC	CC	CC	CC	CC	CC	CC	CC	CC	CC	CC	CC	CC	CC	CC	CC	CT	CC	CC	CC	CC	CC	CC	--	CC	CC	CC	CC	CC
ctg1	7900774	C	T	TT	TT	TT	TT	TT	TT	TT	TT	TT	TT	TT	TT	TT	TT	TT	TT	TT	TT	TT	TT	TT	TT	CT	TT	TT	TT	TT	CT	TT	TT	TT	TT	TT	CT	TT	TT	TT	TT	TT	TT	--	TT	TT	TT	TT	TT
ctg1	7900802	G	T	GG	GG	GG	GG	GG	GG	GG	GG	GG	GG	GG	GG	GG	GG	GG	GG	GG	GG	GG	GG	GG	GG	GG	GG	GG	GG	GG	GG	GG	GG	GG	GG	GG	GG	GG	GG	GG	GG	GG	GG	GG	GG	GG	GG	GG	GT
ctg1	7909890	A	G	AG	AG	AG	AG	AG	AG	AG	AG	AG	AG	AG	AG	AG	AG	AG	AG	AG	AG	AG	AG	AG	AG	AG	--	--	AG	AG	AA	AG	AG	AG	AG	AG	AG	AG	AG	AG	AG	AG	AG	AG	--	AG	AG	AG	AG
ctg1	7916159	T	C	TT	TT	--	TT	TT	TT	TT	TT	TT	TT	TT	TT	TT	TT	TT	TT	TT	TT	TT	--	--	TT	TT	TT	TT	TT	TT	TT	TT	TT	TT	CT	--	TT	TT	TT	TT	TT	TT	TT	TT	TT	TT	TT	TT	--
ctg1	7916184	T	C	CT	CC	--	CT	CC	CC	CC	CC	CC	CT	CC	CC	CT	CT	CC	CC	CC	CC	TT	--	--	CT	TT	CC	TT	CC	TT	CC	CC	TT	CC	TT	--	CT	CC	CC	CT	CC	CT	CC	TT	CT	CC	CC	CC	--
ctg1	7916185	A	T	AA	AA	--	AA	AA	AA	AA	AA	AA	AA	AA	AA	AA	AA	AA	AA	AA	AA	AA	--	--	AA	AA	AA	AA	AT	AA	AA	AA	AA	AA	AA	--	AA	AA	AA	AA	AA	AA	AA	AA	AA	AA	AA	AA	--
ctg1	7916214	A	G	GG	GG	GG	GG	GG	GG	GG	GG	GG	GG	GG	GG	GG	GG	GG	GG	GG	GG	GG	--	GG	GG	GG	GG	GG	GG	GG	GG	GG	GG	GG	GG	GG	GG	GG	GG	GG	GG	GG	GG	GG	GG	GG	GG	GG	GG
ctg1	7916224	A	G	AA	AG	AA	AA	AA	AA	AA	AA	AA	AA	AA	AA	AA	AA	AA	AA	AA	AA	AA	--	AA	AA	AA	AA	AA	AA	AA	AA	AA	AA	AA	AA	AA	AA	AA	AA	AA	AA	AA	AA	AA	AA	AA	AA	AA	AA
ctg1	7916232	T	C	CT	CT	CT	CT	CT	CT	CT	CC	CT	CT	CC	CT	CT	CT	CT	CT	CT	CT	TT	--	TT	CT	TT	TT	TT	TT	TT	TT	TT	TT	TT	TT	CT	TT	CT	CT	TT	CT	CT	TT	TT	TT	CT	TT	CT	TT
ctg1	7916235	T	A	AT	AT	AT	AT	AT	AT	AT	TT	AT	AT	TT	AT	AT	AT	AT	AT	AT	AT	AA	--	AA	AT	AT	AT	AA	TT	AA	AT	AT	AA	AT	AA	AT	AT	AT	AT	AT	AT	AT	AT	AT	AT	AT	AT	AT	AT
ctg1	7916237	G	T	TT	TT	TT	TT	TT	TT	TT	TT	TT	TT	GT	TT	TT	TT	TT	TT	TT	TT	TT	--	TT	TT	TT	TT	TT	TT	TT	TT	TT	TT	TT	TT	TT	TT	TT	TT	TT	TT	TT	TT	TT	TT	TT	TT	TT	TT
ctg1	7916240	G	A	AG	AG	AG	AG	AG	AG	AG	AA	AG	AG	AA	AG	AG	AG	AG	AG	AG	AG	GG	--	GG	AG	AG	AG	GG	AA	GG	AG	AG	GG	AG	GG	AG	AG	AG	AG	AG	AG	AG	AG	AG	AG	AG	AG	AG	AG
ctg1	7916244	G	C	CG	CG	CG	CG	CG	CG	CG	CC	CG	CG	CC	CG	CG	CG	CG	CG	CG	CG	GG	--	GG	CG	CG	CG	GG	CC	GG	CG	CG	GG	CG	GG	CG	CG	CG	CG	CG	CG	CG	CG	CG	CG	CG	CG	CG	CG
ctg1	7916253	G	A	GG	GG	GG	GG	GG	GG	GG	GG	GG	GG	GG	GG	GG	GG	GG	GG	GG	GG	GG	--	GG	GG	AG	GG	GG	GG	AA	GG	GG	GG	AG	AG	GG	AG	GG	GG	GG	GG	GG	GG	GG	GG	GG	GG	GG	GG
ctg1	7916264	G	A	AG	AG	AG	AG	AG	AG	AG	GG	AG	AG	GG	AG	AG	AG	AG	AG	AG	GG	AA	--	AA	AG	AG	AG	AA	GG	AA	AG	AG	AA	AG	AA	AG	AG	AG	AG	AG	AG	AG	AG	AG	AG	AG	AG	AG	AG
ctg1	7916265	C	A	CC	CC	CC	CC	CC	CC	CC	CC	CC	CC	CC	CC	CC	CC	CC	CC	CC	CC	CC	--	--	CC	CC	CC	--	CC	--	CC	CC	CC	CC	CC	CC	CC	CC	CC	CC	CC	CC	CC	CC	CC	CC	CC	CC	CC
ctg1	7916267	C	G	CC	CC	CC	CC	CC	CC	CC	CC	CC	CC	CC	CC	CC	CC	CC	CC	CC	CC	CC	--	--	CC	CC	CC	--	CC	--	CC	CC	CC	CC	CC	CC	CC	CC	CC	CC	CC	CC	CC	CC	CC	CC	CC	CC	CC
ctg1	7916271	G	A	AG	AG	AG	AG	AG	AG	AG	AG	AG	AG	GG	AG	AG	AG	AG	AG	AG	GG	AA	--	--	AG	AG	AG	--	GG	--	AG	AG	AA	AG	AA	AG	AG	AG	AG	AG	AG	AG	AG	AG	AG	AG	AG	AG	AG
ctg1	7916272	C	T	CC	CC	CC	CC	CC	CC	CC	CT	CC	CC	CC	CC	CC	CC	CC	CC	CC	CC	CC	--	--	CC	CC	CC	--	CC	--	CC	CC	CC	CC	CC	CC	CC	CC	CC	CC	CC	CC	CC	CC	CC	CT	CC	CC	CC
ctg1	7916283	A	G	GG	GG	GG	GG	GG	GG	GG	GG	GG	GG	GG	GG	GG	GG	GG	GG	GG	GG	GG	--	--	GG	GG	GG	--	GG	--	GG	GG	GG	GG	GG	GG	GG	GG	GG	GG	GG	GG	GG	AG	GG	GG	GG	GG	GG
ctg1	7916286	T	C	TT	TT	TT	TT	TT	TT	TT	TT	TT	TT	TT	TT	TT	TT	TT	TT	TT	TT	CC	--	--	TT	CT	CT	--	TT	--	CT	CT	CT	TT	CT	TT	TT	TT	TT	TT	TT	TT	TT	TT	TT	TT	TT	TT	TT
ctg1	7916308	A	C	AA	AA	AA	AA	AA	AA	AA	AA	AA	AA	AA	AA	AA	AA	AA	AA	AA	AA	AA	--	--	AA	AA	AC	--	AA	--	AA	AA	AA	AA	AA	AA	AA	AA	AA	AA	AC	AA	AA	AA	AA	AA	AA	AA	AA
ctg1	7916324	C	T	CC	CC	CC	CC	CC	CC	CC	CC	CC	CC	CC	CC	CC	CC	CC	CC	CC	CC	CT	--	--	CC	CC	CT	--	CC	--	CC	CC	CC	CC	CT	CC	CC	CC	CC	CC	CC	CC	CC	CC	CC	CC	CC	CC	CC
ctg1	7916325	T	C	CC	CC	CC	CC	CC	CC	CC	CC	CC	CC	CC	CC	CC	CC	CC	CC	CC	CC	CC	--	--	CC	CC	CC	--	CC	--	CC	CC	CC	CC	CC	CC	CC	CC	CC	CC	CC	CC	CC	CC	CC	CC	CC	CC	CC
ctg1	7916512	C	A	CC	CC	CC	--	CC	CC	CC	CC	CC	CC	CC	CC	--	CC	CC	CC	CC	CC	CC	CC	CC	CC	CC	CC	CC	CC	CC	CC	CC	CC	CC	CC	CC	CC	CC	CC	CC	CC	CC	CC	CC	CC	CC	CC	AA	CC
ctg1	7916515	A	T	AA	AA	AA	--	AA	AA	AA	AA	AA	AA	AA	AA	--	AA	AA	AA	AA	AA	AA	AA	AA	AA	AA	AA	AA	AA	AA	AA	AA	AA	AA	AA	AA	AA	AA	AA	AA	AA	AA	AA	AA	AA	AA	AA	TT	AA
ctg1	7916545	C	T	CC	CC	CC	--	CC	CC	CC	CC	CC	CC	CC	CC	--	CC	CC	CC	CC	CC	CC	CC	CC	CC	CC	CC	CC	CC	--	CC	CC	CC	CC	--	CC	CC	CC	CC	CC	CC	CC	CC	CC	CC	CC	CC	--	CC
ctg1	7916612	C	G	CC	CC	CC	--	CC	CC	CC	CC	CC	CC	CC	CC	--	CC	CC	CC	CC	CC	CC	CC	CC	CC	CC	CC	CC	CC	CC	CC	CC	CC	CC	CC	CC	CC	CC	CC	CC	CC	CC	CC	CC	CC	CC	CC	--	CC
ctg1	7916617	G	T	GG	GG	GG	--	GG	GG	GG	GG	GG	GG	GG	GG	--	GG	GG	GG	GG	GG	GG	GG	GG	GG	GG	GG	GG	GG	GG	TT	GG	GG	GG	GG	GG	GG	GG	GG	GG	GG	GG	GG	GG	GG	GG	GG	--	GG
ctg1	7954236	A	G	AG	GG	GG	GG	GG	GG	GG	GG	GG	GG	GG	GG	GG	GG	GG	GG	GG	--	GG	GG	GG	--	GG	GG	GG	GG	GG	GG	GG	GG	GG	GG	GG	GG	GG	GG	GG	GG	GG	GG	GG	GG	GG	GG	GG	GG
ctg1	8048670	T	C	CT	CC	CT	CC	CT	CT	CC	CC	CT	CC	CC	CC	CC	CC	CC	CC	CC	CC	CT	CT	CT	CC	CT	CT	CC	CT	CT	CT	CC	CT	CT	CC	CT	CC	CC	CC	CC	CT	CT	CC	CC	CC	CT	CC	CC	CC
ctg1	8048682	C	A	CC	CC	CC	CC	CC	CC	CC	CC	CC	CC	CC	CC	CC	CC	CC	CC	CC	CC	CC	AC	CC	CC	AC	AC	AC	AC	AC	AC	CC	AC	AC	AC	CC	AC	CC	CC	CC	CC	CC	CC	CC	CC	CC	CC	CC	CC
ctg1	8048694	A	C	CC	CC	CC	CC	CC	CC	CC	CC	CC	CC	CC	CC	CC	CC	CC	CC	CC	CC	CC	CC	CC	CC	CC	CC	CC	CC	CC	CC	CC	CC	CC	CC	CC	CC	CC	CC	CC	CC	CC	CC	CC	CC	AC	CC	CC	CC
ctg1	8048700	G	T	GT	GG	GT	GG	GT	GT	GG	GG	GT	GT	GG	GG	GG	GG	GT	GG	GT	GG	GT	GT	GT	GG	GT	GT	GG	GT	GT	GT	GG	GT	GT	GG	GT	GG	GG	GT	GG	GT	GT	GG	GG	GG	GG	GT	GT	GG
ctg1	8048701	T	C	CT	CC	CT	CC	CT	CT	CC	CC	CT	CT	CC	CC	CC	CC	CT	CC	CT	CC	CT	CT	CT	CC	CT	CT	CC	CT	CT	CT	CC	CT	CT	CC	CT	CC	CC	CT	CC	CT	CT	CC	CC	CC	CT	CT	CT	CC
ctg1	8048708	C	A	AC	CC	AC	CC	AC	AC	CC	CC	AC	AC	CC	CC	CC	CC	AC	CC	AC	CC	AC	AC	AC	CC	AC	AC	CC	AC	AC	AC	CC	AC	AC	CC	AC	CC	CC	AC	CC	AC	AC	CC	CC	CC	CC	AC	AC	CC
ctg1	8048709	A	T	AT	AA	AT	AA	AT	AT	AA	AA	AT	AT	AA	AA	AA	AA	AT	AA	AT	AA	AT	AT	AT	AA	AT	AT	AA	AT	AT	AT	AA	AT	AT	AA	AT	AA	AA	AT	AA	AT	AT	AA	AA	AA	AA	AT	AT	AA
ctg1	8048715	A	C	AC	CC	AC	CC	AC	AC	CC	CC	AC	AC	CC	CC	CC	CC	AC	CC	AC	CC	AC	AC	AC	CC	AC	AC	CC	AC	AC	AC	CC	AC	AC	CC	AC	CC	CC	AC	CC	AC	AC	CC	CC	CC	AC	AC	AC	CC
ctg1	8048739	A	G	GG	GG	GG	GG	GG	GG	GG	GG	AG	GG	GG	GG	GG	GG	GG	GG	GG	GG	GG	GG	GG	GG	GG	GG	GG	GG	GG	GG	GG	GG	GG	GG	--	GG	GG	GG	GG	GG	GG	GG	GG	GG	AG	GG	GG	GG
ctg1	8048742	C	T	TT	TT	TT	TT	TT	TT	TT	TT	TT	TT	TT	TT	TT	TT	TT	TT	TT	TT	TT	TT	TT	TT	TT	TT	TT	TT	TT	TT	TT	TT	TT	TT	--	TT	TT	TT	TT	TT	TT	TT	TT	TT	CT	TT	TT	TT
ctg1	8048745	A	C	CC	CC	CC	CC	CC	CC	CC	CC	CC	CC	CC	CC	CC	CC	CC	CC	CC	CC	CC	CC	CC	CC	CC	CC	CC	CC	CC	CC	CC	CC	CC	CC	--	CC	CC	CC	CC	CC	CC	CC	CC	CC	AC	CC	CC	CC
ctg1	8048746	G	A	AA	AA	AA	AA	AA	AA	AA	AA	AA	AA	AA	AA	AA	AA	AA	AA	AA	AA	AA	AA	AA	AA	AA	AA	AA	AA	AA	AA	AA	AA	AA	AA	--	AA	AA	AA	AA	AA	AA	AA	AA	AA	AG	AA	AA	AA
ctg1	8048752	C	G	GG	GG	GG	GG	GG	GG	GG	GG	GG	GG	GG	GG	GG	GG	GG	GG	GG	GG	GG	GG	GG	GG	GG	GG	GG	GG	GG	GG	GG	GG	GG	GG	--	GG	GG	GG	GG	GG	GG	GG	GG	GG	CG	GG	GG	GG
ctg1	8048755	A	G	GG	GG	GG	GG	GG	GG	GG	GG	GG	GG	GG	GG	GG	GG	GG	GG	GG	GG	GG	GG	GG	GG	GG	GG	GG	GG	GG	GG	GG	GG	GG	GG	--	GG	GG	GG	GG	GG	GG	GG	GG	GG	AG	GG	GG	GG
ctg1	8048760	G	T	TT	TT	TT	TT	TT	TT	TT	TT	TT	TT	TT	TT	TT	TT	TT	TT	TT	TT	TT	TT	TT	TT	TT	TT	TT	TT	TT	TT	TT	TT	TT	TT	--	TT	TT	TT	TT	TT	TT	TT	TT	TT	GT	TT	TT	TT
ctg1	8048763	G	A	AA	AA	AA	AA	AA	AA	AA	AA	AA	AA	AA	AA	AA	AA	AA	AA	AA	AA	AA	AA	AA	AA	AA	AA	AA	AA	AA	AA	AA	AA	AA	AA	--	AA	AA	AA	AA	AA	AA	AA	AA	AA	AG	AA	AA	AA
ctg1	8048775	A	C	CC	CC	CC	CC	CC	CC	CC	CC	CC	CC	AC	CC	CC	CC	CC	CC	CC	CC	CC	CC	CC	CC	CC	CC	CC	CC	CC	CC	CC	CC	CC	CC	--	CC	CC	CC	CC	CC	CC	CC	CC	CC	AC	CC	CC	CC
ctg1	8048777	C	A	AA	AA	AA	AA	AA	AA	AA	AA	AA	AA	AA	AA	AA	AA	AA	AA	AA	AA	AA	AA	AA	AA	AA	AA	AA	AA	AA	AA	AA	AA	AA	AA	--	AA	AA	AA	AA	AA	AA	AA	AA	AA	AC	AA	AA	AA
ctg1	8048779	C	A	AA	AA	AA	AA	AA	AA	AA	AA	AA	AA	AA	AA	AA	AA	AA	AA	AA	AA	AA	AA	AA	AA	AA	AA	AA	AA	AA	AA	AA	AA	AA	AA	--	AA	AA	AA	AA	AA	AA	AA	AA	AA	AC	AA	AA	AA
ctg1	8048782	C	T	TT	TT	TT	TT	TT	TT	TT	TT	TT	TT	TT	TT	TT	TT	TT	TT	TT	TT	TT	TT	TT	TT	TT	TT	TT	TT	TT	TT	TT	TT	TT	TT	--	TT	TT	TT	TT	TT	TT	TT	TT	TT	CT	TT	TT	TT
ctg1	8048787	T	C	CC	CC	CC	CC	CC	CC	CC	CC	CC	CC	CC	CC	CC	CC	CC	CC	CC	CC	CC	CC	CC	CC	CC	CC	CC	CC	CC	CC	CC	CC	CC	CC	--	CC	CC	CC	CC	CC	CC	CC	CC	CC	CT	CC	CC	CC
ctg1	8048793	T	C	TT	TT	TT	TT	TT	TT	TT	--	TT	TT	TT	TT	TT	TT	TT	TT	TT	TT	TT	TT	TT	TT	TT	CT	TT	TT	TT	TT	TT	TT	TT	TT	TT	TT	--	TT	TT	TT	TT	TT	TT	TT	TT	TT	TT	TT
ctg1	8048797	T	C	CC	CC	CC	CC	CC	CC	CC	CC	CC	CC	CC	CC	CC	CC	CC	CC	CC	CC	CC	CC	CC	CC	CC	CC	CC	CC	CC	CC	CC	CC	CC	CC	--	CC	CC	CC	CC	CC	CC	CC	CC	CC	CT	CC	CC	CC
ctg1	8049108	G	A	GG	GG	GG	GG	GG	GG	GG	GG	GG	GG	GG	GG	GG	GG	GG	GG	GG	GG	GG	GG	GG	GG	GG	GG	GG	GG	GG	GG	GG	GG	GG	GG	GG	GG	GG	GG	GG	GG	GG	GG	GG	GG	GG	GG	GG	GG
ctg1	8049114	T	C	TT	TT	TT	TT	TT	TT	TT	TT	TT	TT	TT	TT	TT	TT	TT	TT	TT	TT	TT	TT	TT	TT	TT	TT	TT	TT	TT	TT	TT	TT	TT	TT	TT	TT	TT	TT	TT	TT	TT	TT	TT	TT	TT	TT	TT	TT
ctg1	8049118	C	A	AC	CC	AC	CC	AC	CC	CC	AC	CC	CC	CC	CC	CC	CC	CC	CC	CC	CC	CC	CC	CC	CC	CC	AC	CC	CC	AC	AC	AC	CC	CC	CC	CC	AC	CC	CC	AC	CC	AC	CC	CC	AC	CC	CC	CC	CC
ctg1	8049120	G	T	GT	TT	GT	TT	GT	TT	TT	GT	TT	TT	TT	TT	TT	TT	TT	TT	TT	--	TT	TT	TT	TT	TT	GT	TT	TT	GT	GT	GT	TT	TT	TT	TT	GT	TT	TT	GT	TT	GT	TT	TT	GT	TT	TT	TT	TT
ctg1	8049121	T	A	AT	TT	TT	TT	TT	TT	TT	AT	TT	TT	TT	TT	TT	TT	TT	TT	TT	TT	TT	TT	TT	TT	TT	TT	TT	TT	TT	TT	TT	TT	TT	TT	TT	TT	TT	TT	TT	TT	TT	TT	TT	AT	TT	TT	TT	TT
ctg1	8049128	G	A	AG	GG	GG	GG	GG	GG	GG	AG	GG	GG	GG	GG	GG	GG	GG	GG	GG	GG	GG	GG	GG	GG	GG	GG	GG	GG	GG	GG	GG	GG	GG	GG	GG	GG	GG	GG	GG	GG	GG	GG	GG	AG	GG	GG	GG	GG
ctg1	8049132	A	T	AA	AA	AA	AA	AA	AA	AA	AA	AA	AA	AA	AA	AA	AA	AA	AA	AA	AA	AA	AA	AA	AA	AA	AA	AA	AA	AA	AA	AA	AA	AA	AA	AA	AA	AA	AA	AA	AA	AA	AA	AA	AA	AA	AA	AA	AA
ctg1	8049134	T	A	TT	TT	TT	TT	TT	TT	TT	TT	TT	TT	TT	TT	TT	TT	TT	TT	TT	TT	TT	AT	TT	TT	AT	AT	AT	AT	AT	AT	TT	AT	AT	AT	TT	AT	TT	TT	TT	TT	TT	TT	TT	TT	TT	TT	TT	TT
ctg1	8049137	C	T	CC	CC	CC	CC	CC	CC	CC	CC	CC	CC	CC	CC	CC	CC	CC	CC	CC	CC	CC	CC	CC	CC	CC	CC	CC	CC	CC	CC	CC	CC	CC	CC	CC	CC	CC	CC	CC	CC	CC	CC	CC	CC	CC	CC	CC	CC
ctg1	8049141	T	C	TT	TT	TT	TT	TT	TT	TT	TT	TT	TT	TT	TT	TT	TT	TT	TT	TT	TT	TT	TT	TT	TT	TT	TT	TT	TT	TT	TT	TT	TT	TT	TT	TT	TT	TT	TT	TT	TT	TT	TT	TT	TT	TT	TT	TT	TT
ctg1	8049147	A	G	AA	AA	AG	AA	AG	AA	AA	AA	AA	AA	AA	AA	AA	AA	AA	AA	AA	AA	AA	AA	AA	AA	AA	AG	AA	AA	AG	AG	AG	AA	AA	AA	AA	AG	AA	AA	AG	AA	AG	AA	AA	AA	AA	AA	AA	AA
ctg1	8049149	C	T	CC	CC	CC	CC	CC	CC	CC	CC	CC	CC	CC	CC	CC	CC	CC	CC	CC	CC	CC	CC	CC	CC	CC	CC	CC	CC	CC	CC	CC	CC	CC	CC	CC	CC	CC	CC	CC	CC	CC	CC	CC	CC	CC	CC	CC	CC
ctg1	8049153	G	A	AG	AG	GG	AG	AG	GG	GG	GG	GG	GG	AG	GG	AG	GG	GG	GG	GG	GG	GG	GG	GG	GG	GG	GG	GG	GG	GG	GG	GG	GG	GG	GG	GG	GG	GG	GG	GG	AG	GG	AG	GG	AG	GG	GG	GG	GG
ctg1	8049155	C	T	CT	TT	CT	TT	CT	TT	TT	CT	TT	TT	TT	TT	TT	TT	TT	TT	TT	TT	TT	TT	TT	TT	TT	CT	TT	TT	CT	CT	CT	TT	TT	TT	TT	TT	TT	TT	CT	TT	CT	TT	TT	CT	TT	TT	TT	TT
ctg1	8049156	A	G	AG	GG	AG	GG	AG	GG	GG	AG	GG	GG	GG	GG	GG	GG	GG	GG	GG	GG	GG	GG	GG	GG	GG	AG	GG	GG	AG	AG	AG	GG	GG	GG	GG	GG	GG	GG	AG	GG	AG	GG	GG	AG	GG	GG	GG	GG
ctg1	8049162	C	T	TT	TT	CT	TT	CT	TT	TT	TT	TT	TT	TT	TT	TT	TT	TT	TT	TT	TT	TT	TT	TT	TT	TT	CT	TT	TT	TT	CT	TT	TT	TT	TT	TT	TT	TT	TT	CT	TT	CT	TT	TT	TT	TT	TT	TT	TT
ctg1	8049163	C	A	AC	AA	AC	AA	AC	AA	AA	AC	AA	AA	AA	AA	AA	AA	AA	AA	AA	AA	AA	AA	AA	AA	AA	AC	AA	AA	AC	AC	AC	AA	AA	AA	AA	AA	AA	AA	AC	AA	AC	AA	AA	AC	AA	AA	AA	AA
ctg1	8049174	G	A	GG	GG	GG	GG	GG	GG	GG	GG	GG	GG	GG	GG	GG	GG	GG	GG	GG	GG	GG	GG	GG	GG	GG	GG	GG	GG	GG	GG	GG	GG	GG	GG	GG	GG	GG	GG	GG	GG	GG	GG	GG	GG	GG	GG	GG	GG
ctg1	8049177	T	A	AT	AA	AT	AA	AT	AA	AA	AT	AA	AA	AA	AA	AA	AA	AA	AA	AA	AA	AA	AA	AA	AA	AA	AT	AA	AA	AT	AT	AT	AA	AA	AA	AA	AA	AA	AA	AT	AA	AT	AA	AA	AT	AA	AA	AA	AA
ctg1	8049183	T	A	AT	AA	AT	AA	AT	AA	AA	AT	AA	AA	AA	AA	AA	AA	AA	AA	AA	AA	AA	AA	AA	AA	AA	AT	AA	AA	AT	AT	AT	AA	AA	AA	AA	AA	AA	AA	AT	AA	AT	AA	AA	AT	AA	AA	AA	AA
ctg1	8049186	A	G	AA	AA	AA	AA	AA	AA	AA	AA	AA	AA	AA	AA	AA	AA	AA	AA	AA	AA	AA	AA	AA	AA	AA	AA	AA	AA	AG	AA	AG	AA	AA	AA	AA	AA	AA	AA	AA	AA	AA	AA	AA	AA	AA	AA	AA	AA
ctg1	8049190	T	C	TT	TT	CT	TT	CT	TT	TT	TT	TT	TT	TT	TT	TT	TT	TT	TT	TT	TT	TT	TT	TT	TT	TT	CT	TT	TT	CT	CT	CT	TT	TT	TT	TT	TT	TT	TT	CT	TT	CT	TT	TT	TT	TT	TT	TT	TT
ctg1	8049192	G	A	AG	GG	AG	GG	AG	GG	GG	AG	GG	GG	GG	GG	GG	GG	GG	GG	GG	GG	GG	GG	GG	GG	GG	AG	GG	GG	GG	AG	GG	GG	GG	GG	GG	GG	GG	GG	AG	GG	AG	GG	GG	AG	GG	GG	GG	GG
ctg1	8049194	A	T	AA	AA	AA	AA	AA	AA	AA	AA	AA	AA	AA	AA	AA	AA	AA	AA	AA	AA	AA	AA	AA	AA	AA	AA	AA	AA	AA	AA	AA	AA	AA	AA	AA	AA	AA	AA	AA	AA	AA	AA	AA	AA	AA	AA	AA	AA
ctg1	8049195	T	C	TT	TT	CT	TT	CT	TT	TT	TT	TT	TT	TT	TT	TT	TT	TT	TT	TT	TT	TT	TT	TT	TT	TT	CT	TT	TT	TT	CT	TT	TT	TT	TT	TT	TT	TT	TT	CT	TT	CT	TT	TT	TT	TT	TT	TT	TT
ctg1	8049198	T	C	CC	CC	CC	CC	CC	CC	CC	CC	CC	CC	CC	CC	CC	CC	CC	CC	CC	CC	CC	CC	CC	CC	CC	CC	CC	CC	CC	CC	CC	CC	CC	CC	CC	CC	CC	CC	CC	CC	CC	CC	CC	CC	CC	CC	CC	CC
ctg1	8049201	C	T	CC	CC	CC	CC	CC	CC	CC	CC	CC	CC	CC	CC	CC	CC	CC	CC	CC	CC	CC	CC	CC	CC	CC	CC	CC	CC	CT	CC	CT	CC	CC	CC	CC	CC	CC	CC	CC	CC	CC	CC	CC	CC	CC	CC	CC	CC
ctg1	8049204	A	G	GG	GG	GG	GG	GG	GG	GG	GG	GG	GG	GG	GG	GG	GG	GG	GG	GG	GG	GG	GG	GG	GG	GG	GG	GG	GG	GG	GG	GG	GG	GG	GG	GG	GG	GG	GG	GG	GG	GG	GG	GG	GG	GG	GG	GG	GG
ctg1	8049207	A	G	GG	GG	AG	GG	AG	GG	GG	AG	GG	GG	GG	GG	GG	GG	GG	GG	GG	GG	GG	GG	GG	GG	GG	AG	GG	GG	AG	AG	AG	GG	GG	GG	GG	GG	GG	GG	AG	GG	AG	GG	GG	AG	GG	GG	GG	GG
ctg1	8049210	C	T	CC	CC	CT	CC	CT	CC	CC	CC	CC	CC	CC	CC	CC	CC	CC	CC	CC	CC	CC	CC	CC	CC	CC	CT	CC	CC	CC	CT	CC	CC	CC	CC	CC	CC	CC	CC	CT	CC	CT	CC	CC	CC	CC	CC	CC	CC
ctg1	8049211	G	A	GG	GG	GG	GG	GG	GG	GG	GG	GG	GG	GG	GG	GG	GG	GG	GG	GG	GG	GG	GG	GG	GG	GG	GG	GG	GG	AG	GG	AG	GG	GG	GG	GG	GG	GG	GG	GG	GG	GG	GG	GG	GG	GG	GG	GG	GG
ctg1	8049218	C	T	CT	TT	CT	TT	CT	TT	TT	CT	TT	TT	TT	TT	TT	TT	TT	TT	TT	TT	TT	CT	TT	TT	TT	CT	TT	TT	CT	CT	CT	TT	TT	TT	TT	TT	TT	TT	CT	TT	CT	TT	TT	CT	TT	TT	TT	TT
ctg1	8049219	A	T	AT	TT	AT	TT	AT	TT	TT	AT	TT	TT	TT	TT	TT	TT	TT	TT	TT	TT	AA	AT	AA	TT	AT	AT	AA	AT	AA	AA	AT	AT	AT	AT	TT	AA	TT	TT	AT	TT	AT	TT	TT	AT	TT	TT	TT	TT
ctg1	8049224	G	T	GG	GG	GG	GG	GG	GG	GG	GG	GG	GG	GG	GG	GG	GG	GG	GG	GG	GG	GG	GT	GG	GG	GG	GG	GG	GG	GT	GG	GT	GG	GG	GG	GG	GG	GG	GG	GG	GG	GG	GG	GG	GG	GG	GG	GG	GG
ctg1	8049227	A	T	AT	TT	AT	TT	AT	TT	TT	AT	TT	TT	TT	TT	TT	TT	TT	TT	TT	TT	TT	AT	TT	TT	TT	AT	TT	TT	AT	AT	AT	TT	TT	TT	TT	TT	TT	TT	AT	TT	AT	TT	TT	AT	TT	TT	TT	TT
ctg1	8049359	C	T	--	CC	--	CC	--	CC	--	--	CC	CC	CC	CC	CC	CC	CC	CC	CC	CC	CC	CC	CC	CC	CC	--	--	CC	--	--	CC	CC	CC	CC	CC	--	CC	CC	TT	CC	--	CC	CC	CC	CC	CC	CC	CC
ctg1	8049364	A	G	--	AA	--	AA	--	AA	--	--	AA	AA	AA	AA	AA	AA	AA	AA	AA	AA	AA	AA	AA	AA	AA	--	--	AA	--	--	AA	AA	AA	AA	AA	--	AA	AA	GG	AA	--	AA	AA	AA	AA	AA	AA	AA
ctg1	8104368	A	G	AA	AA	AA	AA	AA	AA	AA	AA	--	AA	AG	AA	AA	AA	AA	AA	AA	AA	AA	AA	AA	AG	AA	AA	AA	AA	AA	AA	AA	AA	AA	AA	AA	AA	AG	AA	AA	AA	AA	AA	AG	AG	AA	AG	AG	AA
ctg1	8157878	G	C	CG	GG	CG	GG	--	CG	CG	CC	GG	CG	CG	--	GG	CG	CG	CG	CG	GG	GG	CC	CG	GG	CC	CC	CC	CC	CG	CC	--	CG	--	CG	CG	CG	CG	CG	GG	GG	CG	GG	--	CG	CG	CG	CG	CC
ctg1	8157879	G	A	AG	GG	AG	GG	--	AG	AG	AA	GG	AG	AG	--	GG	AG	AG	AG	AG	GG	GG	AA	AG	GG	AA	AA	AA	AA	AG	AA	--	AG	--	AG	AG	AG	AG	AG	GG	GG	AG	GG	--	AG	AG	AG	AG	AA
ctg1	8157886	G	A	AG	AA	AG	AA	--	AG	AG	GG	AA	AG	AG	--	AA	AG	AG	AG	AG	AA	AA	GG	AG	AA	GG	GG	GG	GG	AG	GG	AA	AG	AA	AG	AG	AG	AG	AG	AA	AA	AG	AA	--	AG	AG	AG	AG	GG
ctg1	8321802	C	T	CC	CC	CC	CC	CC	CC	CC	CC	CC	CC	CC	CC	CC	CC	CC	CC	CC	CC	CC	CC	CC	CC	--	--	--	CC	CC	CC	CC	CC	CC	CC	CC	CC	CT	CT	CT	CT	CC	CC	CC	CC	CC	CC	CC	CC
ctg1	8321826	C	T	CC	CC	CC	CC	CC	CC	CC	CC	CC	CC	CC	CC	CC	CC	CC	CC	CC	CC	CC	CC	CC	CC	--	--	--	CC	CC	CC	CC	CC	CC	CC	CC	CC	CC	CC	CC	CC	CC	CC	CC	CC	CC	CC	CC	CT
ctg1	8321852	A	G	AA	AA	AA	AA	AA	AA	AA	AA	AA	AA	AA	AA	AA	AA	AA	AA	AA	AA	AA	AG	AA	AA	--	--	--	AA	AA	AA	AA	AA	AA	AA	AA	AA	AA	AA	AA	AA	AA	AA	AA	AA	AA	AA	AA	AA
ctg1	8321864	A	C	AC	AC	AC	CC	CC	AC	AC	AC	AC	AC	AC	AC	AC	CC	CC	AC	CC	AC	CC	CC	CC	AC	--	--	--	CC	CC	CC	CC	CC	CC	CC	AC	CC	CC	CC	CC	CC	CC	AC	AC	AC	AC	CC	AC	CC
ctg1	8321887	T	C	CT	CT	CT	CT	CT	CT	CT	CT	CT	CT	CT	CT	CT	CT	CT	CT	CT	CT	CT	CT	CT	CT	--	--	--	CT	CT	CT	CC	CC	CT	CT	CT	CT	CT	CT	CT	CT	CT	CT	CT	CT	CT	CT	CT	CT
ctg1	8321895	C	A	AC	AC	AC	AC	AC	AC	AC	AC	AC	AC	AC	AC	AC	AC	AC	AC	AC	AC	AA	AC	AC	AC	--	--	--	AC	AC	AC	AA	AA	AC	AC	AC	AC	AC	AC	AC	AC	AC	AC	AC	AC	AC	AC	AC	AC
ctg1	8321908	C	A	AC	AC	AC	AC	AC	AC	AC	AC	AC	AC	AC	AC	AC	AC	AC	AC	AC	AC	AA	AC	AC	AC	--	--	--	AC	AC	AC	AA	AA	AC	AC	AC	AC	AC	AC	AC	AC	AC	AC	AC	AC	AC	AC	AC	AC
ctg1	8321961	A	G	AA	AA	AA	AA	AA	AA	AA	AA	AA	AA	AA	AA	AA	AA	AA	AA	AA	AA	AG	AA	AA	AA	--	--	--	AA	AA	AA	AA	AA	AA	AA	AA	AA	AA	AA	AA	AA	AA	AA	AA	AA	AA	AA	AA	AA
ctg1	8321993	G	T	GT	GT	GT	GT	GT	GT	GT	GT	GT	GT	GT	GT	GT	GT	GT	GT	GT	GT	GG	GT	GT	GT	--	--	--	GT	GT	GT	GG	GG	GT	GT	GT	GT	GT	GT	GT	GT	GT	GT	GT	GT	GT	GT	GT	GT
ctg1	8321997	G	T	GG	GG	GG	GG	GG	GG	GG	GG	GG	GG	GG	GG	GG	GG	GG	GG	GG	GG	GG	GG	GG	GG	--	--	--	GT	GT	GG	GG	GG	GT	GG	GG	GG	GG	GG	GG	GG	GG	GG	GG	GG	GG	GG	GG	GG
ctg1	8322020	G	A	GG	GG	GG	GG	GG	GG	GG	GG	GG	GG	GG	GG	AG	GG	GG	GG	GG	GG	GG	GG	GG	GG	--	--	--	GG	GG	GG	GG	GG	GG	GG	GG	GG	GG	GG	GG	GG	GG	GG	GG	GG	GG	GG	GG	GG
ctg1	8342982	T	C	TT	TT	TT	TT	TT	TT	TT	TT	--	TT	TT	--	TT	TT	TT	TT	TT	TT	--	TT	TT	--	TT	--	TT	TT	TT	TT	TT	TT	TT	CT	TT	TT	TT	--	TT	TT	--	TT	--	TT	TT	TT	TT	TT
ctg1	8342999	T	A	TT	TT	TT	TT	TT	TT	TT	TT	--	TT	TT	--	TT	TT	TT	TT	TT	TT	--	TT	TT	--	TT	--	AT	TT	TT	TT	TT	TT	TT	TT	TT	TT	TT	--	TT	TT	--	TT	--	TT	TT	TT	TT	TT
ctg1	8343001	G	A	GG	GG	GG	GG	GG	GG	GG	GG	--	GG	AG	--	GG	GG	GG	GG	GG	GG	--	GG	GG	--	GG	--	GG	GG	GG	GG	GG	GG	GG	GG	GG	AG	AG	--	AG	AG	--	GG	--	AG	GG	GG	GG	GG
ctg1	8343015	C	T	CC	CT	TT	CT	CT	CC	TT	CT	--	CT	CT	--	CT	CT	CT	CT	CT	CT	--	CT	CT	--	CT	--	CC	CT	CT	CT	CT	CT	CT	CT	CC	CT	CT	--	CT	CT	--	CT	--	CT	CT	CT	CT	CT
ctg1	8343024	C	T	CC	CC	TT	CC	CT	CC	TT	CT	--	CC	CC	--	CT	CC	CC	CT	CC	CT	--	CC	CC	--	CC	--	CC	CC	CC	CC	CC	CC	CC	CC	CC	CC	CC	--	CC	CC	--	CT	--	CC	CT	CC	CT	CC
ctg1	8343034	C	T	CC	CC	CC	CC	CT	CC	CC	CC	--	CC	CC	--	CT	CC	CC	CC	CC	CC	--	CC	CC	--	CC	--	CC	CC	CC	CC	CC	CC	CC	CC	CC	CC	CC	--	CT	CC	--	CC	--	CC	CC	CT	CC	CT
ctg1	8383553	A	C	AA	AA	AA	AA	AA	AA	AA	AA	AA	CC	AA	AA	AA	AA	AA	AA	AA	AA	--	AA	AA	AA	AA	AA	AA	AA	AA	AA	AA	AA	AA	AA	AA	AA	AA	AA	AA	AA	AA	AA	AA	AA	AA	--	AA	AA
ctg1	8395871	A	T	AA	AA	AA	AA	AA	AA	AA	AA	AA	AA	AA	AA	AA	AA	AA	AA	AA	AA	AA	AA	AA	AA	AA	AA	AA	AA	AA	AA	AA	AA	AA	AA	AA	AA	AA	AA	AA	AA	AA	AA	AA	AA	AA	AA	AA	AA
ctg1	8395904	A	T	AA	AA	AA	AA	AA	AA	AA	AA	AA	AA	--	AA	AA	AA	AA	AA	AA	AA	AA	AA	AA	AA	AA	AA	AA	AA	AA	AA	AA	AA	AA	AA	AA	AA	AA	AA	AA	AA	AA	AA	AA	AA	AA	AA	AA	AA
ctg1	8479055	T	G	TT	TT	TT	TT	TT	TT	TT	TT	TT	TT	TT	TT	TT	TT	TT	TT	TT	TT	GG	TT	TT	TT	TT	TT	TT	TT	TT	TT	TT	TT	TT	TT	TT	TT	TT	TT	TT	TT	TT	TT	TT	TT	TT	TT	TT	TT
ctg1	8479056	C	G	CC	CC	CC	CC	CC	CC	CC	CC	CC	CC	CC	CC	CC	CC	CC	CC	CC	CC	GG	CC	CC	CC	CC	CC	CC	CC	CC	CC	CC	CC	CC	CC	CC	CC	CC	CC	CC	CC	CC	CC	CC	CC	CC	CC	CC	CC
ctg1	8479216	G	A	AG	AG	AG	AG	AG	AG	AG	AG	AG	AG	AG	AG	AG	AG	AG	AG	AG	AG	AG	GG	GG	AG	AG	AG	AG	AG	AG	AG	AG	AG	AG	AG	AG	AG	AG	AG	AG	AG	AG	AG	AG	AG	AG	AG	AG	AG
ctg1	8479281	G	A	GG	GG	AG	AG	GG	AG	AG	AG	AG	GG	GG	GG	GG	GG	GG	GG	GG	AG	GG	GG	GG	AG	GG	GG	GG	GG	GG	GG	GG	GG	GG	GG	AG	GG	GG	GG	GG	GG	GG	GG	AG	GG	GG	GG	GG	GG
ctg1	8532805	G	C	GG	GG	GG	GG	GG	GG	GG	GG	GG	GG	GG	GG	GG	GG	GG	GG	GG	GG	GG	GG	GG	GG	GG	GG	GG	GG	GG	GG	GG	GG	GG	GG	GG	CG	GG	GG	GG	GG	GG	GG	GG	GG	GG	GG	GG	GG
ctg1	8532825	T	C	CC	CC	CC	CC	CC	CC	CC	CC	CC	CC	CC	CC	CC	CC	CT	CC	CC	CC	CC	CC	CC	CC	CC	CC	CC	CC	CC	CC	CC	CC	CC	CC	CC	CC	--	CC	CC	CC	CC	CC	CC	CC	CC	CC	CC	CC
ctg1	8532939	T	C	TT	TT	TT	TT	TT	TT	TT	TT	TT	TT	TT	TT	TT	TT	TT	TT	TT	TT	TT	TT	TT	CT	TT	TT	TT	TT	TT	TT	TT	TT	TT	TT	TT	TT	TT	TT	TT	TT	TT	TT	TT	TT	TT	TT	TT	TT
ctg1	8557622	T	G	GG	GG	GG	GG	GG	GG	GG	GG	GG	--	GG	GG	--	GG	--	GG	GG	GG	GG	GG	GG	GG	GG	GG	GG	GG	GG	GG	GG	GG	GG	GG	GG	--	GG	GG	GT	GG	GG	GG	GG	GG	GG	--	GG	GT
ctg1	8557649	T	C	TT	TT	TT	TT	TT	TT	TT	TT	TT	--	TT	TT	--	TT	--	TT	TT	TT	TT	TT	TT	TT	TT	TT	TT	TT	TT	TT	TT	TT	TT	TT	TT	--	TT	TT	TT	TT	TT	TT	TT	TT	TT	--	TT	TT
ctg1	8557650	G	A	GG	GG	GG	GG	GG	GG	GG	GG	AG	--	GG	GG	--	GG	--	GG	GG	GG	GG	GG	GG	GG	GG	GG	GG	GG	GG	GG	GG	GG	GG	GG	GG	--	GG	GG	GG	GG	GG	GG	GG	GG	GG	--	GG	GG
ctg1	8557671	T	C	TT	TT	TT	TT	CT	TT	TT	TT	TT	--	TT	TT	--	TT	--	TT	TT	TT	TT	TT	TT	TT	TT	TT	TT	TT	TT	TT	TT	TT	TT	TT	TT	--	TT	TT	TT	TT	TT	TT	TT	TT	TT	--	TT	TT
ctg1	8557686	A	G	AA	AA	AA	AA	AA	AA	AA	AA	AA	--	AA	AA	--	AA	--	AA	AA	AA	AA	AA	AA	AA	AA	AA	AA	AA	AA	AA	AA	AA	AA	AA	AA	--	AA	AA	AA	AA	AA	AA	AG	AA	AA	--	AA	AA
ctg1	8557698	T	C	CT	TT	CC	CT	TT	CT	TT	CC	CT	--	TT	CT	--	TT	--	CC	CC	CC	CT	CT	CC	CC	CC	CC	CC	TT	CT	CC	CC	CT	CC	CC	TT	--	CT	CC	TT	CC	CT	CC	TT	CC	TT	--	TT	TT
ctg1	8557714	T	C	TT	TT	TT	TT	TT	TT	TT	TT	TT	--	TT	TT	--	TT	--	TT	TT	TT	TT	TT	TT	TT	TT	TT	TT	TT	TT	TT	TT	TT	TT	TT	TT	--	TT	TT	TT	TT	TT	CT	TT	TT	TT	TT	TT	TT
ctg1	8557715	T	C	TT	TT	TT	TT	TT	TT	TT	TT	TT	--	TT	CT	--	TT	--	TT	TT	TT	TT	TT	TT	TT	TT	TT	TT	TT	TT	TT	TT	TT	TT	TT	TT	--	TT	TT	TT	TT	TT	TT	TT	TT	TT	TT	TT	TT
ctg1	8599413	A	T	AA	AA	AA	--	AA	AA	--	--	AA	AA	AA	AA	--	AA	AA	AA	AA	AA	AA	AA	AA	AA	AA	AA	AA	AA	AA	AA	AA	AA	AA	--	AA	AA	AA	AA	AA	--	AA	AA	AA	AA	AA	AA	AA	TT
ctg10	11590	C	T	CC	CC	CC	CC	CC	CC	CC	CC	CC	CC	CC	CC	CC	CC	CC	CC	CC	CC	CC	CC	CC	CC	CC	CC	CC	CC	CC	CC	CC	CC	CC	CC	CC	CC	CC	CC	CC	CC	CC	CC	--	CC	CC	CC	CC	CC
ctg10	11647	T	C	TT	TT	TT	CT	CT	CT	TT	TT	CT	TT	CT	--	TT	CT	CT	TT	--	TT	CT	CT	CT	TT	CT	CT	CT	CT	CT	TT	CT	CT	TT	CT	TT	CT	TT	TT	TT	CT	CT	CT	--	TT	TT	TT	CT	TT
ctg10	11654	A	G	AA	AA	AA	AA	AA	AG	AA	AA	AA	AA	AA	--	AA	AA	AA	AA	--	AA	AA	AA	AA	AA	AA	AA	AA	AA	AA	AA	AA	AA	AA	AA	AA	AA	AA	AA	AA	AA	AA	AA	--	AA	AA	AA	AA	AA
ctg10	11657	A	G	GG	GG	GG	AG	AG	AG	GG	--	AG	AG	AG	--	GG	AG	AG	GG	--	GG	AG	AG	AG	--	AG	AG	AG	AG	AG	GG	AG	AG	GG	AG	GG	AG	GG	GG	AG	AG	AG	AG	--	GG	GG	GG	AG	AG
ctg10	11665	A	G	AA	AA	AA	AG	AG	AG	AA	--	AG	AG	AG	--	AA	AG	AG	AA	--	AA	AG	AG	AG	--	AG	AG	AG	AG	AG	AA	AG	AG	AA	AG	AA	AG	AA	AA	AG	AG	AG	AG	--	AA	AA	AA	AG	AG
ctg10	11668	C	T	CC	CC	CC	CC	CC	CC	CC	--	CC	CC	CC	--	CC	CC	CC	CC	--	CC	CC	CC	CC	--	CC	CC	CC	CC	CC	CC	CC	CC	CC	CC	CC	CC	CC	CC	CC	CC	CC	CC	--	CC	CC	CC	CC	CC
ctg10	11674	T	G	GG	GG	GG	GG	GG	GG	GG	--	GG	GG	GG	--	GG	GG	GG	GG	--	GG	GG	GG	GG	--	GG	GG	GG	GG	GG	GG	GG	GG	GG	GG	GG	GG	GG	GG	GG	GG	GG	GG	--	GG	GG	GG	GG	GG
ctg10	11686	A	G	AA	AA	AA	AG	AG	AG	AA	--	AG	AG	AG	--	AA	AG	AG	AA	--	AA	AG	AG	AG	--	AG	AG	AG	AG	AG	AA	AG	AG	AA	AG	AA	AG	AA	AA	AG	AG	AG	AG	--	AA	AA	AA	AG	AG
ctg10	11709	G	T	GG	GG	GG	GG	GG	GG	GG	GG	GG	GG	GG	--	GG	GG	GG	GG	--	GG	GG	GG	GG	GG	GG	GG	GG	GG	GG	GG	GG	GG	GG	GG	GG	GG	GG	GG	GG	GG	GG	GG	--	GG	GT	GG	GG	GG
ctg10	33289	A	G	GG	GG	GG	GG	GG	AG	GG	GG	--	GG	GG	GG	GG	GG	GG	GG	GG	GG	GG	GG	GG	--	GG	GG	GG	GG	--	GG	GG	GG	GG	GG	GG	GG	GG	GG	GG	GG	GG	GG	--	GG	GG	GG	GG	--
ctg10	33297	G	T	GG	GG	GG	GG	GG	GG	GT	GG	--	GG	GG	GG	GG	GG	GG	GG	GG	GG	GG	GG	GG	--	GG	GG	GG	GG	--	GG	GG	GG	GG	GG	GG	GG	GG	GG	GG	GG	GG	GG	--	GG	GG	GG	GG	--
ctg10	33302	C	T	CC	CC	CC	CC	CC	CC	CC	CC	--	CC	CC	CC	CC	CC	CC	CC	CC	CC	CC	CC	CC	--	CC	CC	CC	CC	--	CC	CC	CC	CC	CC	CT	CC	CC	CC	CC	CC	TT	CT	--	CC	CC	CC	CC	--
ctg10	43878	T	C	TT	TT	TT	--	TT	TT	--	TT	TT	TT	TT	TT	TT	TT	TT	TT	TT	TT	TT	TT	TT	CT	TT	TT	TT	TT	TT	TT	TT	TT	TT	TT	TT	--	TT	TT	TT	--	--	TT	TT	TT	--	--	--	TT
ctg10	69686	C	T	TT	TT	CT	TT	TT	TT	TT	TT	TT	TT	--	TT	TT	TT	TT	TT	TT	TT	TT	TT	TT	TT	TT	TT	TT	TT	TT	TT	TT	TT	TT	TT	TT	TT	TT	TT	TT	TT	TT	TT	CT	TT	TT	TT	TT	TT
ctg10	69698	A	C	AA	AA	AA	AC	AA	AA	AA	AA	AA	AA	AA	AA	AA	AA	AA	AA	AA	AA	AA	AA	AA	AA	AA	AA	AA	AA	AA	AA	AA	AA	AA	AA	AA	AA	AA	AA	AA	AA	AA	AA	AA	AA	AA	AA	AA	AA
ctg10	132282	T	C	TT	TT	TT	TT	--	TT	TT	TT	TT	TT	TT	--	TT	TT	TT	TT	TT	TT	--	CT	TT	TT	TT	TT	TT	TT	TT	TT	TT	TT	TT	TT	--	TT	TT	TT	TT	TT	TT	TT	TT	TT	TT	TT	TT	TT
ctg10	132305	T	A	TT	TT	AA	AT	--	AT	TT	TT	TT	TT	TT	--	TT	TT	TT	AT	--	AT	--	TT	TT	TT	TT	TT	TT	TT	TT	--	TT	TT	TT	TT	--	TT	TT	TT	TT	TT	TT	TT	--	TT	TT	TT	TT	--
ctg10	132310	G	T	TT	TT	GG	GT	--	GT	TT	TT	TT	TT	TT	--	TT	TT	TT	GT	--	GT	--	GG	TT	TT	GG	GT	TT	GT	GT	--	TT	TT	GT	GT	--	GT	TT	TT	TT	TT	TT	TT	--	TT	TT	TT	TT	--
ctg10	132358	A	T	AA	AA	AA	AA	--	AA	AA	AA	AA	AA	AA	--	AA	AA	AA	AA	--	AA	--	AA	AA	AA	AA	AA	AA	AA	AA	--	AA	AA	AT	AA	--	AA	AA	AA	AA	AA	AA	AA	--	AA	AA	AA	AA	--
ctg10	133995	T	C	TT	CT	CT	CT	CT	CT	CT	CT	CT	CT	CT	CT	CT	TT	TT	CT	CT	CT	--	TT	TT	CT	TT	CT	TT	CT	CT	CT	TT	CT	CT	CT	CC	TT	CT	CT	CT	CT	CT	CT	CT	CT	CT	CT	CT	CT
ctg10	134007	C	A	CC	CC	CC	CC	CC	CC	CC	CC	CC	CC	CC	CC	CC	CC	CC	CC	CC	CC	--	AC	CC	CC	AA	AC	CC	AC	AC	CC	CC	CC	AC	AC	CC	AC	CC	CC	CC	CC	CC	CC	CC	CC	CC	CC	CC	CC
ctg10	134018	G	A	AA	AG	GG	AG	AG	AG	AG	AG	AG	AG	AG	AG	AG	AA	AA	AG	AG	AG	--	AG	AA	AG	GG	AG	AA	AG	AG	AG	AA	AG	AG	AG	GG	AG	AG	AG	AG	AG	AG	AG	GG	AG	AG	AG	AG	AG
ctg10	134023	T	G	GG	GT	GG	GG	GT	GT	GT	GT	GT	GT	GT	GT	GT	GG	GG	GT	GT	GG	--	GG	GG	GT	GG	GG	GG	GG	GG	GT	GG	GT	GG	GG	GG	GG	GT	GT	GT	GT	GT	GT	GG	GT	GT	GT	GT	GG
ctg10	171689	C	T	CC	CC	CC	CC	CC	CC	CC	CC	CC	CC	CC	CC	CC	CC	CC	CC	CC	CC	CC	CC	CC	CC	CC	CT	CC	CC	--	CC	CC	CC	CC	CC	--	CC	CC	CC	CC	CC	CC	CC	CC	CC	CC	CC	CC	CC
ctg10	171695	T	C	TT	TT	TT	TT	TT	TT	TT	TT	TT	TT	TT	TT	TT	TT	TT	TT	TT	TT	TT	TT	TT	TT	TT	TT	TT	TT	--	TT	TT	TT	CT	TT	--	TT	TT	TT	TT	TT	TT	TT	TT	TT	TT	TT	TT	TT
ctg10	200968	G	A	AA	AA	AA	AA	--	AA	AA	AA	--	AA	AA	--	AA	--	AA	AA	AA	AA	AA	AA	--	AA	AA	AA	AA	AA	AA	AA	AA	AA	AA	AA	--	AA	AA	AA	AA	AA	AA	AA	AA	AA	AA	AA	AA	AA
ctg10	200974	C	T	TT	TT	TT	TT	--	TT	TT	TT	--	TT	TT	--	TT	--	TT	TT	TT	TT	TT	TT	--	TT	TT	TT	TT	TT	TT	TT	TT	TT	TT	TT	--	TT	TT	TT	TT	TT	TT	TT	TT	TT	TT	TT	TT	TT
ctg10	324122	C	T	CT	CC	CC	CT	CC	CC	CC	CC	CT	CC	CC	CC	CC	CC	CC	CC	CC	CC	TT	CC	CC	CC	CC	CC	CC	TT	CT	CC	CC	CT	CC	CT	CT	CC	CC	CC	CC	CC	CC	CC	CT	CC	CC	CT	CC	CC
ctg10	324134	C	T	CC	CC	CC	CC	CC	CC	CC	CC	CC	CC	CC	CC	CC	CC	CC	CC	CC	CC	CC	CT	CC	CC	CT	CC	CT	CC	CC	CC	CC	CC	CC	CC	CC	CC	CC	CC	CC	CC	CC	CC	CC	CC	CC	CC	CC	CC
ctg10	324150	G	A	GG	GG	GG	GG	GG	GG	GG	GG	GG	GG	GG	GG	GG	GG	GG	GG	GG	GG	GG	AG	GG	GG	AG	GG	AG	GG	GG	GG	GG	GG	GG	GG	GG	GG	GG	GG	GG	GG	GG	GG	GG	GG	GG	GG	GG	GG
ctg10	324188	C	G	GG	GG	GG	GG	GG	GG	GG	GG	GG	GG	GG	GG	GG	GG	GG	GG	GG	GG	GG	GG	GG	GG	GG	GG	GG	GG	GG	GG	GG	GG	GG	GG	GG	GG	GG	GG	GG	GG	GG	GG	GG	GG	GG	GG	GG	GG
ctg10	324195	A	G	GG	GG	GG	GG	GG	GG	GG	GG	GG	GG	GG	GG	GG	GG	GG	GG	GG	GG	GG	GG	GG	GG	GG	GG	GG	GG	GG	GG	GG	GG	GG	GG	GG	GG	GG	GG	GG	GG	GG	GG	GG	GG	GG	GG	GG	GG
ctg10	324205	G	A	AA	AA	AA	AA	AA	AA	AA	AA	AA	AA	AA	AA	AA	AA	AA	AA	AA	AA	AA	AA	AA	AA	AA	AA	AA	AA	AA	AA	AA	AA	AA	AA	AA	AA	AA	AA	AA	AA	AA	AA	AA	AA	AA	AA	AA	AA
ctg10	324238	T	C	CC	CC	CC	CC	CC	CC	CC	CC	CC	CC	CC	CC	CC	CC	CC	CC	CC	CC	CC	CC	CC	CC	CC	CC	CC	CC	CC	CC	CC	CC	CC	CC	CC	CC	CC	CC	CC	CC	CC	CC	CC	CC	CC	CC	CC	CC
ctg10	324315	A	G	GG	GG	GG	GG	GG	GG	GG	GG	GG	GG	GG	GG	GG	GG	GG	GG	GG	GG	GG	GG	GG	GG	GG	GG	GG	GG	GG	GG	GG	GG	GG	GG	GG	GG	GG	AG	GG	GG	GG	GG	GG	GG	GG	GG	GG	GG
ctg10	324339	G	A	GG	GG	GG	GG	GG	GG	GG	GG	GG	GG	GG	GG	GG	GG	GG	GG	GG	GG	GG	GG	GG	GG	GG	GG	GG	GG	GG	GG	GG	GG	GG	GG	GG	GG	GG	GG	GG	GG	GG	GG	GG	GG	GG	GG	GG	GG
ctg10	324360	C	G	CC	CC	CC	CC	CC	CC	CC	CC	CC	CC	CC	CC	CC	CC	CC	CC	CC	CC	CC	CC	CC	CC	CC	CC	CC	CC	CC	CC	CC	CC	CC	CC	CC	CC	CC	CC	CC	CC	CC	CC	CC	CC	CC	CC	CC	CC
ctg10	324383	G	A	AA	AA	AA	AA	AA	AA	AA	AA	AA	AA	AA	AA	AA	AA	AA	AA	AA	AA	AA	AG	AA	AA	AG	AA	AG	AA	AA	AA	AA	AA	AA	AA	AA	AA	AA	AA	AA	AA	AA	AA	AA	AA	AA	AA	AA	AA
ctg10	324388	G	T	GG	GG	GG	GG	GG	GG	GG	GG	GG	GG	GG	GG	GG	GG	GG	GG	GG	GG	GG	GT	GG	GG	GT	GG	GT	GG	GG	GG	GG	GG	GG	GG	GG	GG	GG	GG	GG	GG	GG	GG	GG	GG	GG	GG	GG	GG
ctg10	324402	C	T	TT	TT	TT	TT	TT	TT	TT	TT	TT	TT	TT	TT	TT	TT	TT	TT	TT	TT	TT	CT	TT	TT	CT	TT	CT	TT	TT	TT	TT	TT	TT	TT	TT	TT	TT	TT	TT	TT	TT	TT	TT	TT	TT	TT	TT	TT
ctg10	335006	G	T	GG	GG	GG	GG	GG	GG	GG	GG	GG	GG	GG	GG	GG	GG	GG	--	GG	GG	--	--	GG	GG	--	GG	GG	--	GG	GG	GG	--	GG	GG	GG	GG	GG	GG	--	GG	GG	GG	GG	GG	--	GG	TT	--
ctg10	335023	C	T	CC	CC	CC	CC	CC	CC	CC	CC	CC	CC	CC	CC	CC	CC	CC	--	CC	CC	--	--	CC	CC	--	CC	CC	--	CC	CC	CC	--	CC	CC	CC	CC	CT	CC	--	CC	CC	CC	CC	CC	--	CC	CC	--
ctg10	335030	A	C	AA	AA	AA	AA	AA	AA	AA	AA	AA	AA	AA	AA	AA	AA	AA	--	AA	AA	--	--	AA	AA	--	AA	AA	--	AA	AA	AA	--	AA	AA	AA	AA	AA	AA	--	AA	AA	AA	AA	AA	--	AA	AA	--
ctg10	335045	A	C	AA	AA	AA	AA	AA	AA	AA	AA	AA	AA	AA	AA	AA	AA	AA	--	AA	AA	--	--	AA	AA	--	AA	AA	--	AA	AA	AA	--	AA	AA	AA	AA	AA	AA	--	AA	AA	AA	AA	AA	--	AA	AA	--
ctg10	335047	G	T	GG	GG	GG	GG	GG	GG	GG	GG	GG	GG	GG	GG	GG	GG	GG	--	GG	GG	--	--	GG	GG	--	GG	GG	--	GG	GG	GG	--	GG	GG	GG	GG	GG	GG	--	GG	GG	GG	GG	GG	--	GG	GG	--
ctg10	335050	C	T	CC	CC	CC	CC	CC	CC	CC	CC	CC	CC	CC	CC	CC	CC	CT	--	CC	CC	--	--	CC	CC	--	CC	CC	--	CC	CC	CC	--	CC	CC	CC	--	CT	CC	--	CC	CC	CC	CC	CC	--	CC	CC	--
ctg10	335051	G	A	GG	GG	GG	GG	GG	GG	GG	GG	GG	GG	GG	GG	GG	GG	GG	--	GG	GG	--	--	GG	GG	--	GG	GG	--	GG	GG	GG	--	GG	GG	GG	GG	GG	GG	--	GG	GG	GG	GG	GG	--	GG	GG	--
ctg10	335133	C	G	CC	CC	CC	CC	CC	CC	CC	CC	CC	CC	CC	CC	CC	CC	CC	CC	CC	CC	CG	CG	CC	CC	CG	CC	CC	CG	CC	CC	CC	CC	CC	CC	CC	CC	CC	CC	CC	CC	CC	CC	CC	CC	CC	CC	CC	CC
ctg10	335173	C	G	CC	CC	CG	CG	CG	CG	CG	CG	CC	CC	CC	CC	CC	CC	CC	CC	CC	CC	CC	CC	CC	CC	CC	CC	CC	CC	CC	CC	CC	CC	CC	CC	CG	CC	CC	CC	CC	CC	CC	CC	CG	CG	CC	CC	CC	CC
ctg10	335197	T	A	TT	TT	TT	TT	TT	TT	TT	TT	TT	TT	TT	TT	AT	TT	TT	TT	TT	AT	TT	TT	TT	TT	AT	TT	TT	TT	AT	TT	TT	TT	TT	TT	TT	TT	AT	TT	AT	TT	TT	TT	TT	TT	AT	TT	TT	TT
ctg10	335198	G	A	GG	AG	GG	GG	AG	GG	GG	GG	GG	GG	GG	GG	GG	GG	GG	GG	GG	GG	GG	GG	GG	GG	GG	GG	GG	GG	GG	AG	GG	GG	GG	GG	GG	GG	GG	GG	GG	GG	GG	GG	GG	GG	GG	GG	GG	GG
ctg10	335210	C	T	CC	CC	CC	CC	CC	CC	CC	CC	CC	CC	CC	CC	CC	CC	CC	CC	CC	CC	CC	CC	CC	CC	CT	CC	CC	CT	CC	CC	CC	CC	CC	CC	CC	CC	CC	CC	CC	CC	CC	CC	CC	CC	CC	CC	CC	CC
ctg10	335214	C	G	CC	CC	CC	CC	CC	CC	CC	CC	CC	CC	CC	CC	CG	CC	CC	CC	CC	CC	CC	CC	CC	CC	CC	CC	CC	CC	CG	CC	CC	CC	CC	CC	CC	CC	CG	CC	CG	CC	CC	CC	CC	CC	CG	CC	CC	CC
ctg10	335222	G	A	GG	GG	GG	GG	GG	GG	GG	GG	GG	GG	GG	GG	GG	GG	GG	GG	GG	GG	GG	AG	GG	GG	AG	GG	GG	AG	AG	GG	GG	GG	GG	GG	GG	GG	GG	GG	GG	GG	GG	GG	GG	GG	GG	GG	GG	GG
ctg10	335231	G	A	GG	GG	AG	AG	GG	AG	AG	AG	GG	GG	GG	GG	GG	GG	GG	GG	GG	GG	GG	GG	GG	GG	GG	GG	GG	GG	GG	GG	GG	GG	GG	GG	AG	GG	GG	GG	GG	GG	GG	GG	AG	AG	GG	GG	GG	GG
ctg10	335244	G	T	GG	GG	GG	GG	GG	GG	GG	GG	GG	GG	GG	GG	GT	GG	GG	GG	GG	GG	GG	GG	GG	GG	GG	GG	GG	GG	GT	GG	GG	GG	GG	GG	GG	GG	GG	GG	--	GG	GG	GG	GG	GG	GT	GG	GG	GG
ctg10	473977	G	A	GG	GG	GG	GG	GG	--	GG	GG	GG	GG	GG	GG	GG	GG	GG	GG	GG	GG	GG	GG	GG	GG	AA	--	GG	GG	GG	GG	GG	GG	--	GG	GG	GG	GG	GG	GG	GG	GG	GG	GG	GG	GG	GG	GG	GG
ctg10	485476	G	T	GG	GG	GG	GG	GG	GG	GG	GG	GG	GG	GG	GG	GG	GG	GG	GG	GG	GG	GG	GG	GG	GG	GG	GG	GG	GG	GT	GG	GG	GG	GG	GG	--	GG	GG	GG	GG	GG	GG	GG	GG	GG	GG	GG	GG	GG
ctg10	485519	G	T	GG	GT	GG	GG	GG	GT	GG	GG	GG	GG	GG	GG	GG	GT	GT	GG	GT	TT	GG	GG	GG	GG	GG	GG	GG	GG	GG	GG	GG	GG	GG	GG	--	GG	GT	GT	GG	GG	GT	GG	GG	GT	GG	GT	GT	GG
ctg10	563717	A	T	AA	AA	AA	--	AA	AA	AA	AA	AA	AA	AA	AA	AA	AA	AA	AA	AA	AA	AA	AA	AA	--	AA	AA	AA	AA	AA	AA	AA	AA	AA	AA	AA	AA	AA	AA	AA	AA	AA	AA	AA	AA	AA	AA	--	AA
ctg10	563726	A	G	GG	GG	GG	--	GG	--	GG	GG	GG	GG	GG	GG	--	GG	GG	GG	GG	GG	GG	GG	GG	--	GG	GG	GG	GG	GG	GG	GG	GG	GG	GG	GG	GG	GG	GG	GG	GG	GG	GG	--	--	GG	GG	--	--
ctg10	563734	T	C	CC	CC	CC	--	CC	--	CC	CC	CC	CC	CC	CC	--	CC	CC	CC	CC	CC	CC	CC	CC	--	CC	CC	CC	CC	CC	CC	CC	CC	CC	CC	CC	CC	CC	CC	CC	CC	CC	CC	--	--	CC	CC	--	--
ctg10	563735	C	G	CC	CC	CC	--	CC	CC	CC	CC	CC	CC	CC	CC	CC	CC	CC	CC	CC	CC	CC	CC	CC	--	CC	CC	CC	CC	CC	CC	CC	CC	CC	CC	CC	CC	CC	CC	CC	CC	CC	CC	CC	CC	CC	CC	--	CC
ctg10	563751	G	T	GG	GG	GG	--	GG	GG	GG	GG	GG	GG	GG	GG	GG	GG	GG	GG	GG	GG	GG	GG	GG	--	GG	GG	GG	GG	GG	GG	GG	GG	GG	GG	GG	GG	GG	GG	GG	GG	GG	GG	GG	GG	GG	GG	--	GG
ctg10	563752	A	G	AA	AA	AA	--	AA	AA	AA	AA	AA	AA	AA	AA	AA	AA	AA	AA	AA	AA	AA	AA	AA	--	AA	AA	AA	AA	AA	AA	AA	AA	AA	AA	AA	AA	AA	AA	AA	AA	AA	AA	AA	AA	AA	AA	--	AA
ctg10	563852	A	T	AT	AT	AT	AT	AT	AT	AT	AT	AT	AT	AT	AT	AT	AT	AT	AT	AT	AT	AT	AT	AT	AT	AT	AT	AT	AT	AT	AT	AT	AT	AT	AT	AT	AT	AT	AT	AT	AT	AT	AT	AT	AT	AT	AT	AT	AT
ctg10	563878	A	G	AG	AG	AA	AG	AA	AA	AG	AG	AG	AA	AG	AG	AG	AG	AG	AG	AG	AG	AA	AA	AA	AA	AA	AA	AA	AA	AA	AA	AA	AA	AA	AA	AG	AA	AG	AG	AG	AG	AG	AG	AG	AG	AG	AG	AA	AA
ctg10	563902	G	A	GG	GG	GG	GG	GG	GG	AG	AG	GG	GG	GG	GG	AG	GG	GG	GG	AG	AG	GG	GG	GG	GG	GG	GG	GG	GG	GG	GG	GG	GG	GG	GG	GG	GG	GG	GG	GG	GG	GG	AG	GG	GG	GG	GG	GG	AG
ctg10	563936	C	A	AC	AC	AC	AC	AC	AC	AC	AC	AC	AC	AC	AC	AC	AC	AC	AC	AC	AC	AC	AC	AC	AC	AC	AC	AC	AC	AC	AC	AC	AC	AC	AC	AC	AC	AC	AC	AC	AC	AC	AC	AC	AC	AC	AC	AC	AC
ctg10	563940	T	C	CC	CC	CC	CC	CC	CC	CC	CC	CC	CC	CC	CC	CC	CC	CC	CC	CC	CC	CC	CC	CC	CC	CC	CC	CC	CC	CC	CC	CC	CC	CC	CC	CC	CC	CC	CC	CC	CC	CC	CC	CC	CC	CC	CC	CC	CC
ctg10	563947	G	A	AG	AG	AG	AG	AG	AG	AG	AG	AG	AG	AG	AG	AG	AG	AG	AG	AG	AG	AG	AG	AG	AG	AG	AG	AG	AG	AG	AG	AG	AG	AG	AG	AG	AG	AG	AG	AG	AG	AG	AG	AG	AG	AG	AG	AG	AG
ctg10	563949	G	A	AG	AG	AG	AG	AG	AG	AG	AG	AG	AG	AG	AG	AG	AG	AG	AG	AG	AG	GG	GG	GG	AG	GG	GG	GG	GG	GG	GG	GG	GG	GG	GG	AG	GG	AG	AG	AG	AG	AG	AG	AG	AG	AG	AG	AG	AG
ctg10	563988	T	C	CC	CC	CC	CC	CC	CC	CC	CC	CC	CC	CC	CC	CC	CC	CC	CC	CC	CC	CC	CC	CC	CC	CC	CC	CC	CC	CC	CC	CC	CC	CC	CC	CC	CC	CC	CC	CC	CC	CC	CC	CC	CC	CC	CC	CC	CC
ctg10	600227	C	A	AC	CC	AC	CC	CC	CC	CC	AC	CC	CC	AC	--	AC	AC	CC	CC	AC	CC	CC	CC	CC	CC	CC	CC	CC	--	CC	CC	CC	--	CC	CC	AC	CC	CC	CC	CC	CC	CC	--	CC	AC	AC	CC	CC	CC
ctg10	600285	T	C	TT	TT	CT	TT	CT	TT	TT	TT	TT	TT	TT	--	TT	TT	TT	CT	TT	TT	TT	TT	TT	TT	TT	TT	TT	--	TT	TT	TT	--	TT	TT	TT	TT	TT	TT	TT	TT	TT	CT	CT	CT	TT	TT	TT	TT
ctg10	600289	T	C	CC	CC	CT	CC	CT	CC	CC	CC	CC	CC	CC	--	CC	CC	CC	CT	CC	CC	CC	CC	CC	CC	CC	CC	CC	--	CC	CC	CC	--	CC	CC	CC	CC	CC	CC	CC	CC	CC	CT	CT	CC	CC	CC	CC	CC
ctg10	600302	C	T	CC	CC	CC	CT	CC	CC	CC	CT	CT	CT	CC	--	CC	CC	CC	CC	CT	TT	CC	CC	CC	CC	CC	CC	CC	--	CC	CC	CC	CC	CC	CC	CT	CC	CT	CT	CC	CT	CT	CC	CC	CC	CC	CC	CC	CC
ctg10	602699	C	T	CC	CC	CC	CC	CC	CC	CC	CC	CC	CC	CC	CC	CC	CC	CC	CC	CC	CC	--	CC	CC	CC	CC	--	CC	CC	CC	CT	CC	CC	CC	--	CC	CC	CC	CC	--	CC	CC	--	CC	CC	CC	CC	CC	CC
ctg10	602710	G	A	GG	GG	GG	GG	GG	GG	GG	GG	GG	GG	GG	GG	GG	GG	GG	GG	GG	GG	--	GG	GG	GG	GG	--	GG	GG	GG	GG	GG	GG	GG	--	GG	GG	AG	--	--	GG	GG	--	GG	GG	GG	GG	GG	GG
ctg10	603038	C	G	CC	CG	CG	CG	CG	CG	--	CG	CG	CG	CG	CG	CG	CG	CG	CG	CG	CG	CG	CG	CG	CG	CG	CG	CG	CG	CG	CG	CG	CG	CG	GG	CG	CG	CG	CG	CG	CG	CG	CG	CG	CG	CG	CG	CG	CG
ctg10	603048	T	C	CC	CT	CT	CT	CT	CT	CT	CT	CT	CT	CT	CT	CT	CT	CT	CT	CT	CT	CT	CT	CT	CT	CT	CT	CT	CT	CT	CT	CT	CT	CT	TT	CT	CT	CT	CT	CT	CT	CT	CT	CT	CT	CT	CT	CT	CT
ctg10	603054	A	G	AA	AA	AA	AA	AA	AA	AA	AA	AA	AA	AA	AA	AA	AA	AA	AA	AA	AA	AA	AA	AA	AA	AA	AA	AA	AA	AA	AA	AA	AA	AA	AA	AA	AA	AA	AA	AA	AA	AA	AA	AA	AA	AA	AA	AA	AA
ctg10	603055	C	T	TT	TT	TT	TT	TT	TT	TT	TT	TT	TT	TT	TT	TT	TT	TT	TT	TT	TT	TT	TT	TT	TT	TT	TT	CT	TT	TT	TT	TT	TT	TT	TT	TT	TT	TT	TT	TT	TT	TT	TT	TT	TT	TT	TT	TT	TT
ctg10	603092	T	C	--	CC	CC	CC	CC	CC	CC	CC	CC	CT	CC	CC	CC	CC	CC	CC	CC	CC	CC	CC	CC	CC	CC	CC	CC	CC	CC	CC	CC	CC	CC	CC	CC	CC	CC	CC	CC	CC	CC	CC	CC	CC	CC	CC	CC	CC
ctg10	603095	T	C	TT	TT	CT	TT	TT	TT	TT	CT	TT	TT	CT	TT	CT	CT	TT	TT	CT	TT	TT	TT	TT	TT	TT	TT	TT	TT	TT	TT	TT	TT	TT	TT	CT	TT	TT	TT	TT	TT	TT	TT	TT	CT	CT	TT	TT	TT
ctg10	603105	T	C	TT	CT	CT	CT	CT	CT	CT	CT	CT	CT	CT	CT	CT	CT	CT	CT	CT	CT	CT	CT	CT	CT	CT	CT	CT	CT	CT	CT	CT	CT	CT	CC	CT	TT	CT	CT	CT	CT	CT	CT	CT	CT	CT	CT	CT	CT
ctg10	603115	G	A	GG	GG	GG	GG	GG	GG	GG	GG	GG	GG	GG	GG	GG	GG	GG	GG	GG	GG	GG	GG	GG	GG	GG	GG	GG	GG	GG	GG	GG	GG	GG	GG	GG	GG	GG	GG	GG	GG	AG	GG	GG	GG	GG	GG	GG	GG
ctg10	603122	A	C	--	CC	CC	CC	CC	CC	CC	CC	CC	CC	CC	CC	CC	CC	CC	CC	CC	CC	CC	CC	CC	CC	CC	CC	CC	CC	CC	CC	CC	CC	CC	CC	CC	CC	CC	CC	CC	CC	CC	CC	CC	CC	CC	CC	CC	CC
ctg10	603123	A	G	--	AG	AG	GG	GG	GG	AG	GG	AG	GG	GG	GG	GG	AG	AG	GG	GG	AG	AG	AG	AG	GG	AG	AG	AG	AG	AG	AG	AG	AG	AG	AA	GG	GG	AG	AG	AG	AG	AG	AG	AG	GG	GG	GG	GG	GG
ctg10	603128	A	G	AA	AG	AA	AG	AA	AA	AA	AG	AG	AA	AA	AA	AA	AG	AA	AG	AG	AA	AA	AA	AA	AA	AA	AA	AA	AA	AA	AA	AA	AA	AA	AA	AG	AA	AG	AG	AA	AG	AG	AA	AG	AA	AA	AA	AA	AA
ctg10	603137	T	G	TT	TT	TT	TT	TT	TT	TT	TT	TT	TT	TT	TT	TT	TT	TT	TT	TT	TT	GT	TT	TT	TT	GT	GT	TT	TT	TT	GT	TT	TT	TT	TT	TT	TT	TT	TT	TT	TT	TT	TT	TT	TT	TT	TT	TT	TT
ctg10	617544	A	G	GG	GG	GG	GG	GG	GG	GG	GG	GG	GG	GG	GG	GG	GG	GG	GG	GG	GG	GG	GG	GG	GG	GG	GG	GG	GG	GG	GG	GG	GG	GG	GG	GG	GG	GG	GG	GG	GG	GG	GG	GG	GG	GG	GG	--	GG
ctg10	617557	G	A	AG	AG	AG	AG	AG	AG	AG	AG	AG	AG	AG	AG	AA	AA	AG	AG	AA	AG	AG	AG	AG	AG	AG	AG	AG	AG	AG	AG	AG	AG	AG	AG	AG	AG	AG	AG	AG	AG	AG	AG	AG	AG	AG	AG	--	AG
ctg10	617560	T	C	CC	CC	CC	CC	CC	CC	CC	CC	CC	CC	CC	CC	CC	CC	CC	CC	CC	CC	CC	CC	CC	CC	CC	CC	CC	CC	CC	CC	CC	CC	CC	CC	CC	CC	CC	CC	CC	CC	CC	CC	CC	CC	CC	CC	--	CC
ctg10	617584	G	A	AA	AA	AA	AA	AA	AA	AA	AA	AA	AA	AA	AA	AA	AA	AA	AA	AA	AA	AA	AA	AA	AA	AA	AA	AA	AA	AA	AA	AA	AA	AA	AA	AA	AA	AA	AA	AA	AA	AA	AG	AA	AA	AA	AA	--	AA
ctg10	617599	G	A	AG	AG	AG	AG	AG	AG	AG	AG	AG	AG	AG	AG	AG	AG	AG	AG	AG	AG	AG	AG	AG	AG	AG	AG	AG	AG	AG	AG	AG	AG	AG	AG	AG	AG	AG	AG	AG	AG	AG	AG	AG	AG	AG	AG	--	AG
ctg10	617625	C	A	CC	CC	CC	CC	CC	CC	CC	CC	CC	CC	CC	CC	CC	CC	CC	CC	CC	CC	CC	CC	CC	CC	CC	CC	CC	CC	CC	CC	CC	CC	CC	CC	CC	CC	CC	CC	CC	CC	CC	CC	CC	CC	CC	CC	--	CC
ctg10	617626	T	C	CC	CC	CC	CC	CC	CC	CC	CC	CC	CC	CC	CC	CC	CC	CC	CC	CC	CC	CC	CC	CC	CC	CC	CC	CC	CC	CC	CC	CC	CC	CC	CC	CC	CC	CC	CC	CC	CC	CC	CC	CC	CC	CC	CC	--	CC
ctg10	617671	A	C	AA	AA	AA	AA	AA	AA	AA	AA	AA	AA	AA	AA	AA	AA	AA	AA	AA	AA	AA	AA	AA	AA	AA	AA	AA	AA	AA	AA	AA	AA	AA	AA	AA	AA	AA	AA	AA	AA	AA	AA	AA	AA	AA	AA	--	AA
ctg10	617674	G	A	GG	GG	GG	GG	GG	GG	GG	GG	GG	GG	GG	GG	GG	GG	GG	GG	GG	GG	GG	GG	GG	GG	GG	AG	AG	AG	GG	AG	GG	AG	GG	AG	GG	AG	GG	GG	GG	GG	GG	GG	GG	GG	GG	GG	--	GG
ctg10	617677	G	A	AG	AG	AG	AG	AG	AG	AG	AG	AG	AG	AG	AG	AG	AG	AG	AG	AG	AG	AG	AG	AG	AG	AG	AG	AG	AG	AG	AG	AA	AG	AG	AG	AG	AG	AG	AG	AG	AG	AG	AG	AG	AG	AG	AG	--	AG
ctg10	617988	C	T	CC	CC	CC	CC	CC	CC	CC	CC	CC	CC	CC	CC	CC	CC	CC	CC	CC	CC	CC	CC	CC	CC	CC	CC	CC	CC	CC	CC	CC	CC	CC	CC	CC	CC	CC	CC	CC	CC	CC	CC	CC	CC	CC	CC	CC	CC
ctg10	687928	G	A	AA	AA	AA	AA	AA	AA	AA	AA	AA	AA	AA	AA	AA	AA	AA	--	AA	AA	AA	AA	AA	AA	AA	AA	AA	AA	AA	AA	AA	AA	--	AA	AA	AA	--	AA	--	--	--	--	AA	AA	--	AA	--	AA
ctg10	687929	C	T	TT	TT	TT	TT	TT	TT	TT	TT	TT	TT	TT	TT	TT	TT	TT	--	TT	TT	TT	TT	TT	TT	TT	TT	TT	TT	TT	TT	TT	TT	--	TT	TT	TT	--	TT	--	--	--	--	TT	TT	--	TT	--	TT
ctg10	687947	G	C	GG	GG	GG	GG	GG	GG	GG	GG	GG	GG	GG	GG	GG	GG	GG	--	GG	GG	GG	GG	GG	GG	GG	GG	GG	GG	GG	GG	GG	GG	--	GG	GG	GG	--	GG	--	--	--	--	GG	GG	--	GG	--	GG
ctg10	687958	A	G	AA	AA	AA	AA	AA	AA	AA	AG	AA	AA	AA	AA	AA	AA	AA	--	AA	AA	AA	AA	AA	AA	AA	AA	AA	AA	AA	AA	AA	AA	--	AA	AA	AA	--	AA	--	--	--	--	AA	AA	--	AA	--	AA
ctg10	687959	A	G	AA	AA	AA	AA	AA	AA	AA	AA	AA	AA	AA	AA	AA	AA	AA	--	AA	AA	AA	AA	AG	AA	AA	AA	AA	AA	AA	AA	AA	AA	--	AA	AA	AA	--	AA	--	--	--	--	AA	AA	--	AA	--	AA
ctg10	687962	C	T	TT	TT	TT	TT	TT	TT	TT	TT	TT	TT	TT	TT	TT	TT	TT	--	TT	TT	TT	TT	TT	TT	TT	TT	TT	TT	TT	TT	TT	TT	--	TT	TT	TT	--	TT	--	--	--	--	TT	TT	--	TT	--	TT
ctg10	687966	A	G	AA	AA	AA	AA	AA	AA	AA	AA	AA	AA	AA	AA	AA	AA	AA	--	AA	AA	AA	AA	AA	AA	AA	AA	AA	AA	AA	AA	AA	AA	--	AA	AA	AA	--	AA	--	--	--	--	AG	AA	--	AA	--	AA
ctg10	688320	A	G	AA	AA	AA	AA	AA	AA	AA	AA	AA	AA	AA	AA	AA	AA	AA	--	AA	AA	AA	AA	AA	AA	AA	AA	AA	AA	AA	AA	AA	AA	--	AA	AA	AA	--	AA	--	--	--	--	AA	AA	AA	--	--	AA
ctg10	688325	G	A	GG	GG	GG	GG	GG	GG	GG	GG	GG	GG	GG	GG	GG	GG	GG	--	GG	GG	GG	GG	GG	GG	GG	GG	GG	GG	GG	GG	GG	GG	--	GG	GG	GG	--	GG	--	--	--	--	GG	GG	GG	--	--	GG
ctg10	712987	G	A	GG	GG	GG	GG	GG	GG	GG	GG	GG	GG	GG	GG	--	GG	GG	GG	GG	GG	GG	GG	GG	GG	GG	GG	GG	GG	GG	GG	GG	GG	GG	GG	--	--	GG	GG	GG	GG	GG	GG	GG	GG	GG	GG	GG	GG
ctg10	712988	A	C	CC	AC	AA	AA	AA	AC	AC	AA	AA	AC	AA	AA	--	CC	AA	AC	AC	AC	AA	AA	AA	CC	AA	AA	AA	AA	AA	AA	AA	AA	AC	AC	--	--	AA	AA	AA	AA	AC	AC	AA	CC	AA	AC	AC	AA
ctg10	712991	C	A	AA	AA	AA	AA	AA	AA	AA	AA	AA	AA	AA	AA	--	AA	AA	AA	AA	AA	AA	AA	AA	AA	AA	AA	AA	AA	AA	AA	AA	AA	AA	AA	--	--	AA	AA	AA	AA	AA	AA	AA	AA	AA	AA	AA	AA
ctg10	712992	C	T	CC	TT	TT	TT	TT	TT	CT	TT	TT	TT	TT	TT	--	TT	TT	TT	CT	TT	TT	TT	TT	TT	TT	TT	TT	TT	TT	TT	TT	TT	TT	TT	--	--	TT	TT	TT	TT	TT	TT	TT	TT	TT	TT	TT	TT
ctg10	713007	T	C	TT	TT	TT	TT	TT	TT	TT	TT	TT	TT	TT	TT	--	TT	TT	TT	TT	TT	TT	TT	TT	TT	TT	TT	TT	TT	TT	TT	TT	TT	TT	TT	--	--	TT	TT	TT	TT	TT	TT	TT	TT	TT	TT	TT	TT
ctg10	713010	C	T	TT	TT	TT	TT	TT	TT	TT	TT	TT	TT	TT	TT	--	TT	TT	TT	TT	TT	TT	TT	TT	TT	TT	TT	TT	TT	TT	TT	TT	CT	TT	TT	--	--	TT	TT	TT	TT	TT	TT	TT	TT	TT	TT	TT	TT
ctg10	713017	A	T	TT	TT	TT	TT	TT	TT	TT	TT	TT	TT	TT	TT	--	TT	TT	TT	TT	TT	TT	TT	TT	TT	TT	TT	TT	TT	TT	TT	TT	TT	TT	TT	--	--	TT	TT	TT	TT	TT	TT	TT	TT	TT	TT	TT	TT
ctg10	713042	A	C	AA	AC	CC	AA	CC	AC	AC	AC	AA	AA	CC	CC	--	AC	CC	AA	AA	CC	AA	AA	AA	CC	AA	AA	AA	AA	AA	AA	AA	AA	AA	AA	--	--	CC	CC	CC	CC	AA	AC	AA	CC	AC	AC	AC	AA
ctg10	713072	C	A	CC	CC	CC	CC	CC	CC	CC	CC	CC	CC	CC	CC	--	CC	CC	CC	CC	CC	CC	CC	CC	CC	AC	CC	AA	AC	CC	CC	CC	CC	CC	CC	--	--	CC	CC	CC	CC	CC	CC	CC	CC	CC	CC	CC	CC
ctg10	713080	A	G	GG	GG	GG	GG	GG	GG	GG	GG	GG	GG	GG	GG	--	GG	GG	GG	GG	GG	GG	GG	GG	GG	GG	GG	GG	GG	GG	GG	GG	GG	GG	GG	--	--	GG	GG	GG	GG	GG	GG	GG	GG	GG	GG	GG	GG
ctg10	713081	C	T	TT	TT	TT	TT	TT	TT	TT	TT	TT	TT	TT	TT	--	TT	TT	TT	TT	TT	TT	TT	TT	TT	TT	TT	TT	TT	TT	TT	TT	TT	TT	TT	--	--	TT	TT	TT	TT	TT	TT	TT	TT	TT	TT	TT	TT
ctg10	713099	C	T	TT	TT	TT	TT	TT	TT	TT	TT	TT	TT	TT	TT	--	TT	TT	TT	TT	TT	TT	TT	TT	TT	TT	TT	TT	TT	TT	TT	TT	TT	TT	TT	--	--	TT	TT	TT	TT	TT	TT	TT	TT	TT	TT	TT	TT
ctg10	713165	T	A	TT	TT	TT	TT	TT	TT	TT	TT	TT	TT	TT	TT	--	TT	TT	TT	TT	TT	TT	TT	TT	TT	TT	TT	TT	TT	TT	TT	TT	TT	TT	TT	--	--	TT	TT	TT	TT	TT	TT	--	TT	TT	TT	TT	TT
ctg10	713188	G	A	GG	GG	GG	GG	GG	GG	GG	AG	GG	GG	AA	AA	--	GG	AG	GG	GG	GG	GG	GG	GG	GG	GG	GG	GG	GG	GG	GG	GG	GG	GG	GG	--	--	AA	AA	AA	AA	GG	AG	--	GG	GG	GG	GG	GG
ctg10	713190	A	G	AA	AA	AA	AA	AG	AA	AG	AA	AA	AA	AA	AA	--	AA	AA	AA	AA	AA	AA	AA	AA	AA	AA	AA	AA	AA	AA	AA	AA	AA	AA	AA	--	--	AA	AA	AA	AA	AA	AA	--	AA	AA	AA	AA	AA
ctg10	713197	T	A	AA	AA	AA	AA	AA	AA	AA	AA	AA	AA	AA	AA	--	AA	AA	AA	AA	AA	AA	AA	AA	AA	AA	AA	AA	AA	AA	AA	AA	AA	AA	AA	--	--	AA	AA	AA	AA	AA	AA	--	AA	AA	AA	AA	AA
ctg10	713230	C	A	CC	CC	CC	CC	CC	CC	CC	CC	CC	CC	CC	CC	--	CC	CC	CC	CC	CC	CC	CC	CC	CC	CC	CC	CC	CC	CC	CC	CC	CC	CC	CC	--	--	CC	CC	CC	CC	CC	CC	--	CC	CC	CC	CC	CC
ctg10	713233	A	G	AA	AA	AA	AA	AA	AA	AA	AA	AA	AA	AA	AA	--	AA	AA	AA	AA	AA	AA	AA	AA	AA	AA	AA	AA	AG	AA	AA	AA	AA	AA	AA	--	--	AA	AA	AA	AA	AA	AG	--	AA	AA	AA	AA	AA
ctg10	713237	C	A	AA	AA	AA	AA	AA	AA	AA	AA	AA	AA	AA	AA	--	AA	AA	AA	AA	AA	AA	AA	AA	AA	AA	AA	AA	AA	AA	AA	AA	AA	AA	AA	--	--	AA	AA	AA	AA	AA	AA	--	AA	AA	AA	AA	AA
ctg10	713240	A	G	AA	AA	AA	AA	AA	AA	AA	AA	AG	AA	AA	AA	--	AA	AA	AA	AA	AA	AA	AA	AA	AA	AA	AA	AA	AA	AA	AA	AA	AA	AA	AA	--	--	AA	AA	AA	AA	AA	AA	--	AA	AA	AA	AA	AA
ctg10	713243	A	G	GG	GG	GG	GG	GG	GG	AG	GG	GG	GG	GG	GG	--	GG	GG	GG	GG	GG	GG	GG	GG	GG	GG	GG	GG	GG	GG	GG	GG	GG	GG	GG	--	--	GG	GG	GG	GG	GG	GG	--	GG	GG	GG	GG	GG
ctg10	713244	T	C	CC	CC	CC	CC	CC	CC	CC	CC	CC	CC	CC	CC	--	CC	CC	CC	CC	CC	CC	CC	CC	CC	CC	CC	CC	CC	CC	CC	CC	CC	CC	CC	--	--	CC	CC	CC	CC	CC	CC	--	CC	CC	CC	CC	CC
ctg10	713259	C	A	AA	AA	AA	AA	AA	AA	AA	AA	AA	AA	AA	AA	--	AA	AA	AA	AA	AA	AA	AA	AA	AA	AA	AA	AA	AA	AA	AA	AA	AA	AA	AA	--	--	AA	AA	AA	AA	AA	AA	--	AA	AA	AA	AA	AA
ctg10	713261	T	C	TT	TT	TT	TT	TT	TT	TT	TT	TT	TT	TT	TT	--	TT	TT	TT	TT	CT	TT	TT	TT	TT	TT	TT	TT	TT	TT	TT	TT	TT	TT	TT	--	--	TT	TT	TT	TT	TT	TT	--	TT	TT	TT	TT	TT
ctg10	713273	A	G	AA	AA	AA	AA	AA	AA	AA	AA	AA	AA	AA	AA	--	AA	AA	AA	AA	AA	AA	AA	AA	AA	AA	AA	AA	AA	AA	AA	AA	AA	AA	AA	--	--	AA	AA	AA	AA	AA	AA	--	AA	AG	AA	AA	AA
ctg10	713278	A	G	AA	AA	AA	AA	AA	AA	AA	AA	AA	AA	AA	AA	--	AA	AG	AA	AA	AA	AA	AA	AA	AA	AA	AA	AA	AA	AA	AA	AA	AA	AA	AA	--	--	AA	AA	AA	AA	AA	AA	--	AA	AA	AA	AA	AA
ctg10	713280	A	G	GG	GG	GG	GG	GG	GG	GG	GG	GG	GG	GG	GG	--	GG	GG	GG	GG	GG	GG	GG	GG	GG	GG	GG	GG	GG	GG	GG	GG	GG	GG	GG	--	--	GG	GG	GG	GG	GG	GG	--	GG	GG	GG	GG	GG
ctg10	738182	C	T	CC	CC	CC	CC	CC	CC	CC	CC	--	CC	CC	CC	CC	CC	CC	CC	CC	CC	CC	CC	CC	CC	CC	CC	CC	CC	CC	CC	CC	CC	CC	CC	CC	CC	CC	--	--	CC	CC	CC	CC	CC	--	CC	CC	--
ctg10	738186	C	T	CC	CC	CC	CC	CC	CC	CC	CC	--	CC	CC	CC	CC	CC	CC	CC	CC	CC	CC	CC	CC	CC	CC	CC	CC	CC	CC	CC	CC	CC	CC	CC	CC	CC	CC	--	--	CC	CC	CC	CC	CC	--	CC	CC	--
ctg10	738203	T	A	TT	TT	TT	TT	TT	TT	TT	TT	--	TT	TT	TT	--	--	TT	TT	TT	TT	TT	TT	TT	TT	TT	TT	TT	TT	TT	TT	TT	TT	TT	TT	TT	TT	TT	--	--	TT	TT	TT	TT	--	--	TT	TT	--
ctg10	738282	C	T	TT	TT	TT	TT	TT	TT	TT	--	--	TT	TT	TT	TT	TT	TT	TT	TT	TT	TT	TT	TT	TT	TT	TT	TT	TT	TT	TT	TT	TT	TT	TT	TT	TT	TT	TT	TT	TT	TT	TT	TT	TT	TT	TT	TT	TT
ctg10	738297	A	G	AA	AA	AA	AA	AG	AA	AA	AA	--	AA	AA	AA	AA	AA	AA	AA	AA	AA	AA	AG	AA	AA	AA	AA	AA	AA	AA	AA	AA	AA	AA	AA	AA	AA	AA	AA	AA	AA	AA	AA	AA	AA	AA	AA	AA	AA
ctg10	738299	A	T	AA	AA	AA	AA	AA	AA	AA	AA	--	AA	AA	AA	AA	AA	AA	AA	AA	AA	AA	AA	AA	AA	AA	AA	AA	AA	AA	AA	AA	AA	AA	AA	AA	AA	AA	AA	AA	AA	AT	AA	AA	AA	AA	AA	AA	AA
ctg10	738657	T	A	AA	AA	AA	AA	AA	--	AA	AA	AA	AA	AA	AA	AA	AA	AA	AA	AA	AA	AA	AA	AA	AA	AA	AA	AA	AA	AA	AA	AA	AA	AA	AA	AA	AA	AA	--	AA	--	AA	AA	AA	AA	AA	AA	AA	AA
ctg10	738677	T	C	TT	TT	TT	TT	TT	--	TT	TT	TT	TT	TT	TT	TT	TT	TT	CT	TT	TT	TT	TT	TT	TT	TT	TT	TT	TT	TT	TT	TT	TT	TT	TT	TT	TT	TT	--	TT	TT	TT	TT	TT	TT	TT	TT	TT	TT
ctg10	738678	G	A	AA	AA	AA	AA	AA	--	AA	AA	AA	AA	AA	AA	AA	AA	AA	AA	AA	AA	AA	AA	AA	AA	AA	AA	AA	AA	AA	AA	AA	AA	AA	AA	AA	AA	AA	--	AA	AA	AA	AA	AA	AA	AA	AA	AA	AA
ctg10	738691	C	G	CC	CC	CC	CC	CC	--	CC	CC	CC	CC	CC	CC	CC	CC	CG	CC	CC	CC	CC	CC	CC	CC	CC	CC	CC	CC	CC	CC	CC	CC	CC	CC	CC	CC	CC	--	--	CC	CC	CC	CC	CC	CC	CC	CC	CC
ctg10	738696	G	A	GG	AG	GG	AG	AG	--	GG	GG	AG	AA	AG	GG	AG	AG	AA	AG	AG	AG	AG	AG	AG	AG	AG	AG	AG	GG	GG	AG	GG	GG	AG	GG	AG	GG	GG	--	--	GG	AG	AG	AG	AG	AA	AG	AG	AG
ctg10	738701	C	A	CC	CC	CC	CC	CC	--	CC	CC	CC	CC	CC	CC	CC	CC	CC	CC	CC	CC	CC	CC	CC	CC	AC	AC	CC	CC	AC	CC	CC	AC	CC	CC	CC	CC	CC	--	CC	CC	CC	CC	CC	CC	CC	CC	CC	CC
ctg10	738702	A	C	AA	AA	AA	AA	AA	--	AA	AA	AA	AA	AA	AA	AA	AA	AA	AA	AA	AA	AA	AA	AA	AA	AA	AA	AA	AA	AA	AA	AA	AA	AA	AA	AA	AA	AA	--	AA	AA	AA	AA	AA	AA	AA	AA	AA	AA
ctg10	738719	T	A	AT	AT	AT	AT	AT	--	AT	AT	AT	AA	AT	AT	AT	AT	AA	AT	AT	AT	AT	AT	AT	AT	AT	AT	AT	AA	AT	AT	AT	AT	AT	TT	AT	TT	AT	--	AA	TT	AT	AT	AT	AT	AA	AT	AT	AT
ctg10	738723	A	G	GG	GG	GG	GG	GG	--	GG	GG	GG	GG	GG	GG	GG	GG	GG	GG	GG	GG	GG	GG	GG	GG	GG	GG	GG	GG	GG	GG	GG	GG	GG	GG	GG	GG	GG	--	GG	GG	GG	GG	GG	GG	GG	GG	GG	GG
ctg10	738725	A	T	AA	AA	AA	AA	AA	--	AA	AA	AA	AA	AA	AA	AA	AA	AA	AA	AA	AA	AA	AA	AA	AA	AA	AA	AA	AA	AA	AA	AA	AA	AA	AA	AA	AA	AA	--	AA	AA	AA	AA	AA	AA	AA	AA	AA	AA
ctg10	738728	G	A	AA	AA	AA	AA	AA	--	AA	AA	AA	AA	AA	AA	AA	AA	AA	AA	AA	AA	AA	AA	AA	AA	AA	AA	AA	AA	AA	AA	AA	AA	AA	AA	AA	AA	AA	--	AA	AA	AA	AA	AA	AA	AA	AA	AA	AA
ctg10	738748	G	T	TT	TT	TT	TT	TT	--	TT	TT	TT	TT	TT	TT	TT	TT	TT	TT	--	TT	TT	TT	--	TT	--	TT	--	TT	TT	TT	TT	TT	TT	TT	TT	TT	TT	--	TT	TT	TT	TT	TT	TT	TT	TT	TT	--
ctg10	738775	A	G	AG	AG	AG	AG	AG	AA	AG	AG	AG	GG	AG	AG	AG	AG	GG	AG	--	AG	AG	AG	AA	AG	AA	AG	AA	GG	AG	AG	AG	AG	AG	AA	AG	AA	AG	--	AG	AA	AG	AG	AG	AG	GG	AG	AA	--
ctg10	738778	C	G	GG	GG	GG	GG	GG	--	GG	GG	GG	GG	GG	GG	GG	GG	GG	GG	--	GG	GG	GG	--	GG	--	GG	--	GG	GG	GG	GG	GG	GG	GG	GG	--	GG	--	GG	GG	GG	GG	GG	GG	GG	GG	GG	--
ctg10	765889	C	T	--	CC	CC	CC	CC	CC	--	CC	CC	CC	CC	CC	CC	CC	CC	CC	CC	CC	CC	--	CC	CC	CT	CC	CC	CC	CC	CC	CT	CC	CC	CC	CC	CC	CC	CC	CC	CC	--	CC	CC	CC	CC	CC	CC	CC
ctg10	765928	T	A	--	TT	TT	TT	TT	TT	TT	TT	TT	TT	TT	TT	TT	TT	TT	TT	TT	TT	TT	--	AT	TT	TT	AA	TT	TT	--	AA	AT	TT	TT	TT	TT	TT	TT	TT	TT	TT	--	TT	TT	TT	TT	TT	TT	TT
ctg10	766028	C	T	--	CC	CC	CC	CC	CC	CC	CC	CC	CC	CC	CC	CC	CC	CC	CC	CC	CC	CC	CC	CC	CC	CC	CC	CC	CC	CC	CC	CC	CC	CC	CC	CC	CC	CC	CC	CC	CC	CC	CC	CC	CC	CC	CC	CC	CC
ctg10	766051	C	T	CC	CC	CT	CT	CC	CC	CT	CC	CC	CT	CC	CC	CC	CC	CT	CT	CT	CT	CT	CT	CT	CC	CT	CT	CT	CT	CT	CT	CT	CT	CT	CT	CT	CC	CC	CC	CC	CC	CC	CC	CC	CT	CC	CC	CT	CT
ctg10	766053	C	T	CC	CC	CC	CC	CC	CC	CC	CC	CC	CC	CC	CC	CC	CC	CC	CC	CC	CC	CC	CC	CC	CC	CC	CC	CC	CC	CC	CC	CC	CC	CC	CC	CC	CC	CC	CC	CC	CC	CC	CC	CC	CC	CC	CC	CC	CC
ctg10	766054	G	A	GG	GG	GG	GG	GG	GG	GG	GG	GG	GG	GG	GG	GG	GG	GG	GG	GG	GG	GG	GG	GG	GG	AG	GG	GG	GG	GG	GG	AG	GG	GG	GG	GG	GG	GG	GG	GG	GG	GG	GG	GG	GG	GG	GG	GG	GG
ctg10	766074	T	A	--	AT	AT	AT	AT	AT	AT	AT	AT	AT	AT	AT	AT	AT	AT	AT	AT	AT	AT	AT	AT	AT	AT	AT	AT	AT	AT	AT	AT	AT	AT	AT	AT	AA	AT	AT	AT	AT	AT	AT	AT	AT	AT	AT	AT	AT
ctg10	766079	G	A	GG	GG	GG	GG	GG	GG	GG	GG	GG	GG	GG	GG	GG	GG	GG	GG	GG	GG	AG	GG	GG	GG	GG	GG	GG	GG	GG	GG	GG	GG	GG	GG	GG	GG	GG	GG	GG	GG	GG	GG	GG	GG	GG	GG	GG	GG
ctg10	766097	A	T	--	AT	AT	AT	AT	AT	AT	AT	AT	AT	AT	AT	AT	AT	AT	AT	AT	AT	AT	AT	AT	AT	AT	AT	AT	AT	AT	AT	AT	AT	AT	AT	AT	TT	AT	AT	AT	AT	AT	AT	AT	AT	AT	AT	AT	AT
ctg10	766101	C	T	CC	CT	CT	CT	CT	CT	CT	CT	CT	CT	CT	CT	CT	CT	CT	CT	CT	CT	CT	CT	CT	CT	CT	CT	CT	CT	CT	CT	CT	CT	CT	CT	CT	CC	CT	CT	CT	CT	CT	CT	CT	CT	CT	CT	CT	CT
ctg10	766140	G	C	--	CG	CG	CG	CG	CG	CG	CG	CG	CG	CG	CG	CG	CG	CG	CG	CG	CG	CG	CG	CG	CG	CG	CG	CG	CG	CG	CG	CG	CG	CG	CG	CG	CC	CG	CG	CG	CG	CG	CG	CG	CG	CG	CG	CG	CG
ctg10	766148	G	T	GG	GG	GG	GT	GG	GG	GT	GG	GG	GG	GG	GG	GG	GG	GG	GG	GG	GT	GG	GG	GG	GG	GG	GG	GG	GG	GG	GT	GG	GG	GG	GG	GG	GG	GG	GG	GG	GG	GG	GG	GG	GG	GG	GG	GT	GG
ctg10	766152	T	C	TT	TT	TT	TT	TT	TT	TT	TT	TT	TT	TT	TT	TT	TT	TT	TT	TT	TT	TT	TT	TT	TT	TT	TT	TT	TT	TT	TT	TT	TT	TT	TT	TT	TT	TT	TT	TT	TT	TT	TT	TT	TT	TT	TT	TT	TT
ctg10	824205	C	T	CC	CC	CC	CC	CC	CC	CC	CC	--	CC	CC	CC	CC	CT	CC	CC	CC	CC	CC	CC	--	CC	CC	CC	CC	CC	CC	CC	CC	CC	CC	CC	CC	CC	CC	CC	CC	CC	CC	CC	CC	CC	CC	CC	CC	CC
ctg10	824230	T	C	TT	TT	TT	TT	--	TT	TT	TT	--	TT	TT	TT	TT	TT	TT	TT	TT	TT	TT	TT	--	TT	TT	TT	TT	TT	TT	CT	TT	TT	TT	TT	TT	TT	TT	TT	TT	TT	TT	TT	TT	TT	TT	TT	--	TT
ctg10	824242	C	A	CC	CC	AC	CC	--	CC	CC	CC	--	CC	AC	CC	AC	CC	AC	CC	CC	CC	CC	CC	--	CC	CC	CC	CC	CC	CC	CC	CC	CC	CC	CC	CC	CC	CC	CC	AC	AC	CC	CC	CC	CC	CC	CC	--	CC
ctg10	824249	G	A	AG	AG	AG	AG	--	AG	AG	AG	--	AG	AG	AG	AG	AG	AG	AG	AG	AG	AG	AA	--	AG	AG	AG	AG	AG	AG	AG	AG	AG	AG	AG	AG	AG	AG	AG	AG	AG	AG	AG	AG	AG	AG	AG	--	AG
ctg10	824272	C	T	CC	CC	CC	CC	CC	CC	CC	CC	CC	CC	CC	CC	CC	CC	CC	CC	CC	CC	CC	CC	CC	CT	CC	CC	CC	CC	CC	CC	CC	CC	CC	CC	CC	CC	CC	CC	CC	CC	CC	CC	CC	CC	CC	CC	CC	CC
ctg10	824287	T	C	TT	TT	TT	TT	TT	TT	TT	TT	TT	TT	TT	TT	TT	TT	TT	TT	TT	TT	TT	TT	TT	TT	CT	TT	TT	TT	TT	TT	TT	TT	TT	TT	TT	TT	TT	TT	TT	TT	TT	TT	TT	TT	TT	TT	TT	TT
ctg10	824320	A	G	AA	AA	AA	AA	AA	AA	AA	AA	--	AA	AA	AA	AA	AA	AA	AA	AA	--	AA	AA	--	AA	AA	AA	AA	AA	AA	AA	AG	AA	AA	AA	AA	AA	AA	AA	AA	AA	AA	AA	--	AA	AA	AA	AA	AA
ctg10	824364	G	A	AG	AG	AG	AG	AG	AG	AG	AG	--	AG	AG	AG	AG	AG	AG	AG	AG	--	--	AA	--	AG	--	AA	--	--	AG	AA	AA	AA	AA	AA	AG	AG	AG	AG	AG	AA	AG	AG	--	AG	AG	AG	AG	AG
ctg10	824762	A	G	AA	AA	AA	AA	AA	AA	AA	AA	AA	AA	AA	AA	AA	AA	AA	AA	AA	AA	AA	AA	AA	AA	AA	AA	AA	AA	AA	AA	AA	AA	AA	AA	AA	AA	AA	AG	AA	AA	--	AA	AA	AA	AA	AA	AA	AA
ctg10	824791	G	T	GT	GG	GG	GT	GG	GT	GT	GT	GG	GT	GT	GT	GG	TT	GT	GT	GT	TT	GG	GG	GG	GT	GG	GG	GG	GG	GG	GG	GG	GG	GG	GG	GG	GT	GT	TT	GG	GG	--	GT	TT	TT	TT	GT	TT	GG
ctg10	824792	C	T	TT	TT	TT	TT	TT	TT	TT	TT	TT	TT	TT	TT	TT	TT	TT	TT	TT	TT	TT	TT	TT	TT	TT	TT	TT	TT	TT	TT	TT	CT	TT	TT	TT	TT	TT	TT	TT	TT	--	TT	TT	TT	TT	TT	TT	TT
ctg10	824831	T	C	TT	--	--	TT	--	TT	TT	TT	TT	TT	TT	--	TT	TT	--	TT	TT	TT	TT	TT	TT	TT	TT	TT	TT	TT	TT	TT	TT	CT	TT	TT	--	TT	TT	TT	TT	TT	--	TT	TT	TT	TT	TT	TT	TT
ctg10	824854	T	C	TT	--	--	TT	--	TT	TT	TT	CC	TT	CT	--	TT	TT	--	TT	TT	TT	TT	TT	TT	TT	TT	TT	TT	TT	TT	TT	TT	TT	TT	TT	--	TT	TT	TT	CT	CT	--	TT	TT	TT	TT	TT	TT	CT
ctg10	824865	A	G	AA	--	--	AA	--	AA	AA	AA	AA	AA	AA	--	AA	AA	--	AA	AA	AA	AA	AA	AA	AA	AA	AA	AA	AA	AA	AA	AG	AA	AA	AA	--	AA	AA	AA	AA	AA	--	AA	AA	AA	AA	AA	AA	AA
ctg10	824887	C	T	CC	--	--	CC	--	CC	CC	CC	CC	CC	CC	--	CC	CC	--	CC	CC	CC	CC	CC	CC	CC	CC	CC	CC	CC	CC	CC	CC	CC	CC	CC	--	CC	CC	CC	CC	CC	--	CC	CC	CC	CC	CT	CC	CC
ctg10	827871	G	A	--	AG	AA	AA	GG	--	--	AA	AA	AA	AA	--	AA	AA	AA	AA	AA	AA	AA	--	AA	--	AA	AA	AA	AA	AA	AA	AA	AG	AA	AA	AA	AA	--	--	AA	AA	AG	--	AA	AA	AA	AA	AA	AA
ctg10	827873	T	C	--	CT	CC	TT	TT	--	--	CT	TT	CT	CT	--	CC	TT	TT	TT	CT	TT	TT	--	TT	--	TT	TT	TT	TT	TT	TT	TT	TT	TT	TT	CT	TT	--	--	TT	CT	TT	--	TT	TT	TT	CT	TT	CT
ctg10	827874	G	C	--	GG	GG	GG	GG	--	--	GG	GG	GG	GG	--	GG	GG	GG	GG	GG	GG	GG	--	GG	--	GG	GG	GG	GG	GG	GG	GG	GG	GG	GG	GG	GG	--	--	GG	GG	GG	--	GG	GG	GG	GG	GG	GG
ctg10	827886	T	C	--	TT	TT	TT	TT	--	--	TT	TT	TT	TT	--	TT	TT	TT	TT	TT	TT	TT	--	TT	--	TT	TT	CT	TT	TT	TT	TT	TT	TT	CT	TT	TT	--	--	TT	TT	TT	--	TT	TT	TT	TT	TT	TT
ctg10	827901	T	C	--	TT	TT	TT	TT	--	--	TT	TT	TT	TT	--	TT	TT	CT	TT	TT	TT	TT	--	TT	--	TT	TT	TT	TT	TT	TT	TT	TT	TT	TT	TT	TT	--	--	TT	TT	TT	--	TT	TT	TT	TT	TT	TT
ctg10	827907	G	T	--	TT	TT	TT	TT	--	--	TT	TT	TT	TT	--	TT	TT	TT	TT	TT	TT	TT	--	TT	--	TT	TT	TT	TT	TT	TT	TT	TT	TT	TT	TT	TT	--	--	TT	TT	TT	--	TT	TT	TT	TT	TT	TT
ctg10	827917	G	A	--	AG	AA	AA	AA	--	--	AG	AG	AA	AA	--	AA	AA	AG	AG	AA	AG	AA	--	AA	--	AA	AA	AA	AG	AA	AA	AA	AG	AA	AA	AA	AA	--	--	GG	AG	AG	--	AG	AG	AA	AA	AA	AG
ctg10	827921	A	G	--	AA	AA	AA	AA	--	--	AA	AA	AA	AA	--	AA	AG	AA	AG	AG	AA	AA	--	AA	--	AA	AA	AA	AA	AA	AA	AA	AA	AA	AA	AA	AA	--	--	AA	AA	AG	--	AA	AG	AA	AG	AA	AA
ctg10	827943	A	G	--	AG	GG	GG	AA	--	--	GG	GG	GG	GG	--	GG	GG	GG	GG	GG	GG	AA	--	AA	--	AA	AA	AA	AA	AA	AA	AA	AA	AA	AA	GG	AG	--	--	GG	GG	AG	--	GG	GG	GG	GG	GG	GG
ctg10	827975	A	G	--	AG	GG	GG	GG	--	--	GG	GG	GG	GG	--	GG	GG	GG	GG	AG	GG	GG	--	GG	--	GG	AG	GG	AG	GG	GG	GG	AG	GG	GG	GG	GG	--	--	GG	GG	AG	--	GG	GG	GG	GG	GG	GG
ctg10	827982	C	A	--	AA	AA	AA	AA	--	--	AA	AA	AA	AA	--	AA	AA	AA	AA	AC	AA	AA	--	AA	--	AA	AA	AA	AA	AA	AA	AA	AA	AA	AA	AA	AA	--	--	AA	AA	AA	--	AA	AA	AA	AA	AA	AA
ctg10	828147	T	C	CC	CC	CC	CC	CC	CC	--	CC	CC	CC	CC	--	CC	CC	--	CC	CC	CC	CC	CC	CC	--	CC	CC	CC	CC	CC	CC	CC	CC	CC	CC	CC	--	--	--	CC	CC	CC	--	CC	CC	CC	CC	CC	CC
ctg10	828170	C	A	AA	AA	AA	AA	AA	AA	--	AA	AA	AA	AA	--	AA	AA	--	AA	AA	AA	AA	AA	AA	--	AA	AA	AA	AA	AA	AA	AA	AA	AA	AA	AA	--	--	--	AA	AA	AA	--	AA	AA	AA	AA	AA	AA
ctg10	828200	T	A	AA	AA	AA	AA	AA	AA	--	AA	AA	AA	AA	--	AA	AA	--	AA	AA	AA	AA	AA	AA	--	AA	AA	AA	AA	AA	AA	AA	AA	AA	AA	AT	--	--	--	AA	AA	AA	--	AA	AA	AA	AA	AA	AA
ctg10	828204	T	C	TT	TT	TT	TT	TT	TT	--	TT	TT	TT	TT	--	TT	TT	TT	CT	TT	TT	TT	TT	TT	--	TT	TT	TT	TT	TT	TT	TT	TT	TT	TT	TT	--	--	--	TT	TT	TT	--	TT	TT	TT	TT	TT	TT
ctg10	828231	A	C	AA	AA	AA	AA	AA	AA	--	AA	AA	AA	AA	--	AA	AA	AA	AA	AA	AA	AA	AA	AA	--	AA	AA	AA	AA	AA	AA	AA	AA	AA	AA	AA	--	--	--	AA	AA	AA	--	AA	AA	AA	AA	AA	AA
ctg10	975407	A	G	AA	AA	AA	AA	AA	AA	AA	AA	AA	AA	AA	AA	AA	AA	AA	AA	AA	AA	AA	AA	AA	AA	AA	AG	AA	AA	AA	AA	AA	AA	AA	AA	AA	AA	AA	AA	AA	AA	AA	AA	AA	AA	AA	AA	AA	AA
ctg10	992654	C	G	CC	CC	CC	CC	CC	CC	CC	CC	CC	CC	CC	CC	CC	CC	CC	--	CC	CC	CC	CC	CC	CC	CC	CC	CC	CC	CC	CC	CC	--	CC	CC	CC	CC	CC	CC	CC	CC	--	CC	CC	CC	CC	CC	--	CC
ctg10	992667	T	C	TT	TT	TT	TT	TT	TT	TT	TT	TT	TT	TT	TT	TT	TT	TT	--	TT	TT	TT	TT	TT	TT	TT	TT	CT	TT	TT	TT	TT	--	TT	TT	TT	TT	TT	TT	TT	TT	--	TT	TT	TT	TT	TT	--	TT
ctg10	992671	A	G	AA	AA	AA	AA	AA	AA	AA	AA	AA	AA	AA	AA	AA	AA	AA	--	AA	AA	AA	AA	AA	AA	AA	AG	AA	AA	AA	AA	AA	--	AA	AA	AA	AA	AA	AA	AA	AA	--	AA	AA	AA	AA	AA	--	AA
ctg10	992749	A	G	AA	AA	AA	AA	AA	AA	AA	AA	AA	AA	AA	AA	AA	AA	AA	--	AA	AA	AA	AA	AA	AA	AA	AA	AA	AA	AA	AA	AA	--	AA	AA	AA	AA	AA	AA	AA	AA	--	AA	AA	AA	AA	AA	--	AG
ctg10	994185	T	G	TT	TT	--	TT	TT	TT	TT	TT	TT	TT	TT	TT	TT	TT	TT	TT	TT	--	TT	--	--	TT	--	TT	--	GT	TT	TT	--	TT	TT	TT	TT	TT	TT	TT	TT	TT	TT	--	TT	TT	TT	TT	TT	TT
ctg10	1075329	T	C	--	CC	CT	CC	CT	CT	CC	CC	CC	CC	CC	CC	--	CC	CC	CC	CC	CC	CC	CC	CC	CC	CC	CC	CC	CC	CC	CC	CC	CC	CC	--	CC	CC	CC	CC	CC	CC	CC	CC	CT	CC	CC	CT	CC	--
ctg10	1075332	C	T	CC	CC	CC	CC	CC	CC	CC	CC	CC	CC	CC	CC	CC	CC	CC	CC	CC	CC	CC	CC	CC	CC	CC	CC	CC	CC	CC	CC	CC	CC	CC	CC	CC	CC	CC	CC	CC	CC	CC	CC	CC	CC	CC	CC	CC	CC
ctg10	1075334	C	T	CC	CC	CT	CC	CT	CC	CC	CC	CC	CC	CC	CC	CC	CC	CC	CC	CC	CC	CC	CC	CC	CC	CC	CC	CC	CC	CC	CC	CC	CC	CC	--	CC	CC	CC	CC	CC	CC	CC	CC	CT	CC	CC	CC	CC	--
ctg10	1075366	T	C	TT	TT	TT	TT	TT	TT	TT	CT	TT	TT	TT	TT	TT	TT	TT	TT	TT	TT	TT	TT	TT	TT	TT	TT	TT	TT	TT	TT	TT	TT	TT	TT	TT	TT	TT	TT	TT	TT	TT	TT	TT	TT	TT	TT	TT	TT
ctg10	1075385	T	C	TT	TT	TT	TT	TT	TT	TT	CT	TT	TT	TT	TT	TT	TT	TT	TT	TT	TT	TT	TT	TT	TT	TT	TT	TT	TT	TT	TT	TT	TT	TT	TT	TT	TT	TT	TT	TT	TT	TT	TT	TT	TT	TT	TT	TT	TT
ctg10	1075396	G	A	GG	GG	GG	GG	GG	GG	GG	GG	GG	GG	GG	GG	GG	GG	GG	AG	GG	GG	GG	GG	GG	GG	GG	GG	GG	GG	GG	GG	GG	GG	GG	GG	GG	GG	GG	GG	GG	GG	GG	GG	GG	GG	GG	GG	GG	GG
ctg10	1075400	C	T	CC	CC	CC	CC	CC	CC	CC	CC	CC	CC	CC	CC	CC	CC	CC	CC	CC	CC	CC	CC	CC	CC	CC	CC	CC	CC	CC	CC	CC	CC	CC	CC	CC	CC	CC	CC	CC	CC	CC	CC	CC	CC	CC	CC	CC	CC
ctg10	1075739	T	A	TT	TT	TT	TT	--	TT	TT	TT	TT	TT	TT	TT	TT	TT	TT	TT	TT	TT	TT	TT	TT	TT	TT	TT	TT	TT	TT	TT	TT	TT	TT	TT	TT	TT	TT	TT	TT	TT	TT	TT	TT	TT	TT	TT	TT	TT
ctg10	1075744	C	A	AC	CC	CC	CC	--	CC	CC	CC	CC	CC	AC	AC	AC	AC	AC	AC	CC	CC	AC	AC	AC	CC	CC	AC	AC	CC	CC	CC	CC	CC	CC	CC	AC	CC	AC	AC	AC	AC	CC	AC	--	AC	AC	CC	AC	AC
ctg10	1075774	C	T	CC	CC	CC	CC	--	CC	CC	CC	CC	CC	CC	CC	--	CC	CC	CC	CT	CC	--	CC	CC	CC	CC	CC	CC	CC	CC	CC	CC	CC	CC	CC	CC	CC	CC	CC	CC	CC	CC	CC	--	CC	CC	CC	CC	CC
ctg10	1075780	G	A	GG	GG	GG	GG	--	GG	GG	GG	GG	GG	GG	GG	GG	GG	GG	GG	AG	GG	--	GG	GG	GG	GG	GG	GG	GG	GG	GG	GG	GG	GG	GG	GG	GG	GG	GG	GG	GG	GG	GG	--	GG	GG	GG	GG	GG
ctg10	1075835	G	C	GG	GG	GG	GG	GG	GG	GG	GG	GG	GG	GG	GG	GG	GG	GG	GG	GG	GG	GG	GG	GG	GG	GG	GG	GG	GG	GG	GG	GG	GG	GG	GG	GG	GG	GG	GG	GG	--	GG	GG	GG	GG	GG	GG	GG	GG
ctg10	1077023	G	A	GG	GG	GG	GG	GG	GG	GG	GG	GG	GG	GG	GG	GG	GG	GG	GG	GG	GG	GG	GG	GG	GG	GG	GG	GG	GG	GG	GG	GG	GG	GG	GG	GG	GG	AG	AG	GG	GG	GG	GG	GG	GG	GG	GG	GG	GG
ctg10	1077078	C	A	CC	CC	CC	CC	CC	CC	CC	CC	CC	CC	CC	CC	CC	CC	CC	CC	CC	CC	CC	CC	CC	CC	CC	CC	CC	CC	CC	CC	CC	CC	CC	AC	CC	CC	CC	CC	CC	CC	CC	CC	CC	CC	CC	CC	CC	CC
ctg10	1077079	G	A	AG	GG	GG	GG	GG	AG	AG	GG	AG	GG	GG	GG	GG	GG	GG	AG	AG	AG	GG	GG	GG	GG	GG	GG	GG	GG	GG	GG	GG	GG	GG	GG	GG	GG	GG	GG	GG	GG	GG	AG	GG	AG	GG	GG	AG	AG
ctg10	1189436	C	A	CC	CC	CC	CC	CC	CC	CC	CC	CC	CC	CC	CC	CC	CC	CC	CC	CC	CC	CC	CC	CC	CC	CC	CC	CC	CC	CC	CC	CC	CC	CC	CC	CC	CC	CC	CC	CC	CC	CC	CC	CC	CC	CC	CC	CC	AC
ctg10	1189438	C	G	GG	GG	GG	GG	GG	GG	GG	GG	GG	GG	GG	GG	GG	GG	GG	GG	GG	GG	GG	GG	GG	GG	GG	GG	GG	GG	GG	GG	GG	GG	GG	GG	GG	GG	GG	GG	GG	GG	GG	GG	GG	GG	GG	GG	GG	GG
ctg10	1189467	C	T	CC	CT	CT	CC	CC	CC	CC	CT	CT	CT	CC	CC	CT	CC	CT	CC	CT	CT	CT	CT	CC	CC	CC	CC	CC	CC	CC	CC	CC	CC	CC	CC	CT	CC	CT	CT	CC	CT	CC	CC	CC	CC	CC	CC	CC	CC
ctg10	1189518	C	T	CC	CC	CC	CC	CC	CT	CT	CC	CC	CC	CC	CC	CC	CC	CC	CC	CC	CC	CC	CC	CC	CC	CC	CC	CC	CC	CC	CC	CC	CC	CC	CC	CC	CC	CC	CC	CC	CC	CC	CC	CC	CC	CC	CC	CC	CC
ctg10	1189524	A	G	AA	AA	AA	AG	AA	AG	AG	AG	AA	AA	AA	AA	AA	AA	AA	AA	AA	AG	AA	AG	AG	AA	AG	AA	AG	AA	AA	AA	AA	AA	AA	AA	AA	AA	AA	AA	AA	AA	AA	AA	AA	AA	AG	AA	AA	AA
ctg10	1189599	G	A	AG	AG	AG	AG	AG	AG	AG	AG	AG	AG	AG	AG	AG	AG	AG	AG	AG	AG	AG	AG	AG	GG	AG	AA	AG	AA	AG	AG	AG	AG	AG	AG	AG	AG	AG	AG	AG	AG	AA	AG	AG	AG	AG	AG	AG	AG
ctg10	1189608	C	T	CT	CT	CT	CT	CT	CT	CT	CT	CT	CT	CT	CT	CT	CT	CT	CT	CT	CT	CT	CT	CT	TT	CT	CC	CT	CC	CT	CT	CT	CT	CT	CT	CT	CT	CT	CT	CT	CT	CC	CT	CT	CT	CT	CT	CT	CT
ctg10	1189625	A	G	AA	AA	AA	AA	AA	AA	AA	AA	AA	AA	AA	AA	AA	AA	AA	AA	AA	AA	AA	AA	AA	AA	AA	AA	AA	AA	AA	AA	AA	AA	AA	AA	AA	AA	AA	AA	AA	AA	AA	AA	AG	AA	AA	AA	AA	AA
ctg10	1189655	T	C	TT	TT	CT	TT	TT	TT	TT	TT	TT	TT	TT	TT	TT	TT	TT	TT	TT	TT	TT	TT	TT	TT	TT	TT	TT	TT	TT	TT	TT	TT	TT	TT	TT	TT	TT	TT	TT	TT	TT	TT	TT	TT	TT	TT	TT	TT
ctg10	1189657	C	T	CT	CT	CT	CT	CT	CT	CT	CT	CT	CT	CT	CT	CT	CT	CT	CT	CT	CT	TT	CT	TT	TT	TT	TT	TT	TT	TT	TT	TT	TT	TT	TT	CT	CT	CT	CT	CT	CT	CC	CT	CT	CT	CT	CT	CT	CT
ctg10	1267775	A	C	AC	--	AC	AC	AA	AC	CC	AC	AC	CC	CC	AA	AA	AC	AC	AC	AC	--	AA	AA	AA	CC	AA	AA	AA	AA	AA	AA	AA	AA	AA	AA	AC	AA	AA	AA	AC	AC	CC	AC	--	AC	AA	AA	AC	AC
ctg10	1290548	C	T	CC	CC	CC	CC	CC	CC	CC	CC	CC	CC	CC	CC	CC	CC	CC	CC	CC	CC	CC	CC	--	CC	CC	CC	CC	CC	CC	--	CC	CC	CC	--	CC	--	CC	CC	CC	CC	CC	--	CC	CC	CC	CC	CC	CC
ctg10	1290549	G	A	GG	GG	GG	GG	GG	GG	GG	AG	GG	GG	GG	GG	GG	GG	GG	GG	GG	GG	GG	GG	--	GG	GG	GG	GG	GG	GG	--	GG	GG	GG	--	GG	--	GG	GG	GG	AG	GG	--	GG	GG	GG	GG	GG	GG
ctg10	1290551	T	A	TT	TT	TT	TT	TT	TT	TT	TT	TT	TT	TT	TT	TT	TT	TT	TT	TT	TT	AA	AA	--	TT	AA	AA	AA	AA	AA	--	AA	AA	AA	--	TT	--	TT	TT	TT	TT	TT	--	TT	TT	TT	TT	TT	TT
ctg10	1290579	G	A	AA	AA	AA	AA	AA	AA	AA	AA	AA	AA	AA	AA	AA	AA	AA	AA	AA	AA	GG	GG	--	AA	GG	GG	GG	GG	GG	--	GG	GG	GG	--	AA	--	AA	AA	AA	AA	AA	--	AA	AA	AA	AA	AA	AA
ctg10	1290585	G	A	AA	AA	AA	AA	AA	AA	AA	AA	AA	AA	AA	AA	AA	AA	AA	AA	AA	AA	AA	AA	--	AA	AA	AA	AA	AA	AA	--	AA	AA	AA	--	AA	--	AA	AA	AA	AA	AA	--	AA	AA	AA	AA	AA	AA
ctg10	1290667	T	C	CC	CC	CC	CC	CC	CC	CC	CC	CC	CC	CC	CC	CC	CC	CC	CC	CC	CC	CC	CC	--	CC	CC	CC	CC	CC	CC	--	CC	CC	CC	--	CC	--	CC	CC	CC	CC	CC	--	CC	CC	CC	CC	CC	CC
ctg10	1290668	C	A	CC	CC	CC	CC	CC	CC	CC	CC	CC	CC	CC	CC	CC	CC	CC	CC	CC	CC	CC	--	--	CC	CC	CC	--	CC	CC	--	CC	CC	CC	--	CC	--	CC	CC	CC	--	CC	--	CC	CC	CC	CC	CC	CC
ctg10	1290918	T	C	TT	TT	TT	TT	TT	TT	TT	CT	TT	TT	TT	TT	TT	TT	TT	TT	TT	TT	TT	TT	--	TT	TT	TT	TT	TT	TT	--	TT	TT	TT	--	TT	--	TT	TT	TT	TT	TT	--	TT	TT	TT	TT	TT	TT
ctg10	1290921	C	T	CC	CC	CC	CC	CC	CC	CC	CC	CC	CC	CC	CC	CC	CC	CC	CC	CC	CC	CC	CC	--	CC	CC	CC	CC	CC	CC	--	CC	CC	CC	--	CC	--	CC	CC	CC	CC	CC	--	CC	CC	CC	CC	CC	CC
ctg10	1290929	C	T	CC	CC	CC	CC	CC	CC	CC	CC	CC	CC	CC	CC	CC	CC	CC	CC	CC	CC	CC	CC	--	CC	CC	CC	CC	CC	CC	--	CC	CC	CC	--	CC	--	CC	CC	CC	CC	CC	--	CC	CC	CC	CC	CC	CC
ctg10	1290932	T	A	TT	TT	TT	TT	TT	TT	TT	TT	AT	AA	TT	TT	TT	TT	AT	TT	TT	TT	TT	TT	--	TT	TT	TT	TT	TT	TT	--	TT	TT	TT	--	TT	--	TT	TT	TT	TT	TT	--	TT	TT	TT	TT	TT	TT
ctg10	1290942	G	T	GT	GT	GG	GG	TT	TT	GT	GG	GT	GG	TT	GG	TT	GG	GT	GT	GT	GT	GG	GG	--	GT	GG	GG	GG	GG	GG	--	GG	GG	GG	--	GT	--	GG	GG	GG	GG	GG	--	GT	GT	TT	GT	--	GG
ctg10	1290961	A	G	AA	AA	AA	AA	AA	AA	AA	AA	AA	AA	AA	AA	AA	AA	AA	AG	AA	AA	AA	AA	--	AA	AA	AA	AA	AA	AA	--	AA	AA	AA	--	AA	--	AA	AA	AA	AA	--	--	AA	AA	AA	AA	AA	AA
ctg10	1290972	G	T	TT	GT	TT	TT	TT	TT	GT	TT	TT	TT	TT	TT	TT	TT	TT	TT	TT	TT	TT	TT	--	TT	TT	TT	TT	TT	TT	--	TT	TT	TT	--	TT	--	TT	TT	TT	TT	--	--	TT	TT	TT	TT	TT	TT
ctg10	1290986	C	T	TT	TT	TT	TT	TT	TT	TT	TT	TT	TT	TT	TT	TT	TT	TT	TT	TT	TT	CC	CC	--	TT	CC	CC	CC	CC	CC	--	CC	CC	CC	--	TT	--	CC	CT	TT	TT	--	--	TT	TT	TT	TT	TT	TT
ctg10	1290989	A	C	AA	AA	AA	AA	AA	AA	AA	AA	AA	AA	AA	AA	AA	AA	AA	AA	AA	AA	CC	CC	--	AA	CC	CC	CC	CC	CC	--	CC	CC	CC	--	AA	--	AA	AA	AA	AA	--	--	AA	AA	AA	AA	AA	AA
ctg10	1346245	G	A	AA	AA	AA	AA	AA	AA	--	--	AA	AA	AA	AA	AG	AA	AA	AA	AA	AG	AA	AA	AA	AA	AA	AA	AA	AA	AA	AA	AA	AA	AA	AA	AA	AA	AA	AA	AA	AA	AA	AA	AA	AA	AA	AA	AA	AA
ctg10	1346256	G	A	GG	GG	GG	GG	GG	GG	--	--	GG	GG	GG	GG	GG	GG	GG	GG	GG	GG	GG	AG	GG	GG	GG	GG	GG	GG	GG	GG	GG	GG	GG	GG	GG	GG	GG	GG	GG	GG	GG	GG	GG	GG	GG	GG	GG	GG
ctg10	1346299	T	G	TT	TT	TT	TT	TT	TT	--	--	TT	TT	TT	TT	TT	TT	TT	TT	TT	GT	TT	TT	TT	TT	TT	TT	TT	TT	TT	TT	TT	TT	TT	TT	TT	TT	TT	TT	TT	TT	TT	TT	TT	TT	TT	TT	TT	TT
ctg10	1346310	A	G	AA	AA	AA	AA	AA	AA	--	--	AA	AA	AA	AA	AA	AA	AA	AA	AA	AA	AA	AA	AA	AA	AA	AA	AA	AA	AA	AA	AA	AA	AA	AA	AA	AA	AA	AA	AG	AA	AA	AA	AA	AA	AA	AA	AA	AA
ctg10	1346336	G	A	GG	GG	GG	GG	GG	GG	--	--	GG	GG	GG	GG	GG	GG	GG	GG	GG	AG	GG	GG	GG	GG	GG	GG	GG	GG	GG	GG	GG	GG	GG	GG	GG	GG	GG	GG	GG	GG	GG	GG	GG	GG	GG	GG	GG	GG
ctg10	1346339	A	T	AA	AA	AA	AA	AA	AA	--	--	AA	AA	AA	AA	AA	AA	AA	AA	AA	AT	AA	AA	AA	AA	AA	AA	AA	AA	AA	AA	AA	AA	AA	AA	AA	AA	AA	AA	AA	AA	AA	AA	AA	AA	AA	AA	AA	AA
ctg10	1346343	T	A	TT	TT	TT	TT	TT	TT	--	--	TT	TT	TT	TT	TT	TT	TT	TT	TT	AT	TT	TT	TT	TT	TT	TT	TT	TT	TT	TT	TT	TT	TT	TT	TT	TT	TT	TT	TT	TT	TT	TT	TT	TT	TT	TT	TT	TT
ctg10	1356968	T	G	GT	GT	GT	GT	GT	GT	GT	GT	GT	GT	GT	GG	GT	GT	GT	GT	GT	GT	GT	GT	GT	GT	GT	GT	GT	GT	GT	GT	GG	GT	GT	GT	GT	GT	GT	GT	GT	GT	--	GT	GT	GT	GT	GT	GT	GT
ctg10	1357010	G	A	AG	AG	AG	AG	AG	AG	AG	AG	AG	AG	AG	AA	AG	AG	AG	AG	AG	AG	AG	AG	AG	AG	AG	AG	AG	AG	AG	AG	AA	AG	AG	AG	AG	AG	AG	AG	AG	AG	--	AG	AG	AG	AG	AG	AG	AG
ctg10	1357016	G	A	GG	GG	GG	GG	GG	GG	GG	GG	GG	GG	GG	GG	GG	GG	GG	GG	GG	GG	GG	GG	GG	GG	GG	GG	GG	GG	GG	GG	GG	GG	GG	GG	GG	GG	GG	GG	GG	GG	--	GG	GG	GG	AG	GG	GG	GG
ctg10	1357020	A	G	AA	AA	AA	AA	AA	AA	AA	AA	AA	AA	AA	AA	AA	AA	AA	AA	AA	AA	AA	AA	AA	AA	AA	AG	AG	AA	AA	AG	AA	AA	AG	AA	AA	AA	AA	AA	AA	AA	--	AA	AA	AA	AA	AA	AA	AA
ctg10	1357029	G	A	AG	AG	AG	AG	AG	AG	AG	AG	AG	AG	AG	AA	AG	AG	AG	AG	AG	AG	AG	AG	AG	AG	AG	AG	AG	AG	AG	AG	AA	AG	AG	AG	AG	AG	AG	AG	AG	AG	--	AG	AG	AG	AG	AG	AG	AG
ctg10	1357047	G	A	AG	AG	AG	AG	AG	AG	GG	AG	AG	AG	AG	AA	AG	AG	AG	AG	AG	AG	AG	AG	AG	AG	AG	AG	AG	AG	AG	AG	AA	AG	AG	AG	AG	AG	AG	AG	AG	AG	--	AG	AG	AG	AG	AG	AG	AG
ctg10	1357055	C	T	CC	CC	CC	CC	CC	CC	CC	CC	CC	CC	CC	CC	CC	CC	CC	CC	CC	CC	CC	CC	CC	CC	CC	CC	CC	CT	CT	CC	CC	CC	CT	CC	CC	CC	CC	CC	CC	CC	--	CC	CC	CC	CC	CC	CC	CC
ctg10	1357056	T	G	GT	GT	GT	GT	GT	GT	GT	GT	GT	GT	GT	TT	GT	GT	GT	GT	GT	GT	GT	GT	GT	GT	GT	GT	GT	GT	GT	GT	TT	GT	GT	GT	GT	GT	GT	GT	GT	GT	--	GT	GT	GT	GT	GT	GT	GT
ctg10	1357072	T	C	TT	TT	TT	TT	TT	TT	TT	TT	TT	TT	TT	TT	TT	TT	TT	TT	TT	TT	TT	TT	TT	TT	TT	TT	TT	TT	TT	CT	TT	TT	TT	TT	TT	TT	TT	TT	TT	TT	TT	TT	TT	TT	TT	TT	TT	TT
ctg10	1357230	C	T	CC	CC	CC	CC	CC	CC	CC	CC	CC	CC	CC	CC	CC	CC	CC	CC	CC	CC	CC	CC	CC	CC	CT	CC	CT	CC	CC	CC	CC	CC	CC	CC	CC	CC	CC	CC	CC	CC	CC	CC	CC	CC	CC	CC	CC	CC
ctg10	1357271	T	A	TT	TT	TT	TT	TT	TT	TT	TT	TT	TT	TT	TT	TT	TT	TT	TT	TT	TT	TT	TT	TT	TT	TT	TT	TT	AT	AT	TT	TT	AT	AT	TT	TT	TT	TT	TT	TT	TT	TT	TT	TT	TT	TT	TT	TT	TT
ctg10	1357280	A	C	AA	AA	AA	AA	AA	AA	AA	AA	AA	AA	AA	AA	AA	AA	AA	AA	AA	AA	AA	AA	AA	AA	AA	AA	AA	AC	AC	AA	AA	AC	AC	AA	AA	AA	AA	AA	AA	AA	AA	AA	AA	AA	AA	AA	AA	AA
ctg10	1357311	C	A	AC	CC	CC	CC	CC	CC	CC	CC	AC	CC	CC	CC	CC	CC	AC	AC	CC	CC	CC	CC	CC	CC	CC	CC	CC	CC	CC	CC	CC	CC	CC	CC	AC	CC	CC	CC	AC	AC	CC	AC	AC	CC	AC	CC	AC	AC
ctg10	1357321	C	T	CT	CC	CC	CC	CC	CC	CC	CC	CC	CC	CC	CC	CC	CC	CC	CC	CT	CC	CC	CC	CC	CT	CC	CC	CC	CC	CC	CC	CC	CC	CC	CC	CC	CC	CC	CC	CC	CC	CC	CC	CC	CC	CC	CC	CC	CC
ctg10	1357323	C	T	CC	CC	CC	CC	CC	CC	CC	CC	CC	CC	CC	CC	CC	CC	CC	CC	CT	CC	CC	CC	CC	CC	CC	CC	CC	CC	CC	CC	CC	CC	CC	CC	CC	CC	CC	CC	CC	CC	CC	CC	CC	CC	CC	CC	CC	CC
ctg10	1357326	G	A	GG	AG	GG	GG	GG	AG	AG	GG	GG	GG	GG	GG	GG	GG	GG	GG	GG	GG	GG	AG	AG	GG	AG	GG	AG	GG	GG	GG	GG	GG	GG	AG	GG	AG	GG	GG	GG	GG	GG	GG	AG	AG	GG	GG	GG	GG
ctg10	1357330	T	C	TT	TT	TT	TT	TT	TT	TT	TT	TT	TT	TT	TT	TT	TT	TT	TT	TT	CT	TT	TT	TT	TT	TT	TT	TT	TT	TT	TT	TT	TT	TT	TT	TT	TT	TT	TT	TT	TT	TT	TT	TT	TT	TT	TT	TT	TT
ctg10	1357339	A	G	AA	AA	AA	AA	AA	AA	AA	AA	AA	AA	AA	AA	AA	AA	AA	AA	AA	AA	AA	AA	AA	AA	AA	AA	AA	AA	AA	AA	AA	AA	AA	AA	AA	AA	AA	AA	AA	AA	AA	AA	AA	AA	AG	AA	AA	AA
ctg10	1357344	A	G	AG	AG	AG	AG	AG	AG	GG	AG	AG	AG	AG	AA	AG	AG	AG	AG	AG	AG	AG	AG	AG	AG	AG	AG	AG	AG	AG	AG	AA	GG	AG	AG	AG	AG	AG	AG	AG	AG	AG	AG	AG	AG	AG	AG	AA	AG
ctg10	1357346	G	A	AG	AG	AG	AG	AG	AG	AA	AG	AG	AG	AG	GG	AG	AG	AG	AG	AG	AG	AG	AG	AG	AG	AG	AG	AG	AG	AG	AG	GG	AA	AG	AG	AG	AG	AG	AG	AG	AG	AG	AG	AG	AG	AG	AG	GG	AG
ctg10	1357351	G	A	AG	AG	AG	AG	AG	AG	GG	AG	AG	AG	AG	AA	AG	AG	AG	AG	AG	AG	AG	AG	AG	AG	AG	AG	AG	AG	AG	AG	AA	GG	AG	AG	AG	AG	AG	AG	AG	AG	AG	AG	AG	AG	AG	AG	AA	AG
ctg10	1357371	T	C	CT	CT	CC	CC	CC	CC	TT	CC	CC	CC	CC	CC	CC	CC	CC	CC	CC	--	CC	CT	CT	CT	TT	CC	--	CC	CC	CC	CC	CC	CC	CC	CC	--	CC	CC	CC	CC	CC	CC	CT	CT	CT	CC	CC	CC
ctg10	1376054	G	C	GG	GG	GG	GG	GG	GG	GG	GG	GG	GG	GG	GG	GG	GG	--	GG	GG	GG	GG	GG	GG	GG	GG	GG	GG	GG	GG	GG	GG	GG	GG	GG	GG	CG	GG	GG	GG	GG	GG	GG	--	GG	GG	GG	GG	GG
ctg10	1376087	A	G	AA	AA	AA	AA	AA	AA	AA	AA	AA	AA	AA	AA	AA	AA	--	AA	AA	AA	AA	AA	AA	AA	AA	AA	AA	AA	AA	AA	AA	AA	AA	AA	AA	AA	AA	AA	AA	AA	AA	AA	--	AA	AA	AA	AG	AA
ctg10	1376112	T	C	TT	TT	TT	TT	TT	TT	TT	TT	TT	TT	TT	TT	TT	TT	--	TT	TT	TT	TT	TT	TT	TT	TT	TT	TT	TT	CC	TT	TT	TT	TT	TT	TT	TT	TT	TT	TT	TT	TT	TT	--	TT	TT	TT	TT	TT
ctg10	1376137	C	T	TT	TT	TT	TT	TT	TT	TT	TT	TT	TT	TT	TT	TT	CT	--	TT	TT	TT	TT	TT	TT	TT	TT	TT	TT	TT	TT	TT	TT	TT	TT	TT	TT	TT	TT	TT	TT	TT	TT	TT	--	TT	TT	TT	TT	TT
ctg10	1376255	A	T	AA	AA	AA	AA	AA	AA	AA	AA	AA	AA	AA	AA	AA	AT	--	AA	AA	AA	AA	AA	AA	AA	AA	AA	AA	AA	AA	AA	AA	AA	AA	AA	AA	AA	AA	AA	AA	AA	AA	AA	--	AA	AA	AA	AA	AA
ctg10	1376270	C	T	CC	CC	CC	CC	CC	CC	CC	CC	CC	CC	CC	CC	CC	CT	--	CC	CC	CC	CC	CC	CC	CC	CC	CC	CC	CC	CC	CC	CC	CC	CC	CC	CC	CC	CC	CC	CC	CC	CC	CC	--	CC	CC	CC	CC	CC
ctg10	1381474	A	T	AA	AA	AA	AA	AA	AA	AA	AA	AA	AA	AA	AA	AA	AA	AA	AA	AT	AA	AA	AA	AA	AA	AA	AA	AA	AA	AA	AA	AA	AA	AA	AA	AA	AA	AA	AA	AA	AA	--	AA	--	AA	AA	AA	AA	AA
ctg10	1381498	C	T	CC	CC	CC	CC	CC	CC	CC	CC	CC	CC	CC	CC	CC	CC	CC	CC	CC	CC	CC	CC	CT	CC	--	CC	--	CC	CC	CC	CC	CC	CC	CT	CC	CC	CC	CC	CC	CC	CC	CC	CC	CC	CC	CC	CC	CC
ctg10	1381504	A	G	AA	AA	AA	AA	AA	AA	AA	AA	AA	AA	AG	AA	AA	AA	AA	AA	AA	AA	AG	AA	AA	AA	--	AA	--	AA	AG	AG	AG	AA	AG	AA	AA	AA	AA	AA	AA	AA	AA	AA	AA	AA	AA	AA	AA	AG
ctg10	1381506	G	T	GG	GG	GG	GG	GG	GG	GG	GG	GG	GG	GG	GG	GG	GG	GG	GG	GG	GG	GT	GG	GG	GG	--	GG	--	GG	GT	GT	GT	GG	GT	GG	GG	GG	GG	GG	GG	GG	GG	GG	GG	GG	GG	GG	GG	GT
ctg10	1381552	G	A	GG	GG	GG	GG	GG	GG	GG	GG	GG	GG	GG	GG	GG	GG	GG	GG	GG	GG	GG	GG	GG	GG	GG	GG	GG	GG	GG	GG	GG	GG	GG	GG	GG	GG	GG	GG	GG	GG	GG	GG	AG	GG	GG	GG	GG	GG
ctg10	1381554	T	C	TT	TT	TT	CT	TT	TT	TT	TT	TT	CT	TT	TT	TT	TT	TT	TT	TT	TT	CT	TT	TT	TT	CT	CC	TT	TT	TT	CT	CT	CT	CT	CT	TT	TT	TT	TT	TT	TT	TT	TT	TT	TT	TT	TT	TT	TT
ctg10	1381587	T	A	TT	TT	TT	TT	TT	TT	TT	TT	TT	TT	TT	TT	TT	TT	TT	TT	TT	TT	AT	TT	TT	TT	AT	TT	TT	TT	AT	AT	AT	TT	AT	TT	TT	TT	TT	TT	TT	TT	TT	TT	TT	TT	TT	TT	TT	TT
ctg10	1391246	G	A	GG	GG	GG	GG	GG	GG	GG	GG	GG	GG	GG	GG	GG	GG	GG	GG	GG	GG	GG	GG	GG	GG	GG	GG	GG	GG	GG	GG	GG	GG	GG	GG	GG	--	GG	GG	GG	GG	GG	GG	GG	GG	GG	GG	GG	GG
ctg10	1391272	G	A	AG	AG	AG	GG	GG	AG	GG	GG	AG	GG	GG	AG	GG	AG	AA	GG	AG	GG	GG	GG	GG	GG	GG	GG	GG	GG	GG	GG	GG	GG	GG	GG	AG	--	GG	GG	AG	GG	AG	GG	AG	GG	AG	AG	GG	AG
ctg10	1391276	A	G	AA	AA	AA	AA	AA	AA	AA	AA	AA	AA	AA	AA	AA	AA	AA	AA	AA	AA	AA	AA	AA	AA	AA	AA	AA	AA	AA	AA	AA	AA	AA	AA	AA	--	AA	AA	AA	AA	AA	AA	AA	AA	AA	AA	AA	AA
ctg10	1391283	T	A	AA	AA	AA	AA	AA	AA	AA	AA	AA	AA	AA	AA	AA	AA	AA	AA	AA	AA	AA	AA	AA	AA	AA	AA	AA	AA	AA	AA	AA	AA	AA	AA	AA	--	AA	AA	AA	AA	AA	AA	AA	AA	AA	AA	AA	AA
ctg10	1391287	A	G	AA	AA	AA	AA	AA	AA	AA	AA	AA	AA	AA	AA	AA	AA	AA	AA	AA	AA	AA	AA	AA	AA	AA	AA	AA	AA	AA	AA	AA	AA	AA	AA	AA	--	AA	AA	AA	AA	AA	AA	AA	AA	AA	AA	AA	AA
ctg10	1391316	A	G	GG	GG	GG	GG	GG	GG	GG	GG	GG	GG	GG	GG	GG	GG	GG	GG	GG	GG	AA	AG	GG	GG	AG	AA	AG	AA	GG	AA	GG	AA	AA	AG	GG	--	GG	GG	GG	GG	GG	GG	GG	GG	GG	GG	GG	GG
ctg10	1391317	C	T	CC	CC	CC	CC	CC	CC	CC	CC	CC	CC	CC	CC	CC	CC	CC	CC	CC	CC	CC	CC	CC	CT	CC	CC	CC	CC	CC	CC	CC	CC	CC	CC	CC	--	CC	CC	CC	CC	CC	CC	CC	CC	CC	CC	CC	CC
ctg10	1391353	A	G	AA	AA	AA	AA	AA	AA	AA	AA	AA	AA	AA	AA	AA	AA	AA	AA	AA	AA	AA	AA	AA	AA	AA	AA	AA	AA	AA	AA	AA	AA	AA	AA	AA	--	AA	AA	AA	AA	AA	AA	AA	--	AA	AA	AA	AA
ctg10	1391504	T	A	TT	TT	TT	TT	TT	TT	TT	TT	TT	TT	TT	TT	TT	TT	TT	TT	TT	TT	TT	TT	TT	TT	TT	TT	TT	TT	TT	TT	TT	TT	TT	TT	TT	--	TT	TT	TT	TT	TT	TT	TT	TT	TT	TT	TT	TT
ctg10	1391513	A	T	AA	AA	AA	AA	AA	AA	AA	AA	AA	AA	AA	AA	AA	AA	AA	AA	AA	AA	AA	AA	AA	AA	AA	AA	AA	AA	AA	AA	AA	AA	AA	AA	AA	--	AA	AA	AA	AA	AA	AA	AA	AA	AA	AA	AA	AA
ctg10	1391543	C	T	CT	CC	CC	CT	CC	CC	CC	CC	CC	CC	CC	CC	CC	CT	CC	CT	CT	CT	CC	CC	CC	CC	CC	CC	CT	CC	CC	CC	CC	CC	CC	CC	CT	--	CC	CC	CT	CC	CC	CC	CT	CC	CT	CT	CC	CC
ctg10	1391576	C	T	CT	TT	TT	CT	TT	TT	TT	TT	TT	TT	TT	TT	TT	CT	TT	CT	CT	CT	TT	TT	TT	TT	TT	TT	CT	TT	TT	TT	TT	TT	TT	TT	CT	--	TT	TT	CT	TT	CT	TT	CT	TT	CT	CT	TT	TT
ctg10	1391582	C	A	CC	CC	CC	CC	CC	CC	CC	CC	CC	CC	CC	CC	CC	CC	CC	CC	CC	CC	CC	CC	CC	CC	CC	CC	CC	CC	CC	CC	CC	CC	AC	CC	CC	--	CC	CC	CC	CC	CC	CC	CC	CC	CC	CC	CC	CC
ctg10	1391586	T	C	TT	TT	TT	TT	TT	TT	TT	TT	TT	TT	TT	TT	TT	TT	TT	TT	TT	TT	TT	TT	TT	TT	TT	TT	TT	TT	TT	TT	TT	TT	TT	TT	TT	--	TT	TT	TT	TT	TT	TT	TT	TT	CT	TT	TT	TT
ctg10	1391594	G	T	GT	TT	TT	GT	TT	TT	TT	TT	TT	TT	TT	TT	TT	GT	TT	GT	GT	GT	TT	TT	TT	TT	TT	TT	GT	TT	TT	TT	TT	TT	TT	TT	GT	--	TT	TT	GT	TT	TT	TT	GT	TT	GT	GT	TT	TT
ctg10	1391595	C	T	CC	CC	CC	CC	CC	CC	CC	CC	CC	CC	CC	CC	CC	CC	CC	CC	CC	CC	CC	CC	CC	CC	CC	CC	CC	CC	CC	CC	CT	CC	CC	CC	CC	--	CC	CC	CC	CC	CC	CC	CC	CC	CC	CC	CC	CC
ctg10	1391596	A	G	AA	AA	AA	AA	AA	AA	AA	AA	AA	AA	AA	AA	AA	AA	AA	AA	AA	AA	AA	AA	AA	AA	AA	AA	AA	AA	AA	AG	AA	AA	AA	AA	AA	--	AA	AA	AA	AA	AA	AA	AA	AA	AA	AA	AA	AA
ctg10	1391604	T	C	TT	TT	TT	TT	TT	TT	TT	TT	TT	TT	TT	TT	TT	TT	TT	TT	TT	TT	TT	TT	TT	TT	TT	TT	TT	TT	TT	TT	TT	TT	CT	TT	TT	--	TT	TT	TT	TT	TT	TT	TT	TT	TT	TT	TT	TT
ctg10	1391612	C	T	CC	CC	CC	CC	CC	CC	CC	CC	CC	CC	CC	CC	CC	CC	CC	CC	CC	CC	CC	CC	CC	CC	CC	CC	CC	CC	CC	CC	CC	CC	CC	CC	CC	--	CC	CC	CC	CC	CC	CC	CC	CC	CC	CC	CC	CC
ctg10	1391627	T	C	CC	CC	CC	CC	CC	CC	CC	CC	CC	CC	CC	CC	CC	CC	CC	CC	CC	CC	CC	CC	CC	CC	CC	CC	CC	CC	CC	CC	CC	CC	CC	CC	CC	--	CC	CC	CC	CC	CC	CC	CC	CC	CC	CC	CC	CC
ctg10	1392269	T	C	CC	TT	TT	TT	CC	TT	CC	TT	CC	--	TT	--	CC	TT	CC	CC	TT	TT	TT	--	TT	TT	--	CC	TT	--	TT	--	CC	CC	TT	CC	TT	--	CC	CC	CC	TT	TT	CT	TT	TT	TT	CC	CC	TT
ctg10	1392277	G	T	TT	GG	GG	GG	TT	GG	TT	GG	TT	--	GG	--	TT	GG	TT	TT	GG	GG	GG	--	GG	GG	--	GG	GG	--	GG	--	TT	GG	GG	TT	GG	GG	TT	TT	TT	GG	GG	GT	GG	GG	GG	TT	TT	GG
ctg10	1392390	A	C	AA	AA	AA	AA	AA	AA	AA	AA	AA	AA	AA	AA	AA	AA	AA	AA	AA	AA	AA	AA	AA	AA	AA	AA	AA	AA	AA	AA	AA	AA	AA	AA	AA	AA	AA	AA	AA	AA	AA	AA	AA	AA	AA	AA	AA	AA
ctg10	1392400	G	A	GG	GG	GG	GG	GG	GG	GG	GG	GG	GG	GG	GG	GG	GG	GG	GG	GG	GG	GG	GG	GG	GG	GG	GG	GG	GG	GG	GG	GG	GG	GG	GG	GG	GG	GG	GG	GG	GG	GG	GG	GG	GG	GG	GG	GG	GG
ctg10	1392403	G	A	GG	GG	GG	GG	GG	GG	GG	GG	GG	GG	GG	GG	GG	GG	GG	GG	GG	GG	GG	GG	GG	GG	GG	GG	GG	GG	GG	GG	GG	GG	GG	GG	GG	GG	GG	GG	GG	GG	GG	GG	GG	GG	GG	GG	GG	GG
ctg10	1392465	G	A	GG	GG	GG	GG	GG	GG	GG	GG	GG	GG	GG	GG	GG	GG	GG	GG	GG	GG	GG	GG	GG	GG	GG	GG	GG	GG	GG	GG	GG	GG	GG	GG	GG	GG	GG	GG	GG	GG	GG	GG	GG	GG	GG	GG	GG	GG
ctg10	1392472	G	A	GG	GG	GG	GG	GG	GG	GG	GG	GG	GG	GG	GG	GG	GG	GG	GG	GG	GG	GG	GG	GG	GG	GG	GG	GG	GG	GG	GG	GG	GG	GG	GG	GG	GG	GG	GG	GG	GG	GG	GG	GG	GG	GG	GG	GG	GG
ctg10	1449738	T	C	CT	CT	CT	CT	CT	CT	CT	CT	CT	CT	CT	CT	CT	CT	CT	CT	CT	--	TT	TT	CT	CT	CT	TT	CT	CT	TT	CT	CT	CT	CT	CT	TT	CT	CT	CT	CT	CT	CT	CT	CT	CT	CT	CT	CT	CT
ctg10	1449783	T	C	TT	TT	TT	TT	TT	TT	TT	TT	TT	TT	TT	TT	TT	TT	TT	TT	TT	--	TT	TT	TT	TT	TT	TT	TT	CT	TT	TT	TT	TT	TT	TT	TT	TT	TT	TT	TT	TT	TT	TT	TT	TT	TT	TT	TT	TT
ctg10	1449788	G	T	GT	GT	GT	GT	GT	TT	GT	TT	TT	GT	GT	GT	GT	GT	TT	GT	GT	--	TT	--	GT	GT	TT	TT	TT	TT	TT	TT	TT	GT	TT	TT	GT	GT	GT	GT	GT	GT	GT	GT	GT	GT	GT	GT	GT	GT
ctg10	1449794	C	G	CC	CC	CC	CC	CC	CC	CC	CC	CC	CC	CC	CC	CC	CC	CC	CC	CC	--	CC	--	CC	CC	CC	CC	CC	CC	CC	CC	CC	CG	CC	CC	CC	CC	CC	CC	CC	CC	CC	CC	CC	CC	CC	CC	CC	CC
ctg10	1449845	G	A	GG	GG	GG	GG	GG	GG	GG	GG	GG	GG	GG	GG	GG	GG	GG	GG	GG	--	GG	GG	GG	GG	GG	GG	GG	GG	GG	GG	GG	GG	GG	GG	GG	GG	GG	GG	GG	GG	GG	GG	GG	GG	GG	GG	GG	GG
ctg10	1449855	C	A	AA	AA	AA	AA	AA	AA	AA	AA	AA	AA	AA	AA	AA	AA	AA	AA	AA	--	AA	AA	AA	AA	AA	--	AA	AA	AA	AA	AA	AA	AA	AA	AA	AA	AA	AA	AA	AA	AA	AA	AA	AA	AA	AA	AA	AA
ctg10	1449907	A	G	GG	GG	GG	GG	GG	GG	GG	GG	GG	GG	GG	GG	GG	GG	GG	GG	GG	--	GG	GG	GG	GG	GG	--	GG	GG	GG	GG	GG	GG	GG	GG	GG	GG	GG	GG	GG	GG	GG	GG	GG	GG	GG	GG	GG	GG
ctg10	1449926	A	C	AA	AA	AA	AA	AA	AA	AA	AA	AA	AA	AA	AA	AA	AA	AA	AA	AA	--	AA	AA	AA	AA	AA	--	AA	AA	AA	AA	AA	AA	AA	AA	AA	AA	AA	AA	AA	AA	AA	AA	AA	AA	AA	AA	AA	AA
ctg10	1449929	C	A	AA	AA	AA	AA	AA	AA	AA	AA	AA	AA	AA	AA	AA	AA	AA	AA	AA	--	AA	AA	AA	AA	AA	--	AA	AA	AA	AA	AA	AA	AA	AA	AA	AA	AA	AA	AA	AA	AA	AA	AA	AA	AA	AA	AA	AA
ctg10	1449942	C	T	CC	CC	CC	CC	CC	CC	CC	CC	CC	CC	CC	CC	CC	CC	CC	CC	CC	--	CC	CC	CC	CC	CC	CC	CC	CC	CC	CC	CC	CC	CC	CC	CC	CC	CC	CC	CC	CC	CC	CC	CC	CC	CC	CC	CC	CC
ctg10	1449963	A	T	AA	AA	AA	AA	AA	AA	AA	AA	AA	AT	AA	AA	AA	AA	AA	AA	AA	--	AA	AA	AA	AA	AA	AA	AA	AA	AA	AA	AA	AA	AA	AA	AA	AA	AA	AA	AA	AA	AA	AA	AA	AA	AA	AT	AA	AA
ctg10	1456971	G	T	GG	GG	GG	GG	GG	GG	GG	GG	GG	GG	GG	GG	GG	GG	GG	GG	GG	GG	GG	GG	GG	GG	GG	GG	GG	GG	GG	GG	GG	GG	GG	GG	GG	GG	GT	GT	GG	GG	--	GG	GG	GG	GG	GG	GG	GT
ctg10	1456994	C	G	GG	GG	GG	GG	CG	CC	GG	CC	CC	CG	CG	CG	--	CG	CC	GG	CG	CG	CC	CC	CG	GG	CC	CC	CC	CC	CC	CC	CC	CG	CC	CC	CG	CG	GG	GG	GG	CG	--	CG	CG	CG	CG	GG	CG	GG
ctg10	1491009	G	A	GG	GG	GG	GG	GG	GG	GG	GG	GG	GG	GG	GG	GG	GG	GG	GG	GG	GG	GG	GG	GG	GG	GG	GG	AG	GG	GG	GG	GG	GG	GG	GG	GG	GG	GG	GG	GG	GG	GG	GG	GG	GG	GG	GG	GG	GG
ctg10	1491050	C	A	CC	CC	CC	CC	CC	CC	CC	CC	CC	CC	CC	CC	CC	CC	CC	CC	CC	CC	CC	CC	CC	CC	CC	CC	CC	CC	CC	CC	CC	CC	CC	CC	CC	CC	AA	AA	CC	CC	CC	CC	CC	CC	CC	CC	CC	CC
ctg10	1491051	G	A	GG	GG	GG	GG	GG	GG	GG	GG	GG	GG	GG	GG	GG	GG	GG	GG	GG	GG	GG	GG	GG	GG	GG	GG	GG	GG	GG	GG	GG	GG	GG	GG	GG	AG	GG	GG	GG	GG	GG	GG	GG	GG	GG	GG	GG	GG
ctg10	1491070	T	C	TT	TT	CT	TT	TT	TT	TT	TT	TT	TT	TT	TT	TT	TT	TT	TT	TT	TT	TT	TT	TT	TT	TT	TT	TT	TT	TT	TT	TT	TT	TT	TT	TT	TT	TT	TT	TT	TT	TT	TT	TT	TT	TT	TT	TT	TT
ctg10	1491176	G	T	TT	TT	TT	TT	TT	TT	TT	TT	TT	TT	TT	TT	TT	TT	TT	TT	TT	TT	TT	GG	TT	TT	TT	TT	TT	TT	TT	TT	TT	GG	TT	TT	TT	TT	TT	TT	TT	TT	TT	TT	TT	TT	--	TT	TT	TT
ctg10	1491379	T	C	TT	TT	TT	TT	TT	TT	TT	TT	TT	TT	TT	TT	TT	TT	TT	TT	TT	TT	CT	CT	CC	TT	CC	TT	CT	CT	CC	CT	CC	CC	CT	CC	TT	CT	TT	TT	TT	TT	TT	TT	TT	TT	--	TT	TT	TT
ctg10	1491397	G	A	AA	AA	AA	AA	GG	AG	AA	AA	AA	AA	AA	AA	AG	AA	AA	AA	AG	AA	GG	GG	GG	AA	GG	GG	GG	GG	GG	GG	GG	GG	GG	GG	AA	GG	AA	AA	AA	AA	AA	AG	AA	AA	--	AA	AA	AG
ctg10	1491443	C	A	CC	CC	CC	CC	CC	CC	CC	CC	CC	CC	CC	CC	CC	CC	CC	CC	CC	CC	CC	CC	CC	CC	CC	CC	CC	CC	CC	CC	CC	CC	CC	CC	CC	AC	CC	CC	CC	CC	CC	CC	CC	CC	--	CC	CC	CC
ctg10	1509399	T	C	TT	TT	TT	TT	--	--	TT	TT	TT	TT	TT	TT	TT	TT	TT	TT	TT	TT	TT	TT	TT	TT	TT	TT	TT	TT	TT	TT	TT	TT	CT	TT	TT	TT	TT	TT	TT	--	TT	--	TT	TT	TT	TT	TT	TT
ctg10	1509452	T	C	TT	TT	TT	TT	TT	--	TT	TT	TT	TT	TT	TT	TT	TT	TT	--	TT	CT	TT	TT	TT	TT	TT	TT	TT	TT	TT	TT	TT	TT	TT	TT	TT	TT	CT	CT	TT	--	TT	--	TT	--	TT	TT	TT	TT
ctg10	1544088	C	T	CC	--	CT	--	CC	CC	CC	CC	CC	CT	CC	CC	CT	CC	CC	CC	CT	CT	CC	CT	CT	CC	CC	CT	CC	CC	CT	CC	CC	CC	--	CC	CC	CC	--	--	CC	--	CC	CC	CC	CC	CC	CC	CC	CC
ctg10	1544098	G	A	GG	--	GG	--	GG	GG	GG	GG	GG	GG	GG	GG	GG	GG	GG	GG	GG	GG	GG	GG	GG	AG	GG	GG	GG	GG	GG	GG	GG	GG	--	GG	GG	GG	--	--	GG	--	GG	GG	GG	GG	GG	GG	GG	GG
ctg10	1544110	A	G	AA	--	AA	--	AA	AA	AA	AA	AA	AA	AA	AA	AA	AA	AA	AA	AA	AA	AA	AA	AA	AA	AA	AA	AA	AA	AA	AA	AA	AA	--	AA	AA	AA	--	--	AA	--	AA	AA	AA	--	AA	AA	AA	AA
ctg10	1544161	C	A	CC	--	CC	--	CC	CC	CC	CC	CC	CC	CC	CC	AC	CC	CC	CC	CC	AC	CC	CC	CC	CC	CC	CC	CC	CC	CC	CC	CC	CC	--	CC	CC	CC	--	--	CC	--	CC	CC	CC	--	CC	CC	CC	CC
ctg10	1544168	C	T	CC	--	CC	--	CC	CC	CC	CC	CC	CC	CC	CC	CC	CC	CC	CC	CC	CC	CC	CC	CC	CC	CC	CT	CC	CC	CC	CC	CC	CC	--	CC	CC	CC	--	--	CC	--	CC	CC	CC	CC	CC	CC	CC	CC
ctg10	1544440	T	C	TT	--	TT	TT	TT	TT	TT	TT	TT	TT	TT	TT	CT	TT	TT	TT	TT	TT	TT	TT	TT	TT	TT	TT	TT	TT	TT	TT	TT	TT	TT	TT	TT	TT	--	--	TT	--	TT	TT	TT	TT	TT	TT	TT	TT
ctg10	1601158	A	G	AG	AG	AA	AA	AG	AG	AG	AG	AG	AG	AG	AG	AG	AG	AG	AG	AG	AG	AG	AA	AA	AG	AG	AG	AA	AA	AA	AA	AA	AA	AA	AA	AG	AG	AG	AG	AG	AG	AG	AG	AG	AG	AG	AG	AG	AG
ctg10	1601166	T	C	TT	TT	TT	TT	TT	TT	TT	TT	TT	TT	TT	TT	TT	TT	TT	TT	TT	TT	TT	TT	TT	TT	TT	TT	TT	CT	TT	TT	TT	TT	TT	CT	TT	TT	TT	CT	TT	TT	TT	TT	TT	TT	TT	TT	TT	TT
ctg10	1601173	A	T	AA	AT	AT	AT	AA	AA	AA	AA	AA	AA	AA	AA	AA	AA	AA	AA	AA	AA	AA	AT	AT	AA	AT	AA	AT	AT	AT	AT	AT	AT	AT	AT	AT	AA	AT	AT	AA	AA	AA	AA	AA	AA	AA	AA	AA	AA
ctg10	1601208	T	C	CT	CT	CT	CT	CT	CT	CT	CT	CT	CT	CT	CT	CT	CT	CT	CT	CT	CT	CT	CT	CT	CT	CT	CT	CT	CT	CT	CT	CT	CT	CT	CT	CT	CT	CT	CT	CT	CT	CT	CT	CT	CT	CT	CT	CT	CT
ctg10	1601229	T	C	TT	TT	TT	TT	TT	TT	TT	TT	TT	TT	TT	TT	TT	TT	TT	TT	TT	TT	TT	TT	TT	TT	TT	TT	TT	TT	TT	TT	TT	TT	TT	TT	TT	TT	TT	TT	TT	TT	TT	TT	TT	TT	TT	TT	TT	TT
ctg10	1601236	T	A	TT	TT	TT	TT	TT	TT	TT	TT	TT	TT	TT	TT	TT	TT	TT	TT	TT	TT	TT	TT	TT	TT	TT	TT	TT	TT	TT	TT	TT	TT	TT	TT	TT	TT	TT	TT	TT	TT	TT	TT	TT	TT	TT	TT	TT	TT
ctg10	1601238	T	A	AT	AT	AT	AT	AT	AT	AT	AT	AT	AT	AT	AT	AT	AT	AT	AT	AT	AT	AT	AT	AT	AT	AT	AT	AT	AT	AT	AT	AT	AT	AT	AT	AT	AT	AT	AT	AT	AT	AT	AT	AT	AT	AT	AT	AT	AT
ctg10	1601258	T	C	CT	CT	CT	CT	CT	CT	CT	CT	CT	CT	CT	CT	CT	CT	CT	CT	CT	CT	CT	CT	CT	CT	CT	CT	CT	CT	CT	CT	CT	TT	TT	CT	CT	CT	CT	CT	CT	CT	CT	CT	CT	CT	CT	CT	CT	CT
ctg10	1601276	C	T	CT	CT	CT	CT	CT	CT	CT	CT	CT	CT	CT	CT	CT	CT	CT	CT	CT	CT	CT	CT	CT	CT	CT	CT	CT	CT	CT	CT	CT	CT	CT	CT	CT	CT	CT	CT	CT	CT	CT	CT	CT	CT	CT	CT	CT	CT
ctg10	1677501	A	T	AA	AA	AA	AA	AA	AA	AA	AA	AA	AA	AA	--	--	--	AA	AA	AA	AA	AA	AA	AA	AA	AA	AA	AA	AA	AA	AA	AA	AA	AA	AA	AA	AA	AA	AT	--	--	AA	--	AA	AA	AA	AA	--	AA
ctg10	1677520	T	C	TT	TT	TT	TT	TT	TT	TT	TT	TT	TT	TT	--	--	--	TT	TT	TT	TT	TT	TT	TT	TT	TT	TT	TT	TT	TT	CT	TT	TT	TT	TT	TT	TT	TT	TT	--	--	TT	--	TT	TT	TT	TT	--	TT
ctg10	1677535	T	A	TT	TT	TT	TT	TT	TT	TT	TT	TT	TT	--	--	--	--	TT	TT	TT	TT	AT	TT	TT	TT	TT	TT	TT	TT	TT	TT	TT	TT	TT	TT	TT	TT	TT	TT	--	--	TT	--	TT	TT	TT	TT	--	TT
ctg10	1754639	C	A	CC	CC	CC	CC	CC	CC	CC	CC	CC	CC	CC	CC	CC	CC	CC	CC	CC	CC	CC	CC	AC	CC	AC	AC	AC	CC	CC	AC	CC	CC	CC	AC	CC	--	CC	CC	CC	CC	CC	CC	--	CC	CC	CC	CC	CC
ctg10	1754648	G	T	TT	TT	TT	TT	GG	TT	TT	TT	TT	TT	TT	TT	TT	TT	TT	TT	GG	GG	GG	GG	GT	TT	GT	GT	GT	GG	GG	GT	GG	GG	GG	GT	TT	--	TT	TT	GG	TT	TT	TT	--	TT	TT	TT	TT	GT
ctg10	1754678	T	G	TT	TT	TT	TT	GG	TT	TT	TT	TT	TT	TT	TT	TT	TT	TT	TT	TT	TT	TT	TT	TT	TT	TT	TT	TT	TT	TT	TT	TT	TT	TT	TT	TT	--	TT	TT	GG	TT	TT	TT	--	TT	TT	TT	TT	TT
ctg10	1756462	G	T	GG	GG	GG	GG	GG	GG	GG	GG	GG	GG	--	GG	GG	GT	GG	GG	--	GG	--	GG	--	GG	GG	GT	GT	GG	GG	GT	GG	GG	GT	GT	--	GG	GG	GG	GG	GG	--	GG	GG	GG	GG	GG	GG	GG
ctg10	1756479	T	G	GT	TT	GT	TT	GT	GT	GT	GT	GT	GT	--	GT	GT	GT	GT	GT	--	GT	--	GT	--	TT	GT	GT	GT	GT	GG	GT	TT	GT	GG	GT	--	GT	GT	GT	GT	TT	--	GT	--	GT	TT	GT	GT	GT
ctg10	1756481	G	A	GG	GG	GG	GG	GG	GG	GG	GG	GG	GG	--	GG	GG	GG	GG	GG	--	GG	--	AG	--	GG	AG	GG	GG	AG	AA	AG	GG	AG	AG	AG	--	AG	GG	GG	GG	GG	--	GG	GG	GG	GG	GG	GG	GG
ctg10	1756483	C	T	CC	CC	CC	CC	CC	CC	CC	CC	CC	CC	--	CC	CC	CT	CC	CC	--	CC	--	CC	--	CC	CC	CT	CT	CC	CC	CT	CC	CC	CT	CT	--	CC	CC	CC	CC	CC	--	CC	CC	CC	CC	CC	CC	CC
ctg10	1756494	G	C	CC	CC	CC	CC	CC	CC	CC	CC	CC	CC	--	CC	CC	CC	CC	CC	--	CC	--	CC	--	CC	CC	CC	CC	CC	CC	CC	CC	CC	CC	CC	--	CC	CG	CC	CC	CC	--	CC	--	CC	CC	CC	CC	CC
ctg10	1756499	G	A	AG	GG	AG	--	AG	AG	AG	AG	AG	AG	--	AG	AG	AG	AG	AG	--	AG	--	AG	--	--	AG	AG	AG	AG	AA	AG	GG	AG	AA	AG	--	AG	AG	AG	AG	GG	--	AG	--	AG	GG	AG	AG	AG
ctg10	1877311	G	A	GG	GG	GG	GG	GG	GG	GG	GG	GG	GG	GG	GG	GG	GG	GG	GG	GG	GG	GG	GG	GG	GG	GG	GG	GG	GG	GG	GG	GG	GG	GG	GG	GG	GG	GG	GG	GG	GG	GG	GG	GG	GG	GG	GG	GG	GG
ctg10	1877320	G	A	AG	AG	AG	AG	AG	AG	AG	AG	AG	AG	AG	AG	AG	AG	AG	AG	AG	AG	AG	AG	AG	AG	AG	AG	AG	AG	AG	AG	AG	AG	AG	AG	AG	AG	AG	AG	AG	AG	AG	AG	AG	AG	AG	AG	AG	AG
ctg10	1877321	C	T	CC	CC	CC	CC	CC	CC	CC	CC	CC	CC	CC	CC	CC	CC	CC	CC	CC	CC	CC	CT	CC	CC	CT	CC	CC	CC	CT	CT	CC	CC	CC	CC	CC	CC	CC	CC	CC	CC	CC	CC	CC	CC	CC	CC	CC	CC
ctg10	1877322	G	A	GG	GG	GG	GG	GG	GG	GG	GG	GG	GG	GG	GG	GG	GG	GG	GG	GG	GG	GG	GG	GG	GG	GG	GG	GG	GG	GG	GG	GG	GG	GG	GG	GG	GG	GG	GG	GG	GG	GG	GG	GG	GG	GG	GG	GG	GG
ctg10	1877346	C	T	CC	CC	CC	CC	CC	CC	CC	CC	CC	CC	CC	CC	CC	CC	CC	CC	CC	CC	CC	CC	CT	CC	CC	CC	CT	CC	CC	CC	CC	CC	CC	CT	CC	CC	CC	CC	CC	CC	CC	CC	CC	CC	CC	CC	CC	CC
ctg10	1877347	C	T	CC	CC	CC	CC	CC	CC	CC	CT	CT	CC	CC	CC	CC	CC	CC	CC	CC	CC	CC	CC	CC	CC	CC	CC	CC	CC	CC	CC	CC	CC	CC	CC	CC	CC	CC	CC	CC	CC	CC	CC	CC	CC	CC	CC	CC	CC
ctg10	1877364	G	A	AG	AG	AG	AG	AG	AG	AG	AG	AG	AG	AG	AG	AG	AG	AG	AG	AG	AG	AG	AG	AG	AG	AG	AG	AG	AG	AG	AG	AG	AG	AG	AG	AG	AG	AG	AG	AG	AG	AG	AG	AG	AG	AG	AG	AG	AG
ctg10	1877375	A	G	AA	AA	AA	AA	AA	AG	AA	AA	AA	AA	AA	AA	AA	AA	AA	AA	AA	AA	AG	AA	AA	AA	AA	AG	AA	AA	AA	AA	AA	AA	AG	AG	AA	AA	AA	AA	AA	AA	AA	AA	AA	AA	AA	AA	AA	AA
ctg10	1877599	T	C	TT	TT	TT	TT	TT	TT	TT	TT	TT	TT	TT	TT	TT	TT	TT	TT	TT	TT	TT	TT	TT	TT	TT	TT	TT	TT	TT	TT	TT	TT	TT	TT	TT	TT	TT	TT	TT	TT	TT	TT	TT	TT	TT	TT	TT	TT
ctg10	1911298	T	A	--	TT	TT	TT	TT	TT	TT	--	TT	TT	--	TT	TT	TT	TT	TT	AT	TT	TT	TT	TT	TT	TT	TT	TT	TT	TT	TT	--	TT	TT	TT	AT	TT	--	TT	TT	TT	TT	TT	TT	TT	--	TT	TT	--
ctg10	1976528	T	C	TT	TT	TT	TT	--	TT	TT	TT	CT	TT	TT	TT	TT	TT	TT	TT	TT	TT	--	TT	TT	TT	TT	TT	TT	TT	TT	TT	TT	TT	TT	TT	--	TT	TT	TT	TT	TT	TT	TT	--	TT	TT	TT	TT	TT
ctg10	1981766	G	T	GG	GG	GG	GG	GG	GG	GG	GG	GG	GG	--	GG	GG	GG	GG	--	GG	GG	GG	--	GG	GG	GG	GG	GG	--	GG	GG	GG	--	GG	--	--	GG	GG	GG	--	GG	GG	GG	GG	GG	GG	GG	GG	GG
ctg10	1981767	T	C	TT	TT	TT	TT	TT	TT	TT	TT	TT	TT	--	TT	TT	TT	TT	--	TT	TT	TT	--	TT	TT	TT	TT	TT	--	TT	TT	TT	--	TT	--	--	TT	TT	TT	--	TT	TT	TT	TT	TT	TT	TT	TT	TT
ctg10	1981904	G	A	GG	GG	GG	GG	GG	GG	GG	GG	GG	GG	--	GG	GG	GG	GG	GG	GG	GG	GG	GG	GG	GG	GG	GG	GG	GG	GG	GG	GG	--	GG	--	--	GG	GG	GG	GG	GG	GG	GG	GG	GG	GG	GG	GG	GG
ctg10	1981920	C	G	GG	GG	GG	GG	GG	GG	GG	GG	GG	GG	--	GG	GG	GG	GG	GG	GG	GG	GG	GG	GG	GG	GG	GG	GG	GG	GG	GG	GG	--	GG	--	--	GG	GG	GG	GG	GG	GG	GG	GG	GG	GG	GG	GG	GG
ctg10	1981940	C	T	TT	TT	TT	TT	TT	TT	TT	TT	TT	TT	--	TT	TT	TT	TT	TT	TT	TT	TT	TT	TT	TT	TT	TT	TT	TT	TT	TT	TT	--	TT	--	--	TT	TT	TT	TT	TT	TT	TT	TT	TT	TT	TT	TT	TT
ctg10	1981941	A	G	GG	GG	GG	GG	GG	GG	GG	GG	GG	GG	--	GG	GG	GG	GG	GG	GG	GG	GG	GG	GG	GG	GG	GG	GG	GG	GG	GG	GG	--	GG	--	--	GG	GG	GG	GG	GG	GG	GG	GG	GG	GG	AG	GG	GG
ctg10	1981957	G	T	TT	TT	TT	TT	TT	TT	TT	TT	TT	TT	--	TT	TT	TT	TT	TT	TT	TT	TT	TT	TT	TT	TT	TT	TT	TT	TT	TT	TT	--	TT	--	--	TT	TT	TT	GT	TT	TT	TT	TT	TT	TT	TT	TT	TT
ctg10	1981962	A	C	AA	AA	AA	AA	AA	AA	AA	AA	AA	AA	--	AA	AA	AA	AA	AA	AA	AA	AA	AA	AA	AA	AA	AA	AA	AA	AA	AA	AA	--	AA	--	--	AA	AA	AA	AC	AA	AA	AA	AA	AA	AA	AA	AA	AA
ctg10	1981964	G	A	GG	AG	GG	GG	GG	GG	GG	GG	GG	GG	--	GG	GG	GG	GG	GG	GG	GG	GG	GG	GG	GG	GG	GG	GG	GG	GG	GG	GG	--	GG	--	--	GG	GG	GG	GG	GG	GG	GG	GG	GG	GG	GG	GG	GG
ctg10	1981969	A	G	AA	AA	AA	AA	AA	AA	AA	AA	AA	AA	--	AA	AA	AA	AA	AA	AA	AA	AA	AA	AA	AA	AA	AA	AA	AA	AA	AA	AA	--	AA	--	--	AA	AA	AA	AG	AA	AA	AA	AA	AA	AA	AA	AA	AA
ctg10	1981972	A	T	AA	AA	AA	AA	AA	AA	AA	AA	AA	AA	--	AA	AA	AA	AA	AA	AA	AA	AA	AA	AA	AA	AA	AA	AA	AA	AA	AA	AA	--	AA	--	--	AA	AA	AA	AT	AA	AA	AA	AA	AA	AA	AA	AA	AA
ctg10	1981979	G	T	GG	GG	GG	GG	GG	GG	GG	GG	GG	GG	--	GG	GG	GG	GG	GG	GG	GG	GG	GT	GG	GG	GG	GG	GG	GG	GG	GG	GG	--	GG	--	--	GG	GG	GG	GG	GG	GG	GG	GG	GG	GG	GG	GG	GG
ctg10	1981995	C	G	GG	GG	GG	GG	GG	GG	GG	GG	GG	GG	--	GG	GG	GG	GG	GG	GG	GG	GG	GG	GG	GG	GG	GG	GG	GG	GG	GG	GG	--	GG	--	--	GG	GG	GG	GG	GG	GG	GG	GG	GG	GG	GG	GG	GG
ctg10	1982003	T	G	TT	TT	TT	TT	TT	TT	TT	TT	TT	TT	--	TT	TT	TT	TT	TT	TT	TT	TT	TT	TT	TT	TT	TT	TT	TT	TT	TT	TT	--	TT	--	--	TT	TT	TT	TT	TT	TT	TT	TT	TT	TT	TT	TT	TT
ctg10	1982007	T	A	AA	AA	AA	AA	AA	AA	AA	AA	AA	TT	--	AA	AA	AA	AA	TT	AA	TT	TT	AT	AT	AA	AA	AA	AT	TT	AA	AA	AT	--	TT	--	--	TT	AT	AT	AT	AA	AA	AA	AA	TT	AA	AA	AA	AA
ctg10	2005295	C	A	AC	AC	AC	AC	AC	AC	AC	AC	AC	AC	AC	AC	AC	AC	AC	AC	CC	AC	CC	CC	CC	CC	CC	CC	CC	CC	CC	CC	CC	CC	CC	CC	AC	CC	CC	AC	AC	AC	AC	CC	AC	AC	AC	AC	AC	CC
ctg10	2005313	T	A	TT	TT	TT	TT	TT	TT	TT	TT	TT	TT	TT	TT	TT	TT	TT	TT	TT	TT	TT	TT	TT	TT	TT	TT	TT	TT	TT	TT	TT	TT	TT	TT	TT	TT	TT	TT	TT	TT	TT	TT	TT	TT	TT	TT	TT	TT
ctg10	2005344	G	T	GT	GT	GT	GT	GT	GT	GT	GT	GT	GT	GT	GT	GT	GT	GT	GT	GT	GT	GT	GT	GT	GT	GT	GT	GT	GT	GT	GT	GT	GT	GT	GT	GT	GT	GT	GT	GT	GT	GT	GT	GT	GT	GT	GT	GT	GT
ctg10	2005352	C	A	AC	AC	AC	AC	AC	AC	AC	AC	AC	AC	AC	AC	AC	AC	AC	AC	AC	AC	AC	AC	AC	AC	AC	AC	AC	AC	AC	AC	AC	AC	AC	AC	AC	AC	AC	AC	AC	AC	AC	AC	AC	AC	AC	AC	AC	AC
ctg10	2005353	C	T	CC	CC	CC	CC	CC	CC	CT	CC	CC	CC	CC	CC	CC	CC	CC	CC	CC	CC	CC	CC	CC	CC	CC	CC	CC	CC	CC	CC	CC	CC	CC	CC	CC	CC	CC	CC	CC	CC	CC	CT	CC	CT	CC	CC	CC	CC
ctg10	2005355	G	A	GG	GG	GG	GG	GG	GG	GG	GG	GG	GG	GG	GG	GG	GG	GG	GG	GG	GG	GG	GG	GG	GG	GG	GG	GG	GG	GG	GG	GG	GG	GG	GG	GG	GG	GG	GG	GG	GG	GG	GG	GG	GG	GG	GG	GG	GG
ctg10	2005373	T	C	CT	CT	CT	CT	CT	CT	CT	CT	CT	CT	CT	CT	CT	CT	CT	CT	CT	CT	CT	CT	CT	CT	CT	CT	CT	CT	CT	CT	CT	CT	CT	CT	CT	CT	CT	CT	CT	CT	CT	CT	CT	CT	CT	CT	CT	CT
ctg10	2005378	A	C	AC	AC	AC	AC	AC	AC	AC	AC	AC	AC	AC	AC	AC	AC	AC	AC	AC	AC	AC	AC	AC	AC	AC	AC	AC	AC	AC	AC	AC	AC	AC	AC	AC	AC	AC	AC	AC	AC	AC	AC	AC	AC	AC	AC	AC	AC
ctg10	2005379	G	A	GG	GG	GG	GG	GG	GG	GG	GG	GG	GG	GG	GG	GG	GG	GG	GG	GG	GG	GG	GG	GG	GG	GG	GG	GG	GG	GG	GG	GG	GG	GG	GG	GG	GG	AG	AG	GG	AG	GG	GG	GG	GG	GG	GG	GG	GG
ctg10	2005383	A	T	AT	AT	AT	AT	AT	AT	AT	AT	AT	AT	AT	AT	AT	AT	AT	AT	AT	AT	AT	AT	AT	AT	AT	AT	AT	AT	AT	AT	AT	AT	AT	AT	AT	AT	AT	AT	AT	AT	AT	AT	AT	AT	AT	AT	AT	AT
ctg10	2005386	A	G	GG	GG	GG	GG	GG	GG	GG	GG	GG	GG	GG	GG	GG	GG	GG	GG	GG	GG	GG	GG	GG	GG	GG	GG	GG	GG	GG	GG	GG	GG	GG	GG	GG	GG	GG	GG	GG	GG	GG	GG	GG	GG	GG	GG	GG	GG
ctg10	2005530	C	G	CC	CC	CC	CC	CC	CC	CC	CC	CC	CC	CC	CC	CC	CC	CC	CC	CC	CC	CC	CC	CC	CC	CC	CC	CC	CC	CC	CC	CC	CC	CC	CC	CC	CC	CC	CC	CC	CC	CC	CC	CC	CC	CC	CC	CC	CC
ctg10	2005563	C	A	AC	AC	AC	CC	AC	AC	AC	CC	AC	AC	CC	AC	AC	AC	CC	AC	AC	CC	CC	CC	AC	AC	AC	AC	AC	CC	AC	CC	AC	AC	AC	AC	AC	AC	AC	CC	AC	AC	AC	AC	AC	AC	AC	AC	AC	AC
ctg10	2005567	G	A	AG	AG	AG	AA	AG	AG	AG	AA	AG	AG	AA	AG	AG	AG	AG	AG	AG	AA	AA	AA	AG	AG	AG	AG	AG	AA	AG	AA	AG	AG	AG	AG	AG	AG	AG	AA	AG	AG	AG	AG	AG	AG	AG	AG	AG	AG
ctg10	2005568	A	G	AA	AA	AA	AA	AA	AA	AA	AA	AA	AA	AA	AA	AA	AA	AA	AA	AA	AA	AA	AA	AA	AA	AA	AA	AA	AA	AA	AA	AA	AA	AA	AA	AA	AA	AA	AA	AA	AA	AA	AA	AA	AA	AA	AA	AA	AA
ctg10	2005576	G	A	AA	AA	AA	AA	AA	AA	AA	AA	AA	AA	AA	AA	AA	AA	AA	AA	AA	AA	AA	AA	AA	AA	AA	AA	AA	AA	AA	AA	AA	AA	AA	AA	AA	AA	AA	AA	AA	AA	AA	AA	AA	AA	AA	AA	AA	AA
ctg10	2005583	T	A	AT	AT	AT	TT	AT	AT	AT	TT	AT	AT	TT	AT	AT	AT	TT	AT	AT	TT	TT	TT	AT	AT	AT	AT	AT	TT	AT	TT	AT	AT	AT	AT	AT	AT	AT	TT	AT	AT	AT	AT	AT	AT	AT	AT	AT	AT
ctg10	2005602	T	A	TT	TT	TT	TT	TT	TT	TT	TT	TT	TT	TT	TT	TT	TT	TT	TT	TT	TT	AT	AT	AT	TT	AT	TT	AT	AT	TT	AA	AT	TT	AT	AT	TT	AT	TT	TT	TT	TT	TT	TT	TT	TT	TT	TT	TT	TT
ctg10	2016952	C	T	CC	CC	CT	CC	CC	CC	CC	CC	CC	CC	CC	CC	CC	CC	CC	CC	CC	CC	CC	CC	CC	CC	CC	CC	CC	CC	CC	CC	CC	CC	CC	CC	--	CC	CC	CC	CC	CC	CC	CC	CC	CC	CC	CC	CC	CC
ctg10	2016969	T	C	TT	TT	TT	TT	TT	TT	CT	TT	TT	TT	TT	TT	TT	TT	TT	TT	TT	TT	TT	TT	TT	TT	TT	TT	TT	TT	TT	TT	TT	TT	TT	TT	--	TT	TT	TT	TT	TT	TT	TT	TT	TT	TT	TT	TT	TT
ctg10	2016991	T	C	TT	TT	TT	TT	TT	TT	TT	TT	TT	TT	TT	TT	TT	TT	TT	TT	TT	TT	CC	CT	CC	TT	CC	CT	CC	CC	CC	CC	CC	CT	CC	CC	--	CT	TT	TT	TT	TT	TT	TT	TT	TT	TT	TT	TT	TT
ctg10	2017000	T	G	GG	GG	GT	GG	GG	GG	GG	GG	GG	GG	GG	GG	GG	GG	GG	GG	GG	GG	GG	GG	GG	GG	GG	GG	GG	GG	GG	GG	GG	GG	GG	GG	--	GG	GG	GG	GG	GG	GG	GG	GG	GG	GG	GG	GG	GG
ctg10	2017004	A	C	AA	AA	AC	AA	AA	AA	AA	AA	AA	AA	AA	AA	AA	AA	AA	AA	AA	AA	AA	AA	AA	AA	AA	AA	AA	AA	AA	AA	AA	AA	AA	AA	--	AA	AA	AA	AA	AA	AA	AA	AA	AA	AA	AA	AA	AA
ctg10	2017014	T	C	CC	CC	CC	CC	CC	CC	CC	CC	CC	CC	CC	CC	CC	CC	CC	CC	CC	CC	CC	CC	CC	CC	CC	CC	CC	CC	CC	CC	CC	CC	CC	CC	--	CC	CC	CC	CC	CC	CC	CC	CC	CC	CC	CC	CC	CC
ctg10	2017022	G	T	GG	GG	GG	GG	GG	GG	GG	GG	GG	GG	GG	GG	GG	GG	GG	GG	GG	GG	GG	GT	GG	GG	GG	GG	GG	GG	GG	GG	GG	GG	GG	GG	--	GG	GG	GG	GG	GG	GG	GG	GG	GG	GG	GG	GG	GG
ctg10	2017032	T	C	TT	TT	TT	TT	TT	TT	TT	TT	TT	TT	TT	TT	TT	TT	TT	TT	TT	TT	CC	CT	CC	TT	CC	CT	CC	CC	CC	CC	CC	CT	CC	CC	--	CT	TT	TT	TT	TT	TT	TT	TT	TT	TT	TT	TT	TT
ctg10	2017049	A	G	AA	AG	AA	AA	AA	AA	AA	AA	AA	AA	AA	AA	AA	AA	AA	AA	AA	AA	AA	AA	AA	AA	AA	AA	AA	AA	AA	AA	AA	AA	AA	AA	--	AA	AA	AA	AA	AA	AA	AA	AA	AA	AA	AA	AA	AA
ctg10	2017077	C	G	CC	CC	CC	CC	CC	CC	CC	CC	CC	CC	CC	CC	CC	CC	CC	CC	CC	CC	CC	CC	CC	CC	CC	CC	CC	CC	CC	CC	CC	CC	CC	CC	--	CC	CC	CC	CC	CC	CC	CC	CC	CC	CC	CC	CC	CC
ctg10	2017089	G	T	TT	TT	TT	TT	TT	TT	--	TT	TT	TT	TT	TT	TT	TT	TT	TT	TT	TT	TT	TT	TT	TT	TT	TT	TT	TT	TT	TT	TT	TT	--	TT	--	TT	TT	TT	TT	TT	TT	TT	TT	TT	TT	TT	TT	TT
ctg10	2017245	A	G	--	AA	AA	AA	AA	AA	AA	AA	AA	AA	AA	AA	AA	AA	AA	AA	AA	AA	AA	AA	AA	AA	AA	AA	AA	AA	AA	AA	AA	AA	AA	AA	--	AA	AA	AA	AA	AA	AA	AA	AA	AA	AA	AA	AA	AA
ctg10	2017254	C	A	--	CC	CC	CC	CC	CC	CC	CC	CC	CC	CC	CC	CC	CC	CC	CC	CC	CC	CC	CC	CC	CC	CC	CC	CC	CC	CC	CC	CC	CC	CC	CC	--	CC	CC	CC	CC	CC	CC	CC	CC	CC	CC	CC	CC	CC
ctg10	2017272	A	G	--	AA	--	AA	AA	AA	AA	AA	AA	AA	AA	AA	AA	AA	AA	AA	AA	AA	AA	AA	AA	AA	AA	AA	AA	AA	AA	AA	AA	AA	AA	AA	--	AA	AA	AA	AA	AA	AA	AA	AA	AA	AA	AA	AA	AA
ctg10	2017293	A	G	--	AA	--	AA	AA	AA	AA	AA	AA	AA	AA	AA	AA	AA	AA	AA	AA	AA	AA	AA	AA	AA	AA	AA	AA	AA	AA	AA	AA	AA	AA	AA	--	AA	AA	AA	AA	AA	AA	AA	AA	AA	AA	AA	AA	AA
ctg10	2017297	T	C	--	TT	--	TT	TT	TT	TT	TT	TT	TT	TT	TT	TT	TT	TT	TT	TT	TT	TT	TT	TT	TT	TT	TT	TT	TT	TT	TT	TT	TT	TT	TT	--	TT	TT	TT	TT	TT	TT	TT	TT	TT	TT	TT	TT	TT
ctg10	2017350	C	A	--	CC	--	CC	CC	CC	CC	CC	CC	CC	CC	CC	CC	CC	CC	CC	CC	CC	CC	CC	CC	CC	CC	CC	CC	CC	CC	CC	CC	CC	CC	CC	--	CC	CC	CC	CC	CC	CC	CC	CC	CC	CC	CC	CC	CC
ctg10	2017353	C	T	--	TT	--	TT	TT	TT	TT	TT	TT	TT	TT	TT	TT	TT	TT	TT	TT	--	CC	TT	CC	TT	CC	TT	CC	CC	CC	CC	CC	--	CC	CC	--	--	TT	TT	TT	--	TT	TT	TT	TT	TT	TT	TT	CT
ctg10	2030661	C	T	TT	TT	TT	TT	TT	TT	TT	TT	TT	--	--	TT	TT	TT	TT	TT	TT	TT	TT	TT	TT	TT	TT	TT	TT	TT	TT	TT	TT	TT	TT	TT	TT	--	CT	TT	TT	TT	TT	TT	TT	TT	--	TT	TT	TT
ctg10	2030662	C	T	CC	CC	CC	CC	CC	CC	CC	CC	CC	--	--	CC	CC	CC	CC	CC	CC	CC	CC	CC	CC	CC	CC	CC	CC	CC	CC	CC	CC	CT	CC	CC	CC	--	CC	CC	CC	CC	CC	CC	CC	CC	CC	CC	CC	CC
ctg10	2030744	T	A	TT	TT	TT	TT	TT	TT	TT	TT	TT	--	--	TT	TT	TT	TT	TT	TT	TT	TT	TT	TT	TT	TT	TT	TT	TT	TT	TT	TT	AT	TT	TT	TT	--	TT	TT	TT	TT	TT	TT	TT	TT	TT	TT	TT	TT
ctg10	2030775	T	C	CC	CC	CC	CC	CC	CC	CC	CC	CC	--	--	CC	CC	CC	CC	CC	CC	CC	CC	CC	CC	CC	CC	CC	CC	CC	CC	CC	CC	CC	CC	CC	CT	--	CC	CC	CC	CC	CC	CC	CC	CC	CC	CC	CC	CC
ctg10	2033077	A	G	AA	AA	AA	AA	AA	AA	AA	AA	AA	AA	AA	AA	AG	AA	AA	AA	AA	--	AA	AA	AA	AA	AA	AA	AA	AA	AA	AA	AA	AA	AA	AA	--	AA	AA	AA	AG	AA	AA	AA	AA	AA	AA	AA	AA	AG
ctg10	2033097	A	G	AA	AA	AA	AA	AA	AA	AA	AA	AA	AA	AA	AA	AA	AA	AA	AA	AA	--	AA	AA	AA	AG	AA	AA	AA	AA	AA	AA	AA	AA	AA	AA	--	AA	AA	AA	AA	AA	AA	AA	AA	AA	AA	AA	AA	AA
ctg10	2033111	G	A	GG	GG	GG	GG	GG	GG	GG	GG	GG	GG	GG	GG	GG	GG	GG	GG	GG	--	GG	GG	AG	GG	AG	GG	GG	AG	AG	AG	AG	GG	AG	AG	--	AG	GG	GG	GG	GG	GG	GG	GG	GG	GG	GG	GG	GG
ctg10	2033124	C	T	CT	CT	CT	CT	CT	CT	CT	CT	CT	CT	CT	CT	CT	CT	CT	CT	CT	--	CT	CT	CT	CT	CT	CT	CT	CT	CT	CT	CT	CT	CT	CT	--	CT	CT	CT	CT	CT	CT	CT	CT	CT	CT	CT	CT	CT
ctg10	2033125	A	G	AA	AA	AA	AA	AA	AA	AA	AA	AA	AA	AA	AA	AA	AA	AA	AA	AA	--	AA	AA	AG	AA	AA	AA	AA	AA	AA	AA	AA	AA	AA	AA	--	AA	AA	AA	AA	AA	AA	AA	AA	AA	AA	AA	AA	AA
ctg10	2033142	C	T	CC	CC	CC	CC	CC	CC	CC	CC	CC	CC	CC	CC	CC	CC	CC	CC	CC	--	CC	CC	CC	CC	CC	CC	CC	CC	CC	CC	CC	CC	CC	CC	--	CC	CC	CC	CC	CC	CC	CC	CC	CC	CC	CC	CC	CC
ctg10	2033151	A	G	AA	AG	AA	AA	AA	AA	AG	AG	AA	AG	AG	AA	AA	AA	AA	AG	AA	--	AA	AA	AA	AG	AA	AA	AA	AA	AA	AA	AA	AA	AA	AA	--	AA	AG	AG	AG	AA	AA	AA	AA	AA	AG	AG	AA	AA
ctg10	2081186	G	T	GG	--	GG	GG	GG	GG	GG	GG	--	GG	GG	--	GG	GG	GG	GG	GG	GG	GG	GG	GG	GG	GG	GG	TT	--	GG	GG	GG	GG	GT	GT	GG	GG	GG	GT	GG	GG	GG	GG	--	GG	GG	GG	GG	GG
ctg10	2081196	C	T	CT	--	CC	CT	TT	CT	CC	CT	--	CT	CC	--	CC	TT	CT	CT	CT	CC	CT	CC	CT	CC	CC	CC	CC	--	CT	CC	CC	CT	CC	CC	CC	CC	CC	CC	CC	CT	CC	CC	--	CT	CC	CT	CC	CC
ctg10	2081203	G	A	GG	--	GG	GG	GG	GG	GG	GG	--	GG	GG	--	GG	GG	GG	GG	GG	GG	GG	GG	GG	GG	GG	GG	AA	--	GG	GG	GG	GG	AG	AG	GG	GG	GG	GG	GG	GG	GG	GG	--	GG	GG	GG	GG	AG
ctg10	2081204	G	A	AG	--	AG	GG	GG	GG	GG	AG	--	GG	GG	--	AG	GG	GG	GG	AG	GG	GG	GG	GG	GG	GG	GG	GG	--	AG	GG	GG	GG	GG	GG	AG	GG	GG	GG	AG	GG	GG	GG	--	GG	AA	GG	AG	GG
ctg10	2081207	G	T	GG	--	GT	GT	GG	GT	TT	GG	--	GT	TT	--	GT	GG	GT	GG	GG	GG	GT	TT	GT	TT	TT	TT	GG	--	GT	TT	TT	GT	GT	GT	GT	GT	TT	GG	GT	GT	GT	GT	--	GT	GG	GT	GT	GT
ctg10	2081215	G	A	GG	--	GG	GG	GG	GG	GG	GG	--	GG	GG	--	GG	GG	GG	GG	GG	GG	AG	GG	GG	GG	GG	GG	GG	--	GG	GG	GG	AG	GG	GG	GG	GG	GG	GG	GG	GG	GG	GG	--	GG	GG	GG	GG	GG
ctg10	2081226	C	T	CC	--	CC	CC	CC	CC	CC	CC	--	CC	CC	--	CC	CC	CC	CC	CC	CC	CC	CC	CC	CC	CC	CC	CC	--	CC	CC	CC	CC	CC	CC	CC	CC	CC	CC	CC	CC	CC	CC	--	CC	CC	CC	CC	CC
ctg10	2081239	A	G	GG	--	GG	GG	GG	GG	GG	GG	--	GG	GG	--	GG	GG	GG	GG	GG	GG	GG	GG	GG	GG	GG	GG	AA	--	GG	GG	GG	GG	AG	AG	GG	GG	GG	GG	GG	GG	GG	GG	--	GG	GG	GG	GG	GG
ctg10	2127345	T	C	TT	TT	TT	TT	TT	TT	TT	TT	TT	TT	TT	TT	TT	TT	TT	TT	TT	TT	TT	--	--	CT	--	TT	TT	--	--	--	TT	TT	--	--	TT	TT	TT	TT	TT	TT	TT	TT	TT	TT	TT	TT	TT	TT
ctg10	2127359	A	G	AA	AA	AA	AA	AG	AA	AA	AA	AA	AA	AA	AA	AA	AA	AA	AA	AA	AA	AA	--	--	AA	--	AA	AA	--	--	--	AA	AA	--	--	AA	AA	AA	AA	AA	AA	AA	AA	AA	AA	AA	AA	AA	AA
ctg10	2127384	A	G	AA	AA	AA	AA	AA	AA	AA	AA	AA	AA	AG	AA	AA	AA	AA	AA	AA	AA	AA	--	--	AA	--	AA	AA	--	--	--	AA	AA	--	--	AA	AA	AA	AA	AA	AA	AA	AA	AA	AA	AA	AA	AA	AA
ctg10	2127419	T	C	TT	TT	TT	TT	TT	TT	TT	TT	TT	TT	TT	TT	TT	TT	TT	TT	TT	TT	TT	--	--	TT	--	TT	TT	--	--	--	TT	TT	--	--	TT	TT	TT	TT	TT	TT	TT	TT	TT	TT	TT	TT	TT	TT
ctg10	2127422	C	T	CC	CT	CC	CC	CC	CC	CC	CC	CC	CC	CC	CC	CC	CC	CC	CC	CC	CC	CC	--	--	CC	--	CC	CC	--	--	--	CC	CC	--	--	CC	CC	CC	CC	CC	CC	CC	CC	CC	CC	CC	CC	CC	CC
ctg10	2127435	A	C	AA	AA	AA	AA	AA	AA	AA	AA	AA	AC	AA	AA	AA	AA	AC	AA	AA	AA	AA	--	--	AA	--	AA	AA	--	--	--	AA	AA	--	--	AA	AA	AA	AA	AA	AA	AA	AA	AA	AA	AA	AA	AA	AA
ctg10	2127445	A	G	GG	GG	GG	GG	GG	--	GG	GG	GG	GG	GG	GG	GG	GG	GG	GG	GG	GG	GG	--	--	GG	--	GG	AG	--	--	--	GG	GG	--	--	GG	GG	GG	GG	--	GG	GG	GG	GG	GG	GG	GG	GG	GG
ctg10	2127488	A	T	AA	AA	AA	AA	AA	AA	AA	AA	AA	AA	AT	AA	AA	AA	AA	AA	AA	AA	AA	--	--	AA	--	AA	AA	--	--	--	AA	AA	--	--	AA	AA	AA	AA	AA	AA	AA	AA	AA	AA	AA	AA	AA	AA
[truncated: 301,971 more rows]
[truncated: 5 more columns]
