# Supplementary material for: Genetic Variation in Schizothorax kozlovi Nikolsky in the Upper Reaches of the Chinese Yangtze River Based on Genotyping for Simplified Genome Sequencing
Source: Animals (Basel). 2022 Aug 25;12(17):2181. doi: 10.3390/ani12172181 (PMC9454844; doi:10.3390/ani12172181)
Supplement: Supplementary file 1 [file animals-12-02181-s001.zip › File S1-Dataset S3_KEGG enrichment_Selected different SNPS.xlsx]

## Sheet: JSJ-WJ
id	term	ListHits	ListTotal	PopHits	PopTotal	pval	padj	Enrichment_score	Gene
ko04010	MAPK signaling pathway	15	101	657	13200	3.62864e-05	0.00352947	2.98386	evm.TU.000007F_arrow_pilon.61; evm.TU.000044F_arrow_pilon.55; evm.TU.000046F_arrow_pilon.41; evm.TU.000078F_arrow_pilon.19; evm.TU.000078F_arrow_pilon.20; evm.TU.000099F_arrow_pilon.43; evm.TU.000104F_arrow_pilon.11; evm.TU.000104F_arrow_pilon.12; evm.TU.000172F_arrow_pilon.1; evm.TU.000192F_arrow_pilon.38; evm.TU.000342F_arrow_pilon.23; evm.TU.000342F_arrow_pilon.24; evm.TU.000371F_arrow_pilon.9…
ko04110	Cell cycle	9	101	290	13200	7.39434e-05	0.00352947	4.05599	evm.TU.000002F_arrow_pilon.91; evm.TU.000007F_arrow_pilon.114; evm.TU.000044F_arrow_pilon.55; evm.TU.000104F_arrow_pilon.12; evm.TU.000146F_arrow_pilon.73; evm.TU.000172F_arrow_pilon.1; evm.TU.000192F_arrow_pilon.38; evm.TU.000276F_arrow_pilon.4; evm.TU.000277F_arrow_pilon.18
ko04115	p53 signaling pathway	6	101	138	13200	8.89784e-05	0.00352947	5.68231	evm.TU.000002F_arrow_pilon.91; evm.TU.000087F_arrow_pilon.24; evm.TU.000104F_arrow_pilon.12; evm.TU.000146F_arrow_pilon.73; evm.TU.000276F_arrow_pilon.4; evm.TU.000277F_arrow_pilon.18
ko04391	Hippo signaling pathway - fly	5	101	160	13200	0.00141824	0.0421925	4.08416	evm.TU.000044F_arrow_pilon.55; evm.TU.000090F_arrow_pilon.61; evm.TU.000126F_arrow_pilon.3; evm.TU.000146F_arrow_pilon.73; evm.TU.000358F_arrow_pilon.27
ko00514	Other types of O-glycan biosynthesis	3	101	68	13200	0.00180706	0.0430081	5.76587	evm.TU.000003F_arrow_pilon.351; evm.TU.000092F_arrow_pilon.28; evm.TU.000136F_arrow_pilon.16
ko04330	Notch signaling pathway	4	101	134	13200	0.0036385	0.0721636	3.90129	evm.TU.000003F_arrow_pilon.351; evm.TU.000007F_arrow_pilon.114; evm.TU.000228F_arrow_pilon.6; evm.TU.000287F_arrow_pilon.13
ko00950	Isoquinoline alkaloid biosynthesis	1	101	16	13200	0.00648665	0.110273	8.16832	evm.TU.000657F_arrow_pilon.2
ko04214	Apoptosis - fly	3	101	118	13200	0.0127459	0.189596	3.32271	evm.TU.000072F_arrow_pilon.34; evm.TU.000126F_arrow_pilon.3; evm.TU.000277F_arrow_pilon.18
ko04711	Circadian rhythm - fly	1	101	25	13200	0.0155085	0.205057	5.22772	evm.TU.006369F_arrow_pilon.2
ko00120	Primary bile acid biosynthesis	1	101	29	13200	0.0205774	0.226908	4.50666	evm.TU.001796F_arrow_pilon.2
ko04151	PI3K-Akt signaling pathway	11	101	812	13200	0.0209747	0.226908	1.77047	evm.TU.000000F_arrow_pilon.234; evm.TU.000002F_arrow_pilon.91; evm.TU.000042F_arrow_pilon.51; evm.TU.000044F_arrow_pilon.55; evm.TU.000068F_arrow_pilon.64; evm.TU.000104F_arrow_pilon.11; evm.TU.000146F_arrow_pilon.73; evm.TU.000208F_arrow_pilon.40; evm.TU.000544F_arrow_pilon.5_evm.TU.000544F_arrow_pilon.3; evm.TU.001153F_arrow_pilon.5; evm.TU.001349F_arrow_pilon.6
ko00600	Sphingolipid metabolism	3	101	144	13200	0.0245765	0.235858	2.72277	evm.TU.000503F_arrow_pilon.23; evm.TU.000913F_arrow_pilon.7; evm.TU.003208F_arrow_pilon.4
ko04014	Ras signaling pathway	8	101	556	13200	0.0264339	0.235858	1.88048	evm.TU.000000F_arrow_pilon.234; evm.TU.000013F_arrow_pilon.65; evm.TU.000042F_arrow_pilon.51; evm.TU.000046F_arrow_pilon.41; evm.TU.000068F_arrow_pilon.64; evm.TU.000099F_arrow_pilon.43; evm.TU.000104F_arrow_pilon.11; evm.TU.001349F_arrow_pilon.6
ko04350	TGF-beta signaling pathway	4	101	222	13200	0.027748	0.235858	2.35483	evm.TU.000007F_arrow_pilon.114; evm.TU.000044F_arrow_pilon.55; evm.TU.000172F_arrow_pilon.1; evm.TU.000192F_arrow_pilon.38
ko00900	Terpenoid backbone biosynthesis	1	101	39	13200	0.0357528	0.273863	3.3511	evm.TU.000355F_arrow_pilon.15
ko03015	mRNA surveillance pathway	3	101	167	13200	0.0392158	0.273863	2.34778	evm.TU.000035F_arrow_pilon.24; evm.TU.000208F_arrow_pilon.40; evm.TU.000354F_arrow_pilon.17
ko04015	Rap1 signaling pathway	8	101	603	13200	0.0411869	0.273863	1.7339	evm.TU.000000F_arrow_pilon.234; evm.TU.000007F_arrow_pilon.115; evm.TU.000042F_arrow_pilon.51; evm.TU.000068F_arrow_pilon.64; evm.TU.000336F_arrow_pilon.35; evm.TU.000354F_arrow_pilon.20; evm.TU.000408F_arrow_pilon.14; evm.TU.001349F_arrow_pilon.6
ko04370	VEGF signaling pathway	3	101	170	13200	0.0414247	0.273863	2.30635	evm.TU.000342F_arrow_pilon.23; evm.TU.000342F_arrow_pilon.24; evm.TU.001349F_arrow_pilon.6

## Sheet: JSJ-YLJ
id	term	ListHits	ListTotal	PopHits	PopTotal	pval	padj	Enrichment_score	Gene
ko00910	Nitrogen metabolism	2	9	29	13200	7.93822e-07	1.98456e-05	101.149	evm.TU.000100F_arrow_pilon.36; evm.TU.000104F_arrow_pilon.17
ko02020	Two-component system	1	9	28	13200	0.00015478	0.00193475	52.381	evm.TU.000104F_arrow_pilon.17
ko00220	Arginine biosynthesis	1	9	39	13200	0.00030224	0.00251867	37.6068	evm.TU.000104F_arrow_pilon.17
ko04727	GABAergic synapse	2	9	273	13200	0.000670136	0.00418835	10.7448	evm.TU.000104F_arrow_pilon.17; evm.TU.001083F_arrow_pilon.1
ko00250	Alanine, aspartate and glutamate metabolism	1	9	66	13200	0.000866585	0.0042935	22.2222	evm.TU.000104F_arrow_pilon.17
ko00630	Glyoxylate and dicarboxylate metabolism	1	9	72	13200	0.00103044	0.0042935	20.3704	evm.TU.000104F_arrow_pilon.17
ko04916	Melanogenesis	2	9	340	13200	0.00126771	0.00452754	8.62745	evm.TU.000101F_arrow_pilon.36; evm.TU.001066F_arrow_pilon.7
ko04550	Signaling pathways regulating pluripotency of stem cells	2	9	383	13200	0.00178714	0.00491751	7.65883	evm.TU.000101F_arrow_pilon.36; evm.TU.001066F_arrow_pilon.7
ko04310	Wnt signaling pathway	2	9	392	13200	0.00191049	0.00491751	7.48299	evm.TU.000101F_arrow_pilon.36; evm.TU.001066F_arrow_pilon.7
ko04150	mTOR signaling pathway	2	9	396	13200	0.001967	0.00491751	7.40741	evm.TU.000101F_arrow_pilon.36; evm.TU.001066F_arrow_pilon.7
ko04390	Hippo signaling pathway	2	9	413	13200	0.00221896	0.0050431	7.1025	evm.TU.000101F_arrow_pilon.36; evm.TU.001066F_arrow_pilon.7
ko04330	Notch signaling pathway	1	9	134	13200	0.00351442	0.00732171	10.9453	evm.TU.000101F_arrow_pilon.36
ko04721	Synaptic vesicle cycle	1	9	179	13200	0.00618367	0.0115264	8.19367	evm.TU.001083F_arrow_pilon.1
ko01230	Biosynthesis of amino acids	1	9	183	13200	0.00645476	0.0115264	8.01457	evm.TU.000104F_arrow_pilon.17
ko04666	Fc gamma R-mediated phagocytosis	1	9	240	13200	0.0108941	0.0181568	6.11111	evm.TU.000010F_arrow_pilon.88
ko04726	Serotonergic synapse	1	9	276	13200	0.0142324	0.0222381	5.31401	evm.TU.001083F_arrow_pilon.1
ko04120	Ubiquitin mediated proteolysis	1	9	285	13200	0.0151291	0.0222487	5.1462	evm.TU.001016F_arrow_pilon.2_evm.TU.001016F_arrow_pilon.3
ko04514	Cell adhesion molecules (CAMs)	1	9	294	13200	0.0160501	0.0222918	4.98866	evm.TU.000105F_arrow_pilon.34
ko04723	Retrograde endocannabinoid signaling	1	9	324	13200	0.0192924	0.0253848	4.52675	evm.TU.001083F_arrow_pilon.1
ko04724	Glutamatergic synapse	1	9	350	13200	0.0223113	0.0278891	4.19048	evm.TU.000104F_arrow_pilon.17
ko04725	Cholinergic synapse	1	9	374	13200	0.0252645	0.0295764	3.92157	evm.TU.001083F_arrow_pilon.1
ko04728	Dopaminergic synapse	1	9	380	13200	0.0260272	0.0295764	3.85965	evm.TU.001083F_arrow_pilon.1
ko04360	Axon guidance	1	9	513	13200	0.045276	0.049213	2.859	evm.TU.000109F_arrow_pilon.115

## Sheet: WJ-YLJ
id	term	ListHits	ListTotal	PopHits	PopTotal	pval	padj	Enrichment_score	Gene
ko04330	Notch signaling pathway	5	79	134	13200	0.000148168	0.0174838	6.23465	evm.TU.000003F_arrow_pilon.351; evm.TU.000097F_arrow_pilon.31; evm.TU.000097F_arrow_pilon.32; evm.TU.000287F_arrow_pilon.13; evm.TU.001258F_arrow_pilon.1
ko00534	Glycosaminoglycan biosynthesis - heparan sulfate / heparin	3	79	59	13200	0.000421301	0.017495	8.49603	evm.TU.000015F_arrow_pilon.20; evm.TU.000237F_arrow_pilon.11; evm.TU.000592F_arrow_pilon.13
ko04520	Adherens junction	6	79	230	13200	0.000444789	0.017495	4.35883	evm.TU.000022F_arrow_pilon.60; evm.TU.000097F_arrow_pilon.31; evm.TU.000097F_arrow_pilon.32; evm.TU.000238F_arrow_pilon.35; evm.TU.000350F_arrow_pilon.5; evm.TU.000633F_arrow_pilon.14
ko00592	alpha-Linolenic acid metabolism	2	79	35	13200	0.00117642	0.0258673	9.54792	evm.TU.000041F_arrow_pilon.47; evm.TU.000041F_arrow_pilon.48
ko00780	Biotin metabolism	1	79	9	13200	0.00123902	0.0258673	18.5654	evm.TU.001896F_arrow_pilon.15
ko04712	Circadian rhythm - plant	1	79	10	13200	0.00154277	0.0258673	16.7089	evm.TU.000022F_arrow_pilon.60
ko00591	Linoleic acid metabolism	2	79	39	13200	0.00161469	0.0258673	8.56865	evm.TU.000041F_arrow_pilon.47; evm.TU.000041F_arrow_pilon.48
ko04010	MAPK signaling pathway	10	79	657	13200	0.00176224	0.0258673	2.54321	evm.TU.000007F_arrow_pilon.61; evm.TU.000078F_arrow_pilon.19; evm.TU.000078F_arrow_pilon.20; evm.TU.000125F_arrow_pilon.37_evm.TU.000125F_arrow_pilon.38; evm.TU.000172F_arrow_pilon.1; evm.TU.000174F_arrow_pilon.27; evm.TU.000258F_arrow_pilon.15; evm.TU.000595F_arrow_pilon.20_evm.TU.000595F_arrow_pilon.21; evm.TU.000633F_arrow_pilon.14; evm.TU.002539F_arrow_pilon.2
ko04020	Calcium signaling pathway	9	79	567	13200	0.00197293	0.0258673	2.6522	evm.TU.000011F_arrow_pilon.59; evm.TU.000078F_arrow_pilon.19; evm.TU.000078F_arrow_pilon.20; evm.TU.000125F_arrow_pilon.37_evm.TU.000125F_arrow_pilon.38; evm.TU.000206F_arrow_pilon.48; evm.TU.000317F_arrow_pilon.1; evm.TU.000633F_arrow_pilon.14; evm.TU.001143F_arrow_pilon.3; evm.TU.002539F_arrow_pilon.2
ko04977	Vitamin digestion and absorption	2	79	47	13200	0.00276828	0.0326657	7.11015	evm.TU.000421F_arrow_pilon.19; evm.TU.001896F_arrow_pilon.15
ko04510	Focal adhesion	8	79	568	13200	0.00668717	0.0716416	2.35336	evm.TU.000151F_arrow_pilon.79; evm.TU.000174F_arrow_pilon.27; evm.TU.000317F_arrow_pilon.1; evm.TU.000350F_arrow_pilon.5; evm.TU.000633F_arrow_pilon.14; evm.TU.001153F_arrow_pilon.5; evm.TU.001349F_arrow_pilon.6; evm.TU.001434F_arrow_pilon.5
ko04110	Cell cycle	5	79	290	13200	0.00776628	0.0716416	2.88084	evm.TU.000097F_arrow_pilon.31; evm.TU.000097F_arrow_pilon.32; evm.TU.000172F_arrow_pilon.1; evm.TU.000276F_arrow_pilon.4; evm.TU.000277F_arrow_pilon.18
ko04919	Thyroid hormone signaling pathway	5	79	291	13200	0.00789272	0.0716416	2.87094	evm.TU.000097F_arrow_pilon.31; evm.TU.000097F_arrow_pilon.32; evm.TU.000155F_arrow_pilon.12; evm.TU.000350F_arrow_pilon.5; evm.TU.000400F_arrow_pilon.5
ko04720	Long-term potentiation	4	79	214	13200	0.0091285	0.0738265	3.12315	evm.TU.000011F_arrow_pilon.59; evm.TU.000097F_arrow_pilon.31; evm.TU.000097F_arrow_pilon.32; evm.TU.000258F_arrow_pilon.15
ko04115	p53 signaling pathway	3	79	138	13200	0.00938473	0.0738265	3.63236	evm.TU.000087F_arrow_pilon.24; evm.TU.000276F_arrow_pilon.4; evm.TU.000277F_arrow_pilon.18
ko04350	TGF-beta signaling pathway	4	79	222	13200	0.0105893	0.0759106	3.01061	evm.TU.000097F_arrow_pilon.31; evm.TU.000097F_arrow_pilon.32; evm.TU.000172F_arrow_pilon.1; evm.TU.009782F_arrow_pilon.4
ko04068	FoxO signaling pathway	6	79	409	13200	0.0111273	0.0759106	2.45118	evm.TU.000024F_arrow_pilon.59; evm.TU.000097F_arrow_pilon.31; evm.TU.000097F_arrow_pilon.32; evm.TU.000172F_arrow_pilon.1; evm.TU.000277F_arrow_pilon.18; evm.TU.000633F_arrow_pilon.14
ko04066	HIF-1 signaling pathway	4	79	227	13200	0.0115796	0.0759106	2.94429	evm.TU.000097F_arrow_pilon.31; evm.TU.000097F_arrow_pilon.32; evm.TU.000633F_arrow_pilon.14; evm.TU.001349F_arrow_pilon.6
ko00670	One carbon pool by folate	1	79	31	13200	0.0146987	0.0910898	5.38996	evm.TU.000463F_arrow_pilon.7_evm.TU.000463F_arrow_pilon.8
ko04630	Jak-STAT signaling pathway	4	79	245	13200	0.0156659	0.0910898	2.72798	evm.TU.000097F_arrow_pilon.31; evm.TU.000097F_arrow_pilon.32; evm.TU.000120F_arrow_pilon.37; evm.TU.000155F_arrow_pilon.12
ko00590	Arachidonic acid metabolism	2	79	89	13200	0.0162109	0.0910898	3.7548	evm.TU.000041F_arrow_pilon.47; evm.TU.000041F_arrow_pilon.48
ko00565	Ether lipid metabolism	2	79	93	13200	0.0182125	0.0934379	3.5933	evm.TU.000041F_arrow_pilon.47; evm.TU.000041F_arrow_pilon.48
ko00500	Starch and sucrose metabolism	2	79	93	13200	0.0182125	0.0934379	3.5933	evm.TU.000238F_arrow_pilon.29; evm.TU.000901F_arrow_pilon.5
ko04060	Cytokine-cytokine receptor interaction	5	79	374	13200	0.0244234	0.120082	2.2338	evm.TU.000101F_arrow_pilon.37; evm.TU.000172F_arrow_pilon.1; evm.TU.000174F_arrow_pilon.27; evm.TU.000633F_arrow_pilon.14; evm.TU.001349F_arrow_pilon.6
ko04512	ECM-receptor interaction	3	79	188	13200	0.0261812	0.123575	2.66631	evm.TU.000151F_arrow_pilon.79; evm.TU.001153F_arrow_pilon.5; evm.TU.001434F_arrow_pilon.5
ko04540	Gap junction	4	79	285	13200	0.0279543	0.126869	2.3451	evm.TU.000011F_arrow_pilon.59; evm.TU.000174F_arrow_pilon.27; evm.TU.000236F_arrow_pilon.55; evm.TU.000633F_arrow_pilon.14
ko04214	Apoptosis - fly	2	79	118	13200	0.0337111	0.14733	2.83201	evm.TU.000277F_arrow_pilon.18; evm.TU.000633F_arrow_pilon.14
ko00564	Glycerophospholipid metabolism	3	79	215	13200	0.0399062	0.168176	2.33147	evm.TU.000041F_arrow_pilon.47; evm.TU.000041F_arrow_pilon.48; evm.TU.000120F_arrow_pilon.36
ko03022	Basal transcription factors	1	79	57	13200	0.0456733	0.185843	2.93138	evm.TU.000162F_arrow_pilon.12
ko00310	Lysine degradation	2	79	136	13200	0.0480218	0.188886	2.45719	evm.TU.000167F_arrow_pilon.67; evm.TU.000167F_arrow_pilon.68
