# Supplementary material for: Genetic Variation in Schizothorax kozlovi Nikolsky in the Upper Reaches of the Chinese Yangtze River Based on Genotyping for Simplified Genome Sequencing
Source: Animals (Basel). 2022 Aug 25;12(17):2181. doi: 10.3390/ani12172181 (PMC9454844; doi:10.3390/ani12172181)
Supplement: Supplementary file 1 [file animals-12-02181-s001.zip › File S2-Dataset S4_GO enrichment_Selected different SNPS.xlsx]

## Sheet: WJ-YLJ
id	term	category	ListHits	ListTotal	PopHits	PopTotal	pval	padj	Enrichment_score	Gene
GO:0019215	intermediate filament binding	molecular_function	1	25	1	4632	0	0	185.28	evm.TU.000364F_arrow_pilon.12
GO:0030844	positive regulation of intermediate filament depolymerization	biological_process	1	25	1	4632	0	0	185.28	evm.TU.000364F_arrow_pilon.12
GO:0008444	CDP-diacylglycerol-glycerol-3-phosphate 3-phosphatidyltransferase activity	molecular_function	1	25	1	4632	0	0	185.28	evm.TU.000120F_arrow_pilon.36
GO:0017169	CDP-alcohol phosphatidyltransferase activity	molecular_function	1	25	1	4632	0	0	185.28	evm.TU.000120F_arrow_pilon.36
GO:0070773	protein-N-terminal glutamine amidohydrolase activity	molecular_function	1	25	1	4632	0	0	185.28	evm.TU.000009F_arrow_pilon.96
GO:0046570	methylthioribulose 1-phosphate dehydratase activity	molecular_function	1	25	1	4632	0	0	185.28	evm.TU.000358F_arrow_pilon.31
GO:0003883	CTP synthase activity	molecular_function	1	25	1	4632	0	0	185.28	evm.TU.000173F_arrow_pilon.17
GO:0044210	'de novo' CTP biosynthetic process	biological_process	1	25	1	4632	0	0	185.28	evm.TU.000173F_arrow_pilon.17
GO:0070681	glutaminyl-tRNAGln biosynthesis via transamidation	biological_process	1	25	1	4632	0	0	185.28	evm.TU.000058F_arrow_pilon.67
GO:0071014	post-mRNA release spliceosomal complex	cellular_component	1	25	1	4632	0	0	185.28	evm.TU.000854F_arrow_pilon.9
GO:2000145	regulation of cell motility	biological_process	1	25	2	4632	2.7971e-05	0.000153104	92.64	evm.TU.000075F_arrow_pilon.49
GO:0030171	voltage-gated proton channel activity	molecular_function	1	25	2	4632	2.7971e-05	0.000153104	92.64	evm.TU.000280F_arrow_pilon.15
GO:0021545	cranial nerve development	biological_process	1	25	2	4632	2.7971e-05	0.000153104	92.64	evm.TU.000364F_arrow_pilon.12
GO:0032049	cardiolipin biosynthetic process	biological_process	1	25	2	4632	2.7971e-05	0.000153104	92.64	evm.TU.000120F_arrow_pilon.36
GO:0016922	ligand-dependent nuclear receptor binding	molecular_function	1	25	2	4632	2.7971e-05	0.000153104	92.64	evm.TU.001258F_arrow_pilon.1
GO:0002154	thyroid hormone mediated signaling pathway	biological_process	1	25	2	4632	2.7971e-05	0.000153104	92.64	evm.TU.000400F_arrow_pilon.5
GO:0030956	glutamyl-tRNA(Gln) amidotransferase complex	cellular_component	1	25	2	4632	2.7971e-05	0.000153104	92.64	evm.TU.000058F_arrow_pilon.67
GO:0050567	glutaminyl-tRNA synthase (glutamine-hydrolyzing) activity	molecular_function	1	25	2	4632	2.7971e-05	0.000153104	92.64	evm.TU.000058F_arrow_pilon.67
GO:0000578	embryonic axis specification	biological_process	1	25	2	4632	2.7971e-05	0.000153104	92.64	evm.TU.000374F_arrow_pilon.14
GO:0030140	trans-Golgi network transport vesicle	cellular_component	1	25	3	4632	8.36351e-05	0.000289935	61.76	evm.TU.000267F_arrow_pilon.20
GO:0071294	cellular response to zinc ion	biological_process	1	25	3	4632	8.36351e-05	0.000289935	61.76	evm.TU.000280F_arrow_pilon.15
GO:0008106	alcohol dehydrogenase (NADP+) activity	molecular_function	1	25	3	4632	8.36351e-05	0.000289935	61.76	evm.TU.000592F_arrow_pilon.12
GO:2000179	positive regulation of neural precursor cell proliferation	biological_process	1	25	3	4632	8.36351e-05	0.000289935	61.76	evm.TU.000364F_arrow_pilon.12
GO:0016580	Sin3 complex	cellular_component	1	25	3	4632	8.36351e-05	0.000289935	61.76	evm.TU.001258F_arrow_pilon.1
GO:0004887	thyroid hormone receptor activity	molecular_function	1	25	3	4632	8.36351e-05	0.000289935	61.76	evm.TU.000400F_arrow_pilon.5
GO:0070324	thyroid hormone binding	molecular_function	1	25	3	4632	8.36351e-05	0.000289935	61.76	evm.TU.000400F_arrow_pilon.5
GO:0016586	RSC-type complex	cellular_component	1	25	3	4632	8.36351e-05	0.000289935	61.76	evm.TU.000104F_arrow_pilon.55
GO:0006241	CTP biosynthetic process	biological_process	1	25	3	4632	8.36351e-05	0.000289935	61.76	evm.TU.000173F_arrow_pilon.17
GO:0014034	neural crest cell fate commitment	biological_process	1	25	3	4632	8.36351e-05	0.000289935	61.76	evm.TU.000374F_arrow_pilon.14
GO:0000974	Prp19 complex	cellular_component	1	25	3	4632	8.36351e-05	0.000289935	61.76	evm.TU.000854F_arrow_pilon.9
GO:0015992	proton transport	biological_process	1	25	4	4632	0.000166716	0.000495386	46.32	evm.TU.000280F_arrow_pilon.15
GO:0071467	cellular response to pH	biological_process	1	25	4	4632	0.000166716	0.000495386	46.32	evm.TU.000280F_arrow_pilon.15
GO:0046966	thyroid hormone receptor binding	molecular_function	1	25	4	4632	0.000166716	0.000495386	46.32	evm.TU.001258F_arrow_pilon.1
GO:0001076	transcription factor activity, RNA polymerase II transcription factor binding	molecular_function	1	25	4	4632	0.000166716	0.000495386	46.32	evm.TU.000400F_arrow_pilon.5
GO:0046549	retinal cone cell development	biological_process	1	25	4	4632	0.000166716	0.000495386	46.32	evm.TU.000400F_arrow_pilon.5
GO:0006541	glutamine metabolic process	biological_process	1	25	6	4632	0.000414037	0.00119611	30.88	evm.TU.000173F_arrow_pilon.17
GO:0034975	protein folding in endoplasmic reticulum	biological_process	1	25	7	4632	0.000577734	0.00146547	26.4686	evm.TU.000267F_arrow_pilon.20
GO:0031076	embryonic camera-type eye development	biological_process	1	25	7	4632	0.000577734	0.00146547	26.4686	evm.TU.000364F_arrow_pilon.12
GO:0006464	cellular protein modification process	biological_process	1	25	7	4632	0.000577734	0.00146547	26.4686	evm.TU.000009F_arrow_pilon.96
GO:0019509	L-methionine salvage from methylthioadenosine	biological_process	1	25	7	4632	0.000577734	0.00146547	26.4686	evm.TU.000358F_arrow_pilon.31
GO:0016571	histone methylation	biological_process	1	25	7	4632	0.000577734	0.00146547	26.4686	evm.TU.000104F_arrow_pilon.55
GO:0032543	mitochondrial translation	biological_process	1	25	8	4632	0.000767764	0.00190113	23.16	evm.TU.000058F_arrow_pilon.67
GO:0072546	ER membrane protein complex	cellular_component	1	25	9	4632	0.000983861	0.00232549	20.5867	evm.TU.000267F_arrow_pilon.20
GO:0005882	intermediate filament	cellular_component	1	25	9	4632	0.000983861	0.00232549	20.5867	evm.TU.000364F_arrow_pilon.12
GO:0045494	photoreceptor cell maintenance	biological_process	1	25	10	4632	0.00122576	0.00265581	18.528	evm.TU.000267F_arrow_pilon.20
GO:0048839	inner ear development	biological_process	1	25	10	4632	0.00122576	0.00265581	18.528	evm.TU.000400F_arrow_pilon.5
GO:0017124	SH3 domain binding	molecular_function	1	25	10	4632	0.00122576	0.00265581	18.528	evm.TU.001014F_arrow_pilon.6_evm.TU.001014F_arrow_pilon.5
GO:0071013	catalytic step 2 spliceosome	cellular_component	1	25	10	4632	0.00122576	0.00265581	18.528	evm.TU.000854F_arrow_pilon.9
GO:0022857	transmembrane transporter activity	molecular_function	1	25	11	4632	0.0014932	0.00310586	16.8436	evm.TU.000326F_arrow_pilon.8
GO:0009948	anterior/posterior axis specification	biological_process	1	25	11	4632	0.0014932	0.00310586	16.8436	evm.TU.000374F_arrow_pilon.14
GO:0016569	covalent chromatin modification	biological_process	2	25	45	4632	0.00169745	0.00346147	8.23467	evm.TU.001258F_arrow_pilon.1; evm.TU.000453F_arrow_pilon.18
GO:0035098	ESC/E(Z) complex	cellular_component	1	25	12	4632	0.00178592	0.00357184	15.44	evm.TU.000104F_arrow_pilon.55
GO:0031490	chromatin DNA binding	molecular_function	1	25	13	4632	0.00210366	0.00412794	14.2523	evm.TU.000104F_arrow_pilon.55
GO:0034765	regulation of ion transmembrane transport	biological_process	1	25	14	4632	0.00244617	0.00471113	13.2343	evm.TU.000280F_arrow_pilon.15
GO:0008380	RNA splicing	biological_process	2	25	53	4632	0.00272363	0.00515014	6.9917	evm.TU.001014F_arrow_pilon.6_evm.TU.001014F_arrow_pilon.5; evm.TU.000854F_arrow_pilon.9
GO:0003714	transcription corepressor activity	molecular_function	1	25	15	4632	0.00281318	0.00522448	12.352	evm.TU.001258F_arrow_pilon.1
GO:0008360	regulation of cell shape	biological_process	1	25	21	4632	0.00551592	0.0100641	8.82286	evm.TU.000236F_arrow_pilon.55
GO:0043010	camera-type eye development	biological_process	1	25	22	4632	0.00604752	0.0108438	8.42182	evm.TU.000400F_arrow_pilon.5
GO:0006915	apoptotic process	biological_process	2	25	76	4632	0.00753188	0.0132765	4.87579	evm.TU.000358F_arrow_pilon.31; evm.TU.000024F_arrow_pilon.65
GO:0006839	mitochondrial transport	biological_process	1	25	25	4632	0.00777657	0.0133145	7.4112	evm.TU.000326F_arrow_pilon.8
GO:0006397	mRNA processing	biological_process	2	25	77	4632	0.00780945	0.0133145	4.81247	evm.TU.001014F_arrow_pilon.6_evm.TU.001014F_arrow_pilon.5; evm.TU.000854F_arrow_pilon.9
GO:0051028	mRNA transport	biological_process	1	25	26	4632	0.00839688	0.0140851	7.12615	evm.TU.001014F_arrow_pilon.6_evm.TU.001014F_arrow_pilon.5
GO:0007219	Notch signaling pathway	biological_process	1	25	28	4632	0.00970205	0.0160161	6.61714	evm.TU.000644F_arrow_pilon.6_evm.TU.000644F_arrow_pilon.5
GO:0060041	retina development in camera-type eye	biological_process	1	25	32	4632	0.0125641	0.019798	5.79	evm.TU.000267F_arrow_pilon.20
GO:0018105	peptidyl-serine phosphorylation	biological_process	1	25	32	4632	0.0125641	0.019798	5.79	evm.TU.000236F_arrow_pilon.55
GO:0003707	steroid hormone receptor activity	molecular_function	1	25	32	4632	0.0125641	0.019798	5.79	evm.TU.000400F_arrow_pilon.5
GO:0016787	hydrolase activity	molecular_function	1	25	33	4632	0.0133308	0.0200928	5.61455	evm.TU.000595F_arrow_pilon.10
GO:0006897	endocytosis	biological_process	1	25	33	4632	0.0133308	0.0200928	5.61455	evm.TU.000236F_arrow_pilon.55
GO:0005198	structural molecule activity	molecular_function	1	25	33	4632	0.0133308	0.0200928	5.61455	evm.TU.000364F_arrow_pilon.12
GO:0006417	regulation of translation	biological_process	1	25	34	4632	0.0141174	0.0209744	5.44941	evm.TU.001014F_arrow_pilon.6_evm.TU.001014F_arrow_pilon.5
GO:0043161	proteasome-mediated ubiquitin-dependent protein catabolic process	biological_process	1	25	36	4632	0.0157498	0.0230702	5.14667	evm.TU.000901F_arrow_pilon.8
GO:0008270	zinc ion binding	molecular_function	3	25	186	4632	0.0164314	0.0237343	2.98839	evm.TU.000644F_arrow_pilon.6_evm.TU.000644F_arrow_pilon.5; evm.TU.000358F_arrow_pilon.31; evm.TU.000400F_arrow_pilon.5
GO:0007368	determination of left/right symmetry	biological_process	1	25	45	4632	0.024029	0.034233	4.11733	evm.TU.000374F_arrow_pilon.14
GO:0006355	regulation of transcription, DNA-templated	biological_process	4	25	317	4632	0.0248173	0.0348784	2.33792	evm.TU.000577F_arrow_pilon.22; evm.TU.000400F_arrow_pilon.5; evm.TU.000104F_arrow_pilon.55; evm.TU.000453F_arrow_pilon.18
GO:0007049	cell cycle	biological_process	2	25	122	4632	0.0268751	0.0372668	3.03738	evm.TU.000453F_arrow_pilon.18; evm.TU.000024F_arrow_pilon.65
GO:0061630	ubiquitin protein ligase activity	molecular_function	1	25	52	4632	0.0314545	0.043043	3.56308	evm.TU.000901F_arrow_pilon.8

## Sheet: JSJ-YLJ
id	term	category	ListHits	ListTotal	PopHits	PopTotal	pval	padj	Enrichment_score	Gene
GO:0019781	NEDD8 activating enzyme activity	molecular_function	1	3	2	4632	2.7971e-07	6.15273e-06	772	evm.TU.000100F_arrow_pilon.37
GO:0034584	piRNA binding	molecular_function	1	3	3	4632	8.39009e-07	6.15273e-06	514.667	evm.TU.001006F_arrow_pilon.13
GO:0071546	pi-body	cellular_component	1	3	3	4632	8.39009e-07	6.15273e-06	514.667	evm.TU.001006F_arrow_pilon.13
GO:0030719	P granule organization	biological_process	1	3	5	4632	2.79589e-06	1.53752e-05	308.8	evm.TU.001006F_arrow_pilon.13
GO:0034587	piRNA metabolic process	biological_process	1	3	6	4632	4.19323e-06	1.53752e-05	257.333	evm.TU.001006F_arrow_pilon.13
GO:0043046	DNA methylation involved in gamete generation	biological_process	1	3	6	4632	4.19323e-06	1.53752e-05	257.333	evm.TU.001006F_arrow_pilon.13
GO:0043186	P granule	cellular_component	1	3	7	4632	5.86968e-06	1.61416e-05	220.571	evm.TU.001006F_arrow_pilon.13
GO:0045116	protein neddylation	biological_process	1	3	7	4632	5.86968e-06	1.61416e-05	220.571	evm.TU.000100F_arrow_pilon.37
GO:0042813	Wnt-activated receptor activity	molecular_function	1	3	8	4632	7.82511e-06	1.91281e-05	193	evm.TU.001066F_arrow_pilon.7
GO:0035567	non-canonical Wnt signaling pathway	biological_process	1	3	10	4632	1.25724e-05	2.76594e-05	154.4	evm.TU.001066F_arrow_pilon.7
GO:0007281	germ cell development	biological_process	1	3	11	4632	1.53641e-05	3.07282e-05	140.364	evm.TU.001006F_arrow_pilon.13
GO:0017147	Wnt-protein binding	molecular_function	1	3	13	4632	2.17828e-05	3.99352e-05	118.769	evm.TU.001066F_arrow_pilon.7
GO:0031047	gene silencing by RNA	biological_process	1	3	15	4632	2.93146e-05	4.96093e-05	102.933	evm.TU.001006F_arrow_pilon.13
GO:0051321	meiotic cell cycle	biological_process	1	3	18	4632	4.2697e-05	6.70953e-05	85.7778	evm.TU.001006F_arrow_pilon.13
GO:0060070	canonical Wnt signaling pathway	biological_process	1	3	23	4632	7.05526e-05	0.000103477	67.1304	evm.TU.001066F_arrow_pilon.7
GO:0004930	G-protein coupled receptor activity	molecular_function	1	3	29	4632	0.000113121	0.000155541	53.2414	evm.TU.001066F_arrow_pilon.7
GO:0007283	spermatogenesis	biological_process	1	3	33	4632	0.000147028	0.000190271	46.7879	evm.TU.001006F_arrow_pilon.13
GO:0007275	multicellular organism development	biological_process	1	3	182	4632	0.0044877	0.00548496	8.48352	evm.TU.001066F_arrow_pilon.7
GO:0005737	cytoplasm	cellular_component	2	3	1053	4632	0.0117226	0.0135735	2.93257	evm.TU.001006F_arrow_pilon.13; evm.TU.000100F_arrow_pilon.37
GO:0005886	plasma membrane	cellular_component	1	3	448	4632	0.0262082	0.0288291	3.44643	evm.TU.001066F_arrow_pilon.7
GO:0046872	metal ion binding	molecular_function	1	3	567	4632	0.0412312	0.0431946	2.7231	evm.TU.001006F_arrow_pilon.13

## Sheet: JSJ-WJ
GO:0046628	positive regulation of insulin receptor signaling pathway	biological_process	1	27	1	4632	0	0	171.556	evm.TU.000657F_arrow_pilon.1
GO:0072045	convergent extension involved in nephron morphogenesis	biological_process	1	27	1	4632	0	0	171.556	evm.TU.000664F_arrow_pilon.5
GO:0019287	isopentenyl diphosphate biosynthetic process, mevalonate pathway	biological_process	1	27	1	4632	0	0	171.556	evm.TU.000355F_arrow_pilon.15
GO:0030522	intracellular receptor signaling pathway	biological_process	1	27	1	4632	0	0	171.556	evm.TU.000610F_arrow_pilon.13
GO:0002690	positive regulation of leukocyte chemotaxis	biological_process	1	27	1	4632	0	0	171.556	evm.TU.000327F_arrow_pilon.16
GO:0009994	oocyte differentiation	biological_process	1	27	1	4632	0	0	171.556	evm.TU.004171F_arrow_pilon.3
GO:1903611	negative regulation of calcium-dependent ATPase activity	biological_process	1	27	1	4632	0	0	171.556	evm.TU.000727F_arrow_pilon.10
GO:0070681	glutaminyl-tRNAGln biosynthesis via transamidation	biological_process	1	27	1	4632	0	0	171.556	evm.TU.000058F_arrow_pilon.67
GO:0071014	post-mRNA release spliceosomal complex	cellular_component	1	27	1	4632	0	0	171.556	evm.TU.000854F_arrow_pilon.9
GO:0004163	diphosphomevalonate decarboxylase activity	molecular_function	1	27	1	4632	0	0	171.556	evm.TU.000355F_arrow_pilon.15
GO:0009931	calcium-dependent protein serine/threonine kinase activity	molecular_function	2	27	2	4632	0	0	171.556	evm.TU.000342F_arrow_pilon.24; evm.TU.000342F_arrow_pilon.23
GO:0070773	protein-N-terminal glutamine amidohydrolase activity	molecular_function	1	27	1	4632	0	0	171.556	evm.TU.000009F_arrow_pilon.96
GO:0048248	CXCR3 chemokine receptor binding	molecular_function	1	27	1	4632	0	0	171.556	evm.TU.000327F_arrow_pilon.16
GO:0004683	calmodulin-dependent protein kinase activity	molecular_function	2	27	5	4632	1.75e-06	2.05e-05	68.6222	evm.TU.000342F_arrow_pilon.24; evm.TU.000342F_arrow_pilon.23
GO:0005516	calmodulin binding	molecular_function	3	27	23	4632	7.52e-06	8.22e-05	22.3768	evm.TU.000342F_arrow_pilon.24; evm.TU.000727F_arrow_pilon.10; evm.TU.000342F_arrow_pilon.23
GO:2000145	regulation of cell motility	biological_process	1	27	2	4632	3.27e-05	0.000191681	85.7778	evm.TU.000075F_arrow_pilon.49
GO:0014028	notochord formation	biological_process	1	27	2	4632	3.27e-05	0.000191681	85.7778	evm.TU.000664F_arrow_pilon.5
GO:0035462	determination of left/right asymmetry in diencephalon	biological_process	1	27	2	4632	3.27e-05	0.000191681	85.7778	evm.TU.000664F_arrow_pilon.5
GO:0060034	notochord cell differentiation	biological_process	1	27	2	4632	3.27e-05	0.000191681	85.7778	evm.TU.000664F_arrow_pilon.5
GO:1990403	embryonic brain development	biological_process	1	27	2	4632	3.27e-05	0.000191681	85.7778	evm.TU.000126F_arrow_pilon.2
GO:0010818	T cell chemotaxis	biological_process	1	27	2	4632	3.27e-05	0.000191681	85.7778	evm.TU.000327F_arrow_pilon.16
GO:0000578	embryonic axis specification	biological_process	1	27	2	4632	3.27e-05	0.000191681	85.7778	evm.TU.000374F_arrow_pilon.14
GO:0005671	Ada2/Gcn5/Ada3 transcription activator complex	cellular_component	1	27	2	4632	3.27e-05	0.000191681	85.7778	evm.TU.000104F_arrow_pilon.9
GO:0030956	glutamyl-tRNA(Gln) amidotransferase complex	cellular_component	1	27	2	4632	3.27e-05	0.000191681	85.7778	evm.TU.000058F_arrow_pilon.67
GO:0017025	TBP-class protein binding	molecular_function	1	27	2	4632	3.27e-05	0.000191681	85.7778	evm.TU.000104F_arrow_pilon.9
GO:0004169	dolichyl-phosphate-mannose-protein mannosyltransferase activity	molecular_function	1	27	2	4632	3.27e-05	0.000191681	85.7778	evm.TU.000136F_arrow_pilon.16
GO:0016922	ligand-dependent nuclear receptor binding	molecular_function	1	27	2	4632	3.27e-05	0.000191681	85.7778	evm.TU.000610F_arrow_pilon.13
GO:0050567	glutaminyl-tRNA synthase (glutamine-hydrolyzing) activity	molecular_function	1	27	2	4632	3.27e-05	0.000191681	85.7778	evm.TU.000058F_arrow_pilon.67
GO:0042104	positive regulation of activated T cell proliferation	biological_process	1	27	3	4632	9.78e-05	0.00036462	57.1852	evm.TU.000657F_arrow_pilon.1
GO:0043551	regulation of phosphatidylinositol 3-kinase activity	biological_process	1	27	3	4632	9.78e-05	0.00036462	57.1852	evm.TU.000192F_arrow_pilon.47
GO:0010159	specification of animal organ position	biological_process	1	27	3	4632	9.78e-05	0.00036462	57.1852	evm.TU.000664F_arrow_pilon.5
GO:0035775	pronephric glomerulus morphogenesis	biological_process	1	27	3	4632	9.78e-05	0.00036462	57.1852	evm.TU.000664F_arrow_pilon.5
GO:0030851	granulocyte differentiation	biological_process	1	27	3	4632	9.78e-05	0.00036462	57.1852	evm.TU.000610F_arrow_pilon.13
GO:0032870	cellular response to hormone stimulus	biological_process	1	27	3	4632	9.78e-05	0.00036462	57.1852	evm.TU.000610F_arrow_pilon.13
GO:0014034	neural crest cell fate commitment	biological_process	1	27	3	4632	9.78e-05	0.00036462	57.1852	evm.TU.000374F_arrow_pilon.14
GO:0031313	extrinsic component of endosome membrane	cellular_component	1	27	3	4632	9.78e-05	0.00036462	57.1852	evm.TU.000192F_arrow_pilon.47
GO:0005761	mitochondrial ribosome	cellular_component	1	27	3	4632	9.78e-05	0.00036462	57.1852	evm.TU.000026F_arrow_pilon.22
GO:0000974	Prp19 complex	cellular_component	1	27	3	4632	9.78e-05	0.00036462	57.1852	evm.TU.000854F_arrow_pilon.9
GO:0005159	insulin-like growth factor receptor binding	molecular_function	1	27	3	4632	9.78e-05	0.00036462	57.1852	evm.TU.000657F_arrow_pilon.1
GO:0035014	phosphatidylinositol 3-kinase regulator activity	molecular_function	1	27	3	4632	9.78e-05	0.00036462	57.1852	evm.TU.000192F_arrow_pilon.47
GO:0030375	thyroid hormone receptor coactivator activity	molecular_function	1	27	3	4632	9.78e-05	0.00036462	57.1852	evm.TU.000610F_arrow_pilon.13
GO:0008009	chemokine activity	molecular_function	1	27	3	4632	9.78e-05	0.00036462	57.1852	evm.TU.000327F_arrow_pilon.16
GO:0042056	chemoattractant activity	molecular_function	1	27	3	4632	9.78e-05	0.00036462	57.1852	evm.TU.000327F_arrow_pilon.16
GO:0045159	myosin II binding	molecular_function	1	27	3	4632	9.78e-05	0.00036462	57.1852	evm.TU.000727F_arrow_pilon.10
GO:0046777	protein autophosphorylation	biological_process	2	27	20	4632	0.000188544	0.000592057	17.1556	evm.TU.000342F_arrow_pilon.24; evm.TU.000342F_arrow_pilon.23
GO:0045840	positive regulation of mitotic nuclear division	biological_process	1	27	4	4632	0.000194945	0.000592057	42.8889	evm.TU.000657F_arrow_pilon.1
GO:0030099	myeloid cell differentiation	biological_process	1	27	4	4632	0.000194945	0.000592057	42.8889	evm.TU.000610F_arrow_pilon.13
GO:0070098	chemokine-mediated signaling pathway	biological_process	1	27	4	4632	0.000194945	0.000592057	42.8889	evm.TU.000327F_arrow_pilon.16
GO:0008277	regulation of G-protein coupled receptor protein signaling pathway	biological_process	1	27	4	4632	0.000194945	0.000592057	42.8889	evm.TU.000099F_arrow_pilon.40
GO:0021551	central nervous system morphogenesis	biological_process	1	27	4	4632	0.000194945	0.000592057	42.8889	evm.TU.000099F_arrow_pilon.40
GO:0005158	insulin receptor binding	molecular_function	1	27	4	4632	0.000194945	0.000592057	42.8889	evm.TU.000657F_arrow_pilon.1
GO:0030374	ligand-dependent nuclear receptor transcription coactivator activity	molecular_function	1	27	4	4632	0.000194945	0.000592057	42.8889	evm.TU.000610F_arrow_pilon.13
GO:0046966	thyroid hormone receptor binding	molecular_function	1	27	4	4632	0.000194945	0.000592057	42.8889	evm.TU.000610F_arrow_pilon.13
GO:0044548	S100 protein binding	molecular_function	1	27	4	4632	0.000194945	0.000592057	42.8889	evm.TU.000727F_arrow_pilon.10
GO:0051897	positive regulation of protein kinase B signaling	biological_process	1	27	5	4632	0.00032374	0.000931463	34.3111	evm.TU.000657F_arrow_pilon.1
GO:0071712	ER-associated misfolded protein catabolic process	biological_process	1	27	5	4632	0.00032374	0.000931463	34.3111	evm.TU.000136F_arrow_pilon.16
GO:0006695	cholesterol biosynthetic process	biological_process	1	27	5	4632	0.00032374	0.000931463	34.3111	evm.TU.000355F_arrow_pilon.15
GO:0043966	histone H3 acetylation	biological_process	1	27	6	4632	0.000483864	0.0012799	28.5926	evm.TU.000104F_arrow_pilon.9
GO:0060028	convergent extension involved in axis elongation	biological_process	1	27	6	4632	0.000483864	0.0012799	28.5926	evm.TU.000664F_arrow_pilon.5
GO:2000223	regulation of BMP signaling pathway involved in heart jogging	biological_process	1	27	6	4632	0.000483864	0.0012799	28.5926	evm.TU.000664F_arrow_pilon.5
GO:0006936	muscle contraction	biological_process	1	27	6	4632	0.000483864	0.0012799	28.5926	evm.TU.000727F_arrow_pilon.10
GO:0030016	myofibril	cellular_component	1	27	6	4632	0.000483864	0.0012799	28.5926	evm.TU.000727F_arrow_pilon.10
GO:0043410	positive regulation of MAPK cascade	biological_process	1	27	7	4632	0.000674974	0.00165217	24.5079	evm.TU.000657F_arrow_pilon.1
GO:0045022	early endosome to late endosome transport	biological_process	1	27	7	4632	0.000674974	0.00165217	24.5079	evm.TU.000192F_arrow_pilon.47
GO:0003140	determination of left/right asymmetry in lateral mesoderm	biological_process	1	27	7	4632	0.000674974	0.00165217	24.5079	evm.TU.000664F_arrow_pilon.5
GO:0006464	cellular protein modification process	biological_process	1	27	7	4632	0.000674974	0.00165217	24.5079	evm.TU.000009F_arrow_pilon.96
GO:0048263	determination of dorsal identity	biological_process	1	27	7	4632	0.000674974	0.00165217	24.5079	evm.TU.004171F_arrow_pilon.3
GO:0018105	peptidyl-serine phosphorylation	biological_process	2	27	32	4632	0.000782938	0.00188826	10.7222	evm.TU.000342F_arrow_pilon.24; evm.TU.000342F_arrow_pilon.23
GO:0060215	primitive hemopoiesis	biological_process	1	27	8	4632	0.00089673	0.00207132	21.4444	evm.TU.000610F_arrow_pilon.13
GO:0032543	mitochondrial translation	biological_process	1	27	8	4632	0.00089673	0.00207132	21.4444	evm.TU.000058F_arrow_pilon.67
GO:0005355	glucose transmembrane transporter activity	molecular_function	1	27	8	4632	0.00089673	0.00207132	21.4444	evm.TU.000732F_arrow_pilon.2
GO:0006417	regulation of translation	biological_process	2	27	34	4632	0.000937265	0.00213488	10.0915	evm.TU.000342F_arrow_pilon.24; evm.TU.000342F_arrow_pilon.23
GO:0035269	protein O-linked mannosylation	biological_process	1	27	9	4632	0.0011488	0.00244679	19.0617	evm.TU.000136F_arrow_pilon.16
GO:0070286	axonemal dynein complex assembly	biological_process	1	27	9	4632	0.0011488	0.00244679	19.0617	evm.TU.002586F_arrow_pilon.7
GO:0032496	response to lipopolysaccharide	biological_process	1	27	9	4632	0.0011488	0.00244679	19.0617	evm.TU.000327F_arrow_pilon.16
GO:0071108	protein K48-linked deubiquitination	biological_process	1	27	9	4632	0.0011488	0.00244679	19.0617	evm.TU.000099F_arrow_pilon.40
GO:1904888	cranial skeletal system development	biological_process	1	27	9	4632	0.0011488	0.00244679	19.0617	evm.TU.000099F_arrow_pilon.40
GO:0036342	post-anal tail morphogenesis	biological_process	1	27	10	4632	0.00143084	0.002897	17.1556	evm.TU.000664F_arrow_pilon.5
GO:0002244	hematopoietic progenitor cell differentiation	biological_process	1	27	10	4632	0.00143084	0.002897	17.1556	evm.TU.000044F_arrow_pilon.55
GO:0044458	motile cilium assembly	biological_process	1	27	10	4632	0.00143084	0.002897	17.1556	evm.TU.002586F_arrow_pilon.7
GO:0071013	catalytic step 2 spliceosome	cellular_component	1	27	10	4632	0.00143084	0.002897	17.1556	evm.TU.000854F_arrow_pilon.9
GO:0001707	mesoderm formation	biological_process	1	27	11	4632	0.00174252	0.00336204	15.596	evm.TU.000664F_arrow_pilon.5
GO:0031338	regulation of vesicle fusion	biological_process	1	27	11	4632	0.00174252	0.00336204	15.596	evm.TU.000325F_arrow_pilon.10
GO:0009948	anterior/posterior axis specification	biological_process	1	27	11	4632	0.00174252	0.00336204	15.596	evm.TU.000374F_arrow_pilon.14
GO:0022857	transmembrane transporter activity	molecular_function	1	27	11	4632	0.00174252	0.00336204	15.596	evm.TU.000326F_arrow_pilon.8
GO:0030903	notochord development	biological_process	1	27	12	4632	0.00208352	0.00388291	14.2963	evm.TU.000664F_arrow_pilon.5
GO:0061053	somite development	biological_process	1	27	12	4632	0.00208352	0.00388291	14.2963	evm.TU.000664F_arrow_pilon.5
GO:0003341	cilium movement	biological_process	1	27	12	4632	0.00208352	0.00388291	14.2963	evm.TU.002586F_arrow_pilon.7
GO:0007368	determination of left/right symmetry	biological_process	2	27	45	4632	0.00212963	0.00392426	7.62469	evm.TU.000664F_arrow_pilon.5; evm.TU.000374F_arrow_pilon.14
GO:0007498	mesoderm development	biological_process	1	27	13	4632	0.0024535	0.00442169	13.1966	evm.TU.000664F_arrow_pilon.5
GO:0070536	protein K63-linked deubiquitination	biological_process	1	27	13	4632	0.0024535	0.00442169	13.1966	evm.TU.000099F_arrow_pilon.40
GO:0090630	activation of GTPase activity	biological_process	1	27	14	4632	0.00285214	0.00508426	12.254	evm.TU.000325F_arrow_pilon.10
GO:0003143	embryonic heart tube morphogenesis	biological_process	1	27	16	4632	0.00373414	0.00644631	10.7222	evm.TU.000664F_arrow_pilon.5
GO:0006955	immune response	biological_process	1	27	16	4632	0.00373414	0.00644631	10.7222	evm.TU.000327F_arrow_pilon.16
GO:0004197	cysteine-type endopeptidase activity	molecular_function	1	27	16	4632	0.00373414	0.00644631	10.7222	evm.TU.000099F_arrow_pilon.40
GO:0035556	intracellular signal transduction	biological_process	2	27	55	4632	0.00378755	0.0064704	6.23838	evm.TU.000342F_arrow_pilon.24; evm.TU.000342F_arrow_pilon.23
GO:0061371	determination of heart left/right asymmetry	biological_process	1	27	17	4632	0.00421685	0.00691564	10.0915	evm.TU.000664F_arrow_pilon.5
GO:0048511	rhythmic process	biological_process	1	27	17	4632	0.00421685	0.00691564	10.0915	evm.TU.000610F_arrow_pilon.13
GO:0043049	otic placode formation	biological_process	1	27	17	4632	0.00421685	0.00691564	10.0915	evm.TU.004171F_arrow_pilon.3
GO:0006814	sodium ion transport	biological_process	1	27	17	4632	0.00421685	0.00691564	10.0915	evm.TU.000732F_arrow_pilon.2
GO:0046983	protein dimerization activity	molecular_function	2	27	59	4632	0.00462113	0.00750362	5.81544	evm.TU.000044F_arrow_pilon.55; evm.TU.000610F_arrow_pilon.13
GO:0016579	protein deubiquitination	biological_process	1	27	18	4632	0.00472696	0.00760021	9.53086	evm.TU.000099F_arrow_pilon.40
GO:0051781	positive regulation of cell division	biological_process	1	27	19	4632	0.00526414	0.00822209	9.02924	evm.TU.000657F_arrow_pilon.1
GO:0060216	definitive hemopoiesis	biological_process	1	27	19	4632	0.00526414	0.00822209	9.02924	evm.TU.000044F_arrow_pilon.55
GO:0015293	symporter activity	molecular_function	1	27	19	4632	0.00526414	0.00822209	9.02924	evm.TU.000732F_arrow_pilon.2
GO:0070121	Kupffer's vesicle development	biological_process	1	27	22	4632	0.0070351	0.0106829	7.79798	evm.TU.000664F_arrow_pilon.5
GO:0030901	midbrain development	biological_process	1	27	22	4632	0.0070351	0.0106829	7.79798	evm.TU.004171F_arrow_pilon.3
GO:0017137	Rab GTPase binding	molecular_function	1	27	22	4632	0.0070351	0.0106829	7.79798	evm.TU.000325F_arrow_pilon.10
GO:0005179	hormone activity	molecular_function	1	27	23	4632	0.00767754	0.0115515	7.45894	evm.TU.000657F_arrow_pilon.1
GO:0031901	early endosome membrane	cellular_component	1	27	24	4632	0.00834553	0.0124424	7.14815	evm.TU.000192F_arrow_pilon.47
GO:0006839	mitochondrial transport	biological_process	1	27	25	4632	0.00903879	0.0132354	6.86222	evm.TU.000326F_arrow_pilon.8
GO:0036459	thiol-dependent ubiquitinyl hydrolase activity	molecular_function	1	27	25	4632	0.00903879	0.0132354	6.86222	evm.TU.000099F_arrow_pilon.40
GO:0016324	apical plasma membrane	cellular_component	1	27	26	4632	0.00975701	0.0141606	6.59829	evm.TU.000732F_arrow_pilon.2
GO:0007186	G-protein coupled receptor signaling pathway	biological_process	1	27	27	4632	0.0104999	0.0148447	6.35391	evm.TU.000327F_arrow_pilon.16
GO:0048703	embryonic viscerocranium morphogenesis	biological_process	1	27	27	4632	0.0104999	0.0148447	6.35391	evm.TU.004171F_arrow_pilon.3
GO:0012505	endomembrane system	cellular_component	1	27	27	4632	0.0104999	0.0148447	6.35391	evm.TU.000325F_arrow_pilon.10
GO:0004843	thiol-dependent ubiquitin-specific protease activity	molecular_function	1	27	31	4632	0.0137125	0.0192209	5.53405	evm.TU.000099F_arrow_pilon.40
GO:0001756	somitogenesis	biological_process	1	27	32	4632	0.0145745	0.0200858	5.36111	evm.TU.000664F_arrow_pilon.5
GO:0031902	late endosome membrane	cellular_component	1	27	32	4632	0.0145745	0.0200858	5.36111	evm.TU.000192F_arrow_pilon.47
GO:0006897	endocytosis	biological_process	1	27	33	4632	0.0154594	0.0209532	5.19865	evm.TU.000099F_arrow_pilon.40
GO:0016787	hydrolase activity	molecular_function	1	27	33	4632	0.0154594	0.0209532	5.19865	evm.TU.000595F_arrow_pilon.10
GO:0043009	chordate embryonic development	biological_process	1	27	34	4632	0.016367	0.0220016	5.04575	evm.TU.000610F_arrow_pilon.13
GO:0006954	inflammatory response	biological_process	1	27	35	4632	0.0172971	0.0230628	4.90159	evm.TU.000327F_arrow_pilon.16
GO:0042127	regulation of cell proliferation	biological_process	1	27	37	4632	0.0192234	0.0254245	4.63664	evm.TU.000327F_arrow_pilon.16
GO:0006886	intracellular protein transport	biological_process	1	27	39	4632	0.0212361	0.0278618	4.39886	evm.TU.000325F_arrow_pilon.10
GO:0044212	transcription regulatory region DNA binding	molecular_function	1	27	40	4632	0.0222742	0.0289918	4.28889	evm.TU.000664F_arrow_pilon.5
GO:0009953	dorsal/ventral pattern formation	biological_process	1	27	42	4632	0.0244127	0.031525	4.08466	evm.TU.004171F_arrow_pilon.3
GO:0006511	ubiquitin-dependent protein catabolic process	biological_process	1	27	44	4632	0.0266323	0.0341227	3.89899	evm.TU.000099F_arrow_pilon.40
GO:0001947	heart looping	biological_process	1	27	45	4632	0.027772	0.0350354	3.81235	evm.TU.000664F_arrow_pilon.5
GO:0003779	actin binding	molecular_function	1	27	45	4632	0.027772	0.0350354	3.81235	evm.TU.000727F_arrow_pilon.10
GO:0008083	growth factor activity	molecular_function	1	27	46	4632	0.0289312	0.0359448	3.72947	evm.TU.000657F_arrow_pilon.1
GO:0005096	GTPase activator activity	molecular_function	1	27	46	4632	0.0289312	0.0359448	3.72947	evm.TU.000325F_arrow_pilon.10
GO:0045944	positive regulation of transcription from RNA polymerase II promoter	biological_process	2	27	126	4632	0.0357274	0.0440549	2.7231	evm.TU.000610F_arrow_pilon.13; evm.TU.000374F_arrow_pilon.14
GO:0008380	RNA splicing	biological_process	1	27	53	4632	0.0375724	0.0459842	3.2369	evm.TU.000854F_arrow_pilon.9
GO:0005623	cell	cellular_component	1	27	54	4632	0.0388793	0.0472311	3.17695	evm.TU.000727F_arrow_pilon.10
